# Supplementary material for: Mining software insights: uncovering the frequently occurring issues in low-rating software applications
Source: PeerJ Comput Sci. 2024 Jul 10;10:e2115. doi: 10.7717/peerj-cs.2115 (PMC11323132; doi:10.7717/peerj-cs.2115)
Supplement: Supplemental Information 1 [file peerj-cs-10-2115-s001.zip]

Archive with 21 entries (20 files):
- datsets and code/
- datsets and code/Oversampling_and_Under_samplim_countvectorizer.ipynb
- __MACOSX/datsets and code/._Oversampling_and_Under_samplim_countvectorizer.ipynb
- datsets and code/.DS_Store
- __MACOSX/datsets and code/._.DS_Store
- datsets and code/GRU_BGRU_model.ipynb
- __MACOSX/datsets and code/._GRU_BGRU_model.ipynb
- datsets and code/LSTM,BILSTM model.ipynb
- __MACOSX/datsets and code/._LSTM,BILSTM model.ipynb
- datsets and code/Oversampling_and_Under_samplimg_Compute_tfidf.ipynb
- __MACOSX/datsets and code/._Oversampling_and_Under_samplimg_Compute_tfidf.ipynb
- datsets and code/modified_categorized_reviews14.csv
- __MACOSX/datsets and code/._modified_categorized_reviews14.csv
- datsets and code/shape.csv
- __MACOSX/datsets and code/._shape.csv
- datsets and code/ShapeFinal.ipynb
- __MACOSX/datsets and code/._ShapeFinal.ipynb
- datsets and code/CNN model.ipynb
- __MACOSX/datsets and code/._CNN model.ipynb
- datsets and code/annotatted_dataset.csv
- __MACOSX/datsets and code/._annotatted_dataset.csv
