# Supplementary material for: Mining software insights: uncovering the frequently occurring issues in low-rating software applications
Source: PeerJ Comput Sci. 2024 Jul 10;10:e2115. doi: 10.7717/peerj-cs.2115 (PMC11323132; doi:10.7717/peerj-cs.2115)
Supplement: Supplemental Information 1 [file peerj-cs-10-2115-s001.zip › datsets and code/Oversampling_and_Under_samplim_countvectorizer.ipynb]

# %% [code]
import os
import time
import re
import numpy as np
import pandas as pd
import matplotlib.pyplot as plt
from tqdm import tqdm

from sklearn.feature_extraction.text import CountVectorizer, TfidfVectorizer
from sklearn import preprocessing
from sklearn.model_selection import train_test_split, StratifiedKFold, KFold

from sklearn.naive_bayes import MultinomialNB
from sklearn.linear_model import SGDClassifier
from sklearn.linear_model import LogisticRegression
from sklearn.svm import LinearSVC
from sklearn.neighbors import KNeighborsClassifier
from sklearn.ensemble import RandomForestClassifier, GradientBoostingClassifier, VotingClassifier, AdaBoostClassifier
from sklearn.neural_network import MLPClassifier

from sklearn.metrics import classification_report
from sklearn.metrics import confusion_matrix
from sklearn.metrics import precision_recall_fscore_support as score

# Your code goes here

# Example usage of confusion matrix
y_true = [0, 1, 0, 1, 1]
y_pred = [1, 1, 0, 1, 0]
labels = ['Class 0', 'Class 1']
cm = confusion_matrix(y_true, y_pred)

# Plot confusion matrix
plt.imshow(cm, interpolation='nearest', cmap=plt.cm.Blues)
plt.colorbar()
plt.xticks(np.arange(len(labels)), labels)
plt.yticks(np.arange(len(labels)), labels)
plt.xlabel('Predicted Label')
plt.ylabel('True Label')
plt.title('Confusion Matrix')
plt.show()


# %% [code]
#!pip install scikit-learn


# %% [code]
import numpy as np
import matplotlib.pyplot as plt
from sklearn.metrics import roc_curve, auc

# Example usage of roc_curve and auc
y_true = np.array([0, 0, 1, 1])
y_scores = np.array([0.1, 0.4, 0.35, 0.8])

fpr, tpr, thresholds = roc_curve(y_true, y_scores)
roc_auc = auc(fpr, tpr)

# Plot ROC curve
plt.plot(fpr, tpr, color='blue', label=f'AUC = {roc_auc:.2f}')
plt.plot([0, 1], [0, 1], color='red', linestyle='--')
plt.xlim([0.0, 1.0])
plt.ylim([0.0, 1.05])
plt.xlabel('False Positive Rate')
plt.ylabel('True Positive Rate')
plt.title('Receiver Operating Characteristic')
plt.legend(loc='lower right')
plt.show()


# %% [code]
import warnings
warnings.filterwarnings('ignore')

# %% [code]
#from google.colab import drive
#drive.mount('/content/gdrive')

# %% [code]
df = pd.read_csv('modified_categorized_reviews15.csv', engine='python',usecols=['Base_Reviews','category'])
df = df[pd.notnull(df['category'])]
print(df.head())
print(df['Base_Reviews'].astype(str).apply(lambda x: len(x.split(' '))).sum())
df.groupby('category').count()

# %% [code]
labels  = Emotions = 'Compatibility and Device Issues	','Customer Support and Responsiveness','Functionality and Features','Performance and Stability	','Security and Privacy Concerns	','User Interface and UX'


# %% [code]
labels  = Emotions = 'Compatibility and Device Issues','Customer Support and Responsiveness','Functionality and Features','Performance and Stability','Security and Privacy Concerns','User Interface and UX'


# %% [markdown]
## clean_text
clean the text by removing special characters, punctuations, etc.

# %% [code]
import spacy
from bs4 import BeautifulSoup

# Load the English tokenizer, tagger, parser, NER, and word vectors
nlp = spacy.load("en_core_web_sm")

# Modify the stop words list as necessary (e.g., add or remove specific words)
# For this example, we'll simply use spacy's default stop words
STOPWORDS = nlp.Defaults.stop_words

def clean_text(text):
    """
        text: a string
        
        return: modified initial string
    """
    text = BeautifulSoup(text, "lxml").text  # HTML decoding
    doc = nlp(text, disable=["parser", "ner"])  # Tokenization (and optionally disable unnecessary components)
    
    # Convert tokens to lowercase (if they're not punctuation) and remove stop words
    tokens = [token.text.lower() for token in doc if not token.is_punct and not token.is_stop]
    
    # Join the tokens back into a single string
    return ' '.join(tokens)

# Example
text = "<p>This is a sample text with some @random, symbols; and stopwords like 'the', 'and'.</p>"
print(clean_text(text))


# %% [code]
#!pip install spacy
#!pip install lxml
#import sys
#print(sys.executable)
#!pip install lxml
#!pip install spacy


# %% [code]
#!python -m spacy download en_core_web_sm
#!pip install nltk


# %% [code]
# Text Pre-processing (text cleaning techniques)
from bs4 import BeautifulSoup
import re
import nltk
from nltk.corpus import stopwords
nltk.download('stopwords')
REPLACE_BY_SPACE_RE = re.compile('[/(){}\[\]\|@,;]')
BAD_SYMBOLS_RE = re.compile('[^0-9a-z #+_]')
STOPWORDS = set(stopwords.words('english'))
def clean_text(text):
    """
        text: a string
        
        return: modified initial string
    """
    text = BeautifulSoup(text, "lxml").text # HTML decoding
    text = text.lower() # lowercase text
    text = REPLACE_BY_SPACE_RE.sub(' ', text) # replace REPLACE_BY_SPACE_RE symbols by space in text
    text = BAD_SYMBOLS_RE.sub('', text) # delete symbols which are in BAD_SYMBOLS_RE from text
    text = ' '.join(word for word in text.split() if word not in STOPWORDS) # delete stopwors from text
    return text

# %% [code]
def print_plot(index):
    example = df[df.index == index][['Base_Reviews', 'category']].values[0]
    if len(example) > 0:
        print(example[0])
        print('category:', example[1])
print_plot(1)

# %% [code]
# We want to show a look a Clean text and lables as you wanna.(After text_Preprocessing)
df['Base_Reviews'] = df['Base_Reviews'].astype(str).apply(clean_text)
print_plot(1) # 4567

# %% [code]
def clean_text(text):
    """ clean the text by removing special characters, punctuations, etc. """
    text = text.lower()
    remove_xx_seq  = re.compile('xx+')
    replace_by_space = re.compile('[/(){}\[\]\|@,;]')
    remove_special_characters = re.compile('[^0-9a-z +]')
    remove_extra_space = re.compile('[^A-Za-z0-9]+')
    remove_numbers = re.compile('[0-9]+')
    text = re.sub(remove_xx_seq, ' ', text)
    text = re.sub(replace_by_space, ' ', text)
    text = re.sub(remove_special_characters, ' ', text)
    text = re.sub(remove_numbers, ' ', text)
    text = re.sub(remove_extra_space, ' ', text)
    return text.strip()

# %% [markdown]
## preprocess_corpus
Preprocess the entire corpus including cleaning the text documents and return the updated dataframe.

# %% [code]
def preprocess_corpus(df, column='text'):
    """ Preprocess the entire corpus including cleaning the text documents and return the updated dataframe. """
    df[column] = df[column].apply(clean_text)
    return df

# %% [markdown]
## Encode_labels
Encode the class labels into a numbers.

# %% [code]
def encode_labels(labels):
    """ Encode the class labels into a numbers. """
    label_encoder = preprocessing.LabelEncoder()
    label_encoder.fit(labels)
    #label_encoder.get_vocabulary()
    return label_encoder


# %% [markdown]
## Compute_tfidf
 Calculate the tfidf features for all the text documents and return a (documents, fatures) matrix. 

# %% [code]
#def compute_tfidf(corpus, stop_words='english', ngram_range=(1, 1), max_features=None):
 #   """ Calculate the tfidf features for all the text documents and return a (documents, fatures) matrix. """
  #  vectorizer = TfidfVectorizer(input='content', stop_words=stop_words, ngram_range=ngram_range, min_df=3, max_df=0.9, max_features=max_features)
  #  print('Computing tfidf features...', end='')
  #  X = vectorizer.fit_transform(corpus)
  #  print('done!')
  #  return X, vectorizer

# %% [markdown]
## Count Vectorizer

# %% [code]
 def compute_count(corpus, stop_words='english', ngram_range=(1, 1), max_features=None):
     """ Calculate the Count Vectorizer features for all the text documents and return a (documents, fatures) matrix. """
     vectorizer = CountVectorizer(input='content', stop_words=stop_words, ngram_range=ngram_range, min_df=3, max_df=0.9, max_features=max_features)
     print('Computing tfidf features...', end='')
     X = vectorizer.fit_transform(corpus)
    
     return X, vectorizer

# %% [markdown]
## Train_test_model
Train and test the model using the training and test data sets. Return the predictions, accuracy and metric reports.

# %% [code]
from sklearn.metrics import accuracy_score
from sklearn.metrics import precision_recall_fscore_support
alg_accuracy= []
alg_p_r_f_score =[]

def train_test_model(model, X_train, X_test, y_train, y_test,labels):
    """ Train and test the model using the training and test data sets. Return the predictions, accuracy and metric reports. """
    print('Start training...', end='')
    model.fit(X_train, y_train)
    print('done!')
    print('Start testing...', end='')
    predictions = model.predict(X_test)
    accuracy = model.score(X_test, y_test)
    ####javed####
    alg_accuracy= accuracy_score(predictions, y_test)
    alg_p_r_f_score = precision_recall_fscore_support(y_test,predictions, average=None)
     ####javed####
    f1score = f1_score(y_test, predictions, average='weighted', pos_label=4)
    confusionMatrix = confusion_matrix(y_test, predictions)
    recall = recall_score(y_test, predictions, average='weighted', pos_label=4)
    precision = precision_score(y_test, predictions, average='weighted', pos_label=4)
    metrics_report = classification_report(y_test, predictions, target_names=labels)
#    precision, recall, fscore, train_support = score(y_test, predictions, average='weighted')
    print('done!')
    return predictions, accuracy, precision, recall, f1score, alg_accuracy, alg_p_r_f_score
    #return  predictions, accuracy, tpr, fpr

# %% [code]
categories = df.category.unique()
print('Number of categories: ', categories)
print()
df.category.value_counts().plot(kind='bar', title='Categories vs Number of reviews', cmap='plasma')

# %% [markdown]
# Setting for model TFIDF Features

# %% [code]
# Create tfidf features from the text
stop_words    = 'english'
ngram_range   = (1, 1)
max_features  = None
#X, vectorizer = compute_tfidf(df['Base_Reviews'].apply(lambda x: np.str_(x)), stop_words, ngram_range, max_features)
X, vectorizer = compute_count(df['Base_Reviews'].apply(lambda x: np.str_(x)), stop_words, ngram_range, max_features)

# Encode the labels
labels = df.category.unique()
label_encoder = encode_labels(labels)
y = label_encoder.transform(df.category)
print(X)
print(vectorizer)
print(y)

# %% [markdown]
## Import Oversampling and Under-sampling methods

# %% [code]
!pip install imbalanced-learn
from imblearn.over_sampling import SMOTE
from imblearn.under_sampling import RandomUnderSampler
from sklearn.model_selection import cross_val_score
sm = SMOTE()
rus = RandomUnderSampler(random_state=42, replacement=True)# fit predictor and target variable

# %% [code]
skfold = StratifiedKFold(n_splits=10, shuffle=True, random_state=123)

# %% [code]
import sklearn
print(sklearn.__version__)


# %% [code]
!pip install --upgrade scikit-learn


# %% [code]
import sklearn
print(sklearn.__version__)


# %% [code]
import numpy as np
import time
from scipy import interp
from sklearn.naive_bayes import MultinomialNB
from sklearn.metrics import f1_score, recall_score, precision_score, roc_curve, auc
import matplotlib.pyplot as plt

# Assuming skfold, sm, train_test_model, X, y, and labels are defined elsewhere in your code

nb_model = MultinomialNB()

accs = []
f1 = []
pr = []
re = []
accuracy_ = []
P_r_f = []
roc_auc_one = []
tprs_one_nb = []
mean_fpr = np.linspace(0, 1, 100)

st_time = time.time()

for train_index, test_index in skfold.split(X, y):
    X_train, X_test = X[train_index], X[test_index]
    y_train, y_test = y[train_index], y[test_index]
    X_train_res, y_train_res = sm.fit_resample(X_train, y_train)
    predictions, accuracy, precision, recall, f1score, alg_accuracy, alg_p_r_f_score = train_test_model(nb_model, X_train_res, X_test, y_train_res, y_test, labels)

    fpr_one, tpr_one, _ = roc_curve(y_test, nb_model.predict_proba(X_test)[:, 3], pos_label=3)
    tprs_one_nb.append(interp(mean_fpr, fpr_one, tpr_one))
    roc_auc_one.append(auc(fpr_one, tpr_one))

    accuracy_.append(alg_accuracy)
    P_r_f.append(alg_p_r_f_score)
    accs.append(accuracy)
    f1.append(f1score)
    pr.append(precision)
    re.append(recall)

en_time = time.time()

print('Total time: {:.2f}s'.format(en_time - st_time))
print('mean accuracy: {:.2f} %'.format(np.mean(accs)))
print('mean f1 score: {:.2f} %'.format(np.mean(f1)))
print('mean precision: {:.2f} %'.format(np.mean(pr)))
print('mean recall: {:.2f} %'.format(np.mean(re)))

mean_tpr = np.mean(tprs_one_nb, axis=0)
mean_auc = auc(mean_fpr, mean_tpr)
print('Mean AUC: {:.2f}'.format(mean_auc))

mean_accuracy = np.mean(accuracy_, axis=0)
print("The average accuracy of MNB is", mean_accuracy)

mean_p_r_f = np.mean(P_r_f, axis=0)
print("The precision, recall, f are", mean_p_r_f)

unique, counts = np.unique(y_train_res, return_counts=True)
print(list(zip(unique, counts)))

#plot_confusion_matrix(nb_model, X_test, y_test, display_labels=labels, xticks_rotation='vertical', cmap="BuPu")
#plt.show()


# %% [code]
#!pip install --upgrade scikit-learn


# %% [markdown]
# Oversampling

# %% [markdown]
### MultinomialNB

# %% [code]
from scipy import interp
nb_model = MultinomialNB()
from sklearn.metrics import f1_score, recall_score,precision_score

accs = []
reports = []
f1 = []
pr = []
re = []
pe = []
#javed#
accuracy_ = []
P_r_f = []

mean_accuracy= []
mean_p_r_f =[]
##javed###
roc_auc_ = []
roc_auc_one = []
roc_auc_two = []
roc_auc_three = []
#n1 roc_auc_four = []

tprs_zero_nb = []
tprs_one_nb = []
tprs_two_nb = []
tprs_three_nb = []
#n1 tprs_four_nb = []

mean_fpr = np.linspace(0,1,100)

st_time = time.time()
for train_index, test_index in skfold.split(X,y):
    X_train, X_test = X[train_index], X[test_index]
    y_train, y_test = y[train_index], y[test_index]
    # Oversample
    X_train_res, y_train_res = sm.fit_resample(X_train, y_train)
    predictions, accuracy, precision, recall, f1socre,alg_accuracy, alg_p_r_f_score  = train_test_model(nb_model, X_train_res, X_test, y_train_res, y_test, labels)
    #print("the accuracy is",alg_accuracy)
    #break
   # fpr_zero, tpr_zero, _ = roc_curve(y_test, nb_model.predict_proba(X_test)[:,1], pos_label=0)
    fpr_one, tpr_one, __ = roc_curve(y_test, nb_model.predict_proba(X_test)[:,3], pos_label=3)
    #fpr_two, tpr_two, ___ = roc_curve(y_test, nb_model.predict_proba(X_test)[:,1], pos_label=2)
    #fpr_three, tpr_three, ____ = roc_curve(y_test, nb_model.predict_proba(X_test)[:,1], pos_label=3)
    #fpr_four, tpr_four, _____ = roc_curve(y_test, nb_model.predict_proba(X_test)[:,1], pos_label=4)
    
    tprs_one_nb.append(interp(mean_fpr, fpr_one, tpr_one))
    
    #roc_auc_one = (auc(fpr_zero, tpr_zero))
    roc_auc_one = (auc(fpr_one, tpr_one))
    #roc_auc_two = (auc(fpr_two, tpr_two))
    #roc_auc_three = (auc(fpr_three, tpr_three))
    #roc_auc_four = (auc(fpr_four, tpr_four))
    
    #javed###      
    accuracy_.append(alg_accuracy)
    P_r_f.append(alg_p_r_f_score)
    #### jave ####

    pe.append(predictions)
    accs.append(accuracy)
    f1.append(f1socre)
    pr.append(precision)
    re.append(recall)
      
en_time = time.time()
#print('mean predictions: {:.2f} %'.format(sum(pe) / len(pe) ))
print('Total time: {:.2f}s'.format(en_time-st_time))   
print('mean accuracy: {:.2f} %'.format(np.mean(accs)))
print('mean f1 socre: {:.2f} %'.format(np.mean(f1)))
print('mean precision: {:.2f} %'.format(np.mean(pr)))
print('mean recall: {:.2f} %'.format(np.mean(re)))

#roc_zero = sum(roc_auc_) / len(roc_auc_)
#print("\nROC across folds for zero: ", roc_zero)

#roc_one = sum(roc_auc_one) / len(roc_auc_one)
#print("\nROC across folds for one: ", roc_one)

#roc_two = sum(roc_auc_two) / len(roc_auc_two)
#print("\nROC across folds for two: ", roc_two)

#roc_three = sum(roc_auc_three) / len(roc_auc_three)
#print("\nROC across folds for three: ", roc_three)

#roc_four = sum(roc_auc_four) / len(roc_auc_four)
#print("\nROC across folds for four: ", roc_four)

mean_tpr = np.mean(tprs_one_nb, axis=0)
mean_auc = auc(mean_fpr, mean_tpr)

#### jave ####
mean_accuracy= np.mean(accuracy_, axis=0)
print("the average accuracy of MNB is",mean_accuracy)
    
mean_p_r_f=np.mean(P_r_f, axis=0)
print("the presion, recall, f are", mean_p_r_f)
#### jave ####

#print(mean_tpr)
#print(mean_fpr)
print(mean_auc)
#print(metrics_report)
unique, counts = np.unique(y_train_res, return_counts=True)
print(list(zip(unique, counts)))
#plot_confusion_matrix(nb_model, X_test, y_test, display_labels=labels, xticks_rotation='vertical', cmap="BuPu")

# %% [code]
plt.title('Receiver Operating Characteristic')
#plt.plot(fpr_zero, tpr_zero, 'b', color='green', label= "ROC for 0 label =" +str(roc_zero))
plt.plot(mean_fpr, mean_tpr, 'b', label= "ROC for 1 label =" +str(mean_auc))
#plt.plot(fpr_two, tpr_two, 'b', color='purple',  label= "ROC for 2 label =" +str(roc_two))
#plt.plot(fpr_three, tpr_three, 'b', color='red',  label= "ROC for 3 label =" +str(roc_three))
#plt.plot(fpr_four, tpr_four, 'b', color='yellow', label= "ROC for 4 label =" +str(roc_four))
plt.legend(loc = 'lower right')
#plt.plot([0, 1], [0, 1],'r--')
plt.xlim([0, 1])
plt.ylim([0, 1.05])
plt.ylabel('True Positive Rate')
plt.xlabel('False Positive Rate')
plt.show()

# %% [markdown]
### LogisticRegression

# %% [code]
log_model = LogisticRegression(penalty='l2', max_iter=500)

accs = []
reports = []
f1 = []
pr = []
re = []
pe = []

#javed#
accuracy_ = []
P_r_f = []

mean_accuracy= []
mean_p_r_f =[]
##javed###

roc_auc_ = []
roc_auc_one = []
roc_auc_two = []
roc_auc_three = []
roc_auc_four = []
st_time = time.time()
for train_index, test_index in skfold.split(X,y):
    X_train, X_test = X[train_index], X[test_index]
    y_train, y_test = y[train_index], y[test_index]
    # Oversample
    #X_train_res, y_train_res = sm.fit_sample(X_train, y_train)
    predictions, accuracy, precision, recall, f1socre, alg_accuracy, alg_p_r_f_score = train_test_model(log_model, X_train, X_test, y_train, y_test, labels)
    
    fpr_zero, tpr_zero, _ = roc_curve(y_test, log_model.predict_proba(X_test)[:,1], pos_label=0)
    fpr_one, tpr_one, __ = roc_curve(y_test, log_model.predict_proba(X_test)[:,1], pos_label=1)
    fpr_two, tpr_two, ___ = roc_curve(y_test, log_model.predict_proba(X_test)[:,1], pos_label=2)
    fpr_three, tpr_three, ____ = roc_curve(y_test, log_model.predict_proba(X_test)[:,1], pos_label=3)
    fpr_four, tpr_four, _____ = roc_curve(y_test, log_model.predict_proba(X_test)[:,1], pos_label=4)

    roc_auc_.append(auc(fpr_zero, tpr_zero))
    roc_auc_one.append(auc(fpr_one, tpr_one))
    roc_auc_two.append(auc(fpr_two, tpr_two))
    roc_auc_three.append(auc(fpr_three, tpr_three))
    roc_auc_four.append(auc(fpr_four, tpr_four))
    
     #javed###      
    accuracy_.append(alg_accuracy)
    P_r_f.append(alg_p_r_f_score)
    #### jave ####

    pe.append(predictions)
    accs.append(accuracy)
    f1.append(f1socre)
    pr.append(precision)
    re.append(recall)


en_time = time.time()
#print('mean predictions: {:.2f} %'.format(sum(pe) / len(pe) ))
print('Total time: {:.2f}s'.format(en_time-st_time))   
print('mean accuracy: {:.2f} %'.format(np.mean(accs)))
print('mean f1 socre: {:.2f} %'.format(np.mean(f1)))
print('mean precision: {:.2f} %'.format(np.mean(pr)))
print('mean recall: {:.2f} %'.format(np.mean(re)))

roc_zero = sum(roc_auc_) / len(roc_auc_)
print("\nROC across folds for zero: ", roc_zero)

roc_one = sum(roc_auc_one) / len(roc_auc_one)
print("\nROC across folds for one: ", roc_one)

roc_two = sum(roc_auc_two) / len(roc_auc_two)
print("\nROC across folds for two: ", roc_two)

roc_three = sum(roc_auc_three) / len(roc_auc_three)
print("\nROC across folds for three: ", roc_three)

roc_four = sum(roc_auc_four) / len(roc_auc_four)
print("\nROC across folds for four: ", roc_four)

#### jave ####
mean_accuracy= np.mean(accuracy_, axis=0)
print("the average accuracy of LR is",mean_accuracy)
    
mean_p_r_f=np.mean(P_r_f, axis=0)
print("the presion, recall, f are", mean_p_r_f)
#### jave ####


#print(fpr_zero)
#print(tpr_zero)

#print(metrics_report)
unique, counts = np.unique(y_train, return_counts=True)
print(list(zip(unique, counts)))
#plot_confusion_matrix(log_model, X_test, y_test, display_labels=labels, xticks_rotation='vertical', cmap="BuPu")

# %% [code]
plt.title('Receiver Operating Characteristic')
#plt.plot(fpr_zero, tpr_zero, 'b', color='green', label= "ROC for 0 label =" +str(roc_zero))
plt.plot(fpr_one, tpr_one, 'b', label= "ROC for 1 label =" +str(roc_one))
#plt.plot(fpr_two, tpr_two, 'b', color='purple',  label= "ROC for 2 label =" +str(roc_two))
#plt.plot(fpr_three, tpr_three, 'b', color='red',  label= "ROC for 3 label =" +str(roc_three))
#plt.plot(fpr_four, tpr_four, 'b', color='yellow', label= "ROC for 4 label =" +str(roc_four))
plt.legend(loc = 'lower right')
#plt.plot([0, 1], [0, 1],'r--')
plt.xlim([0, 1])
plt.ylim([0, 1.05])
plt.ylabel('True Positive Rate')
plt.xlabel('False Positive Rate')
plt.show()

# %% [markdown]
### LinearSVC

# %% [code]
svm = LinearSVC(class_weight='balanced', verbose=False, max_iter=10000, tol=1e-4, C=0.1)

accs = []
reports = []
f1 = []
pr = []
re = []
pe = []

#javed#
accuracy_ = []
P_r_f = []

mean_accuracy= []
mean_p_r_f =[]
##javed###

roc_auc_ = []
roc_auc_one = []
roc_auc_two = []
roc_auc_three = []
roc_auc_four_svm = []

tprs_zero_svm = []
tprs_one_svm = []
tprs_two_svm = []
tprs_three_svm = []
tprs_four_svm = []

mean_fpr_svm = np.linspace(0,1,100)

st_time = time.time()
for train_index, test_index in skfold.split(X,y):
    X_train, X_test = X[train_index], X[test_index]
    y_train, y_test = y[train_index], y[test_index]
    # Oversample
    #X_train_res, y_train_res = sm.fit_sample(X_train, y_train)
    predictions, accuracy, precision, recall, f1socre, alg_accuracy, alg_p_r_f_score = train_test_model(svm, X_train_res, X_test, y_train_res, y_test, labels)
    
    #fpr_zero, tpr_zero, _ = roc_curve(y_test, svm.decision_function(X_test)[:,1], pos_label=0)
    #fpr_one, tpr_one, __ = roc_curve(y_test, svm.decision_function(X_test)[:,1], pos_label=1)
    #fpr_two, tpr_two, ___ = roc_curve(y_test, svm.decision_function(X_test)[:,1], pos_label=2)
    #fpr_three, tpr_three, ____ = roc_curve(y_test, svm.decision_function(X_test)[:,1], pos_label=3)
    fpr_four_svm, tpr_four_svm, _____ = roc_curve(y_test, svm.decision_function (X_test)[:,3], pos_label=3)

    tprs_four_svm.append(interp(mean_fpr_svm, fpr_four_svm, tpr_four_svm))
    
    #roc_auc_one = (auc(fpr_zero, tpr_zero))
    #roc_auc_one = (auc(fpr_one, tpr_one))
    #roc_auc_two = (auc(fpr_two, tpr_two))
    #roc_auc_three = (auc(fpr_three, tpr_three))
    roc_auc_four = (auc(fpr_four_svm, tpr_four_svm))
    
    
     #javed###      
    accuracy_.append(alg_accuracy)
    P_r_f.append(alg_p_r_f_score)
    #### jave ####

    pe.append(predictions)
    accs.append(accuracy)
    f1.append(f1socre)
    pr.append(precision)
    re.append(recall)


en_time = time.time()
#print('mean predictions: {:.2f} %'.format(sum(pe) / len(pe) ))
print('Total time: {:.2f}s'.format(en_time-st_time))   
print('mean accuracy: {:.2f} %'.format(np.mean(accs)))
print('mean f1 socre: {:.2f} %'.format(np.mean(f1)))
print('mean precision: {:.2f} %'.format(np.mean(pr)))
print('mean recall: {:.2f} %'.format(np.mean(re)))

#roc_zero = sum(roc_auc_) / len(roc_auc_)
#print("\nROC across folds for zero: ", roc_zero)

#roc_one = sum(roc_auc_one) / len(roc_auc_one)
#print("\nROC across folds for one: ", roc_one)

#roc_two = sum(roc_auc_two) / len(roc_auc_two)
#print("\nROC across folds for two: ", roc_two)

#roc_three = sum(roc_auc_three) / len(roc_auc_three)
#print("\nROC across folds for three: ", roc_three)

#roc_four_svm = sum(roc_auc_four_svm) / len(roc_auc_four_svm)
#print("\nROC across folds for four: ", roc_four_svm)

#### jave ####
mean_accuracy= np.mean(accuracy_, axis=0)
print("the average accuracy of LSV is",mean_accuracy)
    
mean_p_r_f=np.mean(P_r_f, axis=0)
print("the presion, recall, f are", mean_p_r_f)
#### jave ####

mean_tpr_svm = np.mean(tprs_four_svm, axis=0)
mean_auc_svm = auc(mean_fpr_svm, mean_tpr_svm)

#print(mean_tpr_svm)
#print(mean_fpr_svm)
#print(mean_auc_svm)

#print(metrics_report)
unique, counts = np.unique(y_train_res, return_counts=True)
print(list(zip(unique, counts)))
#plot_confusion_matrix(svm, X_test, y_test, display_labels=labels, xticks_rotation='vertical', cmap="BuPu")

# %% [code]
plt.title('Receiver Operating Characteristic')
#plt.plot(fpr_zero, tpr_zero, 'b', color='green', label= "ROC for 0 label =" +str(roc_zero))
#plt.plot(fpr_one, tpr_one, 'b', label= "ROC for 1 label =" +str(roc_one))
#plt.plot(fpr_two, tpr_two, 'b', color='purple',  label= "ROC for 2 label =" +str(roc_two))
#plt.plot(fpr_three, tpr_three, 'b', color='red',  label= "ROC for 3 label =" +str(roc_three))
plt.plot(mean_fpr_svm, mean_tpr_svm, 'b', label= "ROC for Oversamling (SVM) =" +str(mean_auc_svm),lw=2, alpha=1)
plt.legend(loc = 'lower right')
#plt.plot([0, 1], [0, 1],'r--')
plt.xlim([0, 1])
plt.ylim([0, 1.05])
plt.ylabel('True Positive Rate')
plt.xlabel('False Positive Rate')
plt.show()

# %% [markdown]
### RandomForestClassifier

# %% [code]
rf_model = RandomForestClassifier(n_estimators=100, max_depth=100, min_samples_split=10, n_jobs=-1, verbose=0)

accs = []
reports = []
f1 = []
pr = []
re = []
pe = []

#javed#
accuracy_ = []
P_r_f = []

mean_accuracy= []
mean_p_r_f =[]
##javed###

roc_auc_ = []
roc_auc_one = []
roc_auc_two = []
roc_auc_three = []
roc_auc_four_rf = []

tprs_zero_rf = []
tprs_one_rf = []
tprs_two_rf = []
tprs_three_rf = []
tprs_four_rf = []

mean_fpr_rf = np.linspace(0,1,100)

st_time = time.time()
for train_index, test_index in skfold.split(X,y):
    X_train, X_test = X[train_index], X[test_index]
    y_train, y_test = y[train_index], y[test_index]
    #Oversampling
    #X_train_res, y_train_res = sm.fit_sample(X_train, y_train)
    predictions, accuracy, precision, recall, f1socre, alg_accuracy, alg_p_r_f_score = train_test_model(rf_model, X_train_res, X_test, y_train_res, y_test, labels)
    
    #fpr_zero, tpr_zero, _ = roc_curve(y_test, rf_model.predict_proba(X_test)[:,1], pos_label=0)
    #fpr_one, tpr_one, __ = roc_curve(y_test, rf_model.predict_proba(X_test)[:,1], pos_label=1)
    #fpr_two, tpr_two, ___ = roc_curve(y_test, rf_model.predict_proba(X_test)[:,1], pos_label=2)
    #fpr_three, tpr_three, ____ = roc_curve(y_test, rf_model.predict_proba(X_test)[:,1], pos_label=3)
    fpr_four_rf, tpr_four_rf, _____ = roc_curve(y_test, rf_model.predict_proba (X_test)[:,3], pos_label=3)

    tprs_four_rf.append(interp(mean_fpr_rf, fpr_four_rf, tpr_four_rf))
    
    #roc_auc_one = (auc(fpr_zero, tpr_zero))
    #roc_auc_one = (auc(fpr_one, tpr_one))
    #roc_auc_two = (auc(fpr_two, tpr_two))
    #roc_auc_three = (auc(fpr_three, tpr_three))
    roc_auc_four = (auc(fpr_four_rf, tpr_four_rf))
    
        #javed###      
    accuracy_.append(alg_accuracy)
    P_r_f.append(alg_p_r_f_score)
    #### jave ####

    pe.append(predictions)
    accs.append(accuracy)
    f1.append(f1socre)
    pr.append(precision)
    re.append(recall)


en_time = time.time()
#print('mean predictions: {:.2f} %'.format(sum(pe) / len(pe) ))
print('Total time: {:.2f}s'.format(en_time-st_time))   
print('mean accuracy: {:.2f} %'.format(np.mean(accs)))
print('mean f1 socre: {:.2f} %'.format(np.mean(f1)))
print('mean precision: {:.2f} %'.format(np.mean(pr)))
print('mean recall: {:.2f} %'.format(np.mean(re)))

#roc_zero = sum(roc_auc_) / len(roc_auc_)
#print("\nROC across folds for zero: ", roc_zero)

#roc_one = sum(roc_auc_one) / len(roc_auc_one)
#print("\nROC across folds for one: ", roc_one)

#roc_two = sum(roc_auc_two) / len(roc_auc_two)
#print("\nROC across folds for two: ", roc_two)

#roc_three = sum(roc_auc_three) / len(roc_auc_three)
#print("\nROC across folds for three: ", roc_three)

#roc_four_rf = sum(roc_auc_four_rf) / len(roc_auc_four_rf)
#print("\nROC across folds for four: ", roc_four_rf)

#### jave ####
mean_accuracy= np.mean(accuracy_, axis=0)
print("the average accuracy of RF is",mean_accuracy)
    
mean_p_r_f=np.mean(P_r_f, axis=0)
print("the presion, recall, f are", mean_p_r_f)
#### jave ####


mean_tpr_rf = np.mean(tprs_four_rf, axis=0)
mean_auc_rf = auc(mean_fpr_rf, mean_tpr_rf)

#print(mean_tpr_rf)
#print(mean_fpr_rf)
#print(mean_auc_rf)

#print(metrics_report)
unique, counts = np.unique(y_train_res, return_counts=True)
print(list(zip(unique, counts)))
#plot_confusion_matrix(rf_model, X_test, y_test, display_labels=labels, xticks_rotation='vertical', cmap="BuPu")

# %% [code]
plt.title('Receiver Operating Characteristic')
#plt.plot(fpr_one, tpr_one, 'b', color='red', label= "Oversampling =" +str(roc_one))
#plt.plot(fpr_zero, tpr_zero, 'b', color='green', label= "ROC for 0 label =" +str(roc_zero))
#plt.plot(fpr_one, tpr_one, 'b', label= "ROC for 1 label =" +str(roc_one))
#plt.plot(fpr_two, tpr_two, 'b', color='purple',  label= "ROC for 2 label =" +str(roc_two))
#plt.plot(fpr_three, tpr_three, 'b', color='red',  label= "ROC for 3 label =" +str(roc_three))
plt.plot(mean_fpr_rf, mean_tpr_rf, 'b', color='green', label= "ROC for Oversampling (RF) =" +str(mean_auc_rf),lw=2, alpha=1)
plt.legend(loc = 'lower right')
#plt.plot([0, 1], [0, 1],'r--')
plt.xlim([0, 1])
plt.ylim([0, 1.05])
plt.ylabel('True Positive Rate')
plt.xlabel('False Positive Rate')
plt.show()

# %% [markdown]
### KNN

# %% [code]
knn_model = KNeighborsClassifier(n_neighbors=3)

accs = []
reports = []
f1 = []
pr = []
re = []
pe = []

#javed#
accuracy_ = []
P_r_f = []

mean_accuracy= []
mean_p_r_f =[]
##javed###

roc_auc_ = []
roc_auc_one = []
roc_auc_two = []
roc_auc_three = []
roc_auc_four = []
st_time = time.time()

mean_fpr_rf = np.linspace(0,1,100)              # change the name of classifier

for train_index, test_index in skfold.split(X,y):
    X_train, X_test = X[train_index], X[test_index]
    y_train, y_test = y[train_index], y[test_index]
    # Oversample
    #X_train_res, y_train_res = sm.fit_sample(X_train, y_train)
    predictions, accuracy, precision, recall, f1socre, alg_accuracy, alg_p_r_f_score = train_test_model(knn_model, X_train, X_test, y_train, y_test, labels)
    
    fpr_zero, tpr_zero, _ = roc_curve(y_test, knn_model.predict_proba(X_test)[:,1], pos_label=0)
    fpr_one, tpr_one, __ = roc_curve(y_test, knn_model.predict_proba(X_test)[:,1], pos_label=1)
    fpr_two, tpr_two, ___ = roc_curve(y_test, knn_model.predict_proba(X_test)[:,1], pos_label=2)
    fpr_three, tpr_three, ____ = roc_curve(y_test, knn_model.predict_proba(X_test)[:,1], pos_label=3)
    fpr_four, tpr_four, _____ = roc_curve(y_test, knn_model.predict_proba (X_test)[:,1], pos_label=4)

    roc_auc_.append(auc(fpr_zero, tpr_zero))
    roc_auc_one.append(auc(fpr_one, tpr_one))
    roc_auc_two.append(auc(fpr_two, tpr_two))
    roc_auc_three.append(auc(fpr_three, tpr_three))
    roc_auc_four.append(auc(fpr_four, tpr_four))
    
            #javed###      
    accuracy_.append(alg_accuracy)
    P_r_f.append(alg_p_r_f_score)
    #### jave ####

    pe.append(predictions)
    accs.append(accuracy)
    f1.append(f1socre)
    pr.append(precision)
    re.append(recall)


en_time = time.time()
#print('mean predictions: {:.2f} %'.format(sum(pe) / len(pe) ))
print('Total time: {:.2f}s'.format(en_time-st_time))   
print('mean accuracy: {:.2f} %'.format(np.mean(accs)))
print('mean f1 socre: {:.2f} %'.format(np.mean(f1)))
print('mean precision: {:.2f} %'.format(np.mean(pr)))
print('mean recall: {:.2f} %'.format(np.mean(re)))

roc_zero = sum(roc_auc_) / len(roc_auc_)
print("\nROC across folds for zero: ", roc_zero)

roc_one = sum(roc_auc_one) / len(roc_auc_one)
print("\nROC across folds for one: ", roc_one)

roc_two = sum(roc_auc_two) / len(roc_auc_two)
print("\nROC across folds for two: ", roc_two)

roc_three = sum(roc_auc_three) / len(roc_auc_three)
print("\nROC across folds for three: ", roc_three)

roc_four = sum(roc_auc_four) / len(roc_auc_four)
print("\nROC across folds for four: ", roc_four)

#### jave ####
mean_accuracy= np.mean(accuracy_, axis=0)
print("the average accuracy of KNN is",mean_accuracy)
    
mean_p_r_f=np.mean(P_r_f, axis=0)
print("the presion, recall, f are", mean_p_r_f)
#### jave ####


mean_tpr_rf = np.mean(tprs_four_rf, axis=0)
mean_auc_rf = auc(mean_fpr_rf, mean_tpr_rf)

#print(fpr_zero)
#print(tpr_zero)

#print(metrics_report)
unique, counts = np.unique(y_train, return_counts=True)
print(list(zip(unique, counts)))
#plot_confusion_matrix(knn_model, X_test, y_test, display_labels=labels, xticks_rotation='vertical', cmap="BuPu")

# %% [code]
plt.title('Receiver Operating Characteristic')
#plt.plot(fpr_zero, tpr_zero, 'b', color='green', label= "ROC for 0 label =" +str(roc_zero))
#plt.plot(fpr_one, tpr_one, 'b', label= "ROC for 1 label =" +str(roc_one))
#plt.plot(fpr_two, tpr_two, 'b', color='purple',  label= "ROC for 2 label =" +str(roc_two))
#plt.plot(fpr_three, tpr_three, 'b', color='red',  label= "ROC for 3 label =" +str(roc_three))
#plt.plot(fpr_four, tpr_four, 'b', color='yellow', label= "ROC for 4 label =" +str(roc_four))
plt.plot(mean_fpr_rf, mean_tpr_rf, 'b', color='red', label= "ROC for Oversampling (KNN) =" +str(mean_auc_rf),lw=2, alpha=1)
plt.legend(loc = 'lower right')
#plt.plot([0, 1], [0, 1],'r--')
plt.xlim([0, 1])
plt.ylim([0, 1.05])
plt.ylabel('True Positive Rate')
plt.xlabel('False Positive Rate')
plt.show()

# %% [markdown]
### Multilayer Perceptron

# %% [code]
mlp_model = MLPClassifier(random_state=1, max_iter=300)

accs = []
reports = []
f1 = []
pr = []
re = []
pe = []

#javed#
accuracy_ = []
P_r_f = []

mean_accuracy= []
mean_p_r_f =[]
##javed###

roc_auc_ = []
roc_auc_one = []
roc_auc_two = []
roc_auc_three = []
roc_auc_four = []

tprs_zero_mlp = []
tprs_one_mlp = []
tprs_two_mlp = []
tprs_three_mlp = []
tprs_four_mlp = []

mean_fpr_mlp = np.linspace(0,1,100)


st_time = time.time()
for train_index, test_index in skfold.split(X,y):
    X_train, X_test = X[train_index], X[test_index]
    y_train, y_test = y[train_index], y[test_index]
    # Oversample
    #X_train_res, y_train_res = sm.fit_sample(X_train, y_train)
    predictions, accuracy, precision, recall, f1socre, alg_accuracy, alg_p_r_f_score = train_test_model(mlp_model, X_train_res, X_test, y_train_res, y_test, labels)
    
    #fpr_zero, tpr_zero, _ = roc_curve(y_test, mlp_model.predict_proba(X_test)[:,1], pos_label=0)
    #fpr_one, tpr_one, __ = roc_curve(y_test, mlp_model.predict_proba(X_test)[:,1], pos_label=1)
    #fpr_two, tpr_two, ___ = roc_curve(y_test, mlp_model.predict_proba(X_test)[:,1], pos_label=2)
    #fpr_three, tpr_three, ____ = roc_curve(y_test, mlp_model.predict_proba(X_test)[:,1], pos_label=3)
    fpr_four_mlp, tpr_four_mlp, _____ = roc_curve(y_test, mlp_model.predict_proba (X_test)[:,3], pos_label=3)

    tprs_four_mlp.append(interp(mean_fpr_mlp, fpr_four_mlp, tpr_four_mlp))
    
    #roc_auc_one = (auc(fpr_zero, tpr_zero))
    #roc_auc_one = (auc(fpr_one, tpr_one))
    #roc_auc_two = (auc(fpr_two, tpr_two))
    #roc_auc_three = (auc(fpr_three, tpr_three))
    roc_auc_four = (auc(fpr_four_mlp, tpr_four_mlp))
    
        
            #javed###      
    accuracy_.append(alg_accuracy)
    P_r_f.append(alg_p_r_f_score)
    #### jave ####

    pe.append(predictions)
    accs.append(accuracy)
    f1.append(f1socre)
    pr.append(precision)
    re.append(recall)


en_time = time.time()
#print('mean predictions: {:.2f} %'.format(sum(pe) / len(pe) ))
print('Total time: {:.2f}s'.format(en_time-st_time))   
print('mean accuracy: {:.2f} %'.format(np.mean(accs)))
print('mean f1 socre: {:.2f} %'.format(np.mean(f1)))
print('mean precision: {:.2f} %'.format(np.mean(pr)))
print('mean recall: {:.2f} %'.format(np.mean(re)))

#roc_zero = sum(roc_auc_) / len(roc_auc_)
#print("\nROC across folds for zero: ", roc_zero)

#roc_one = sum(roc_auc_one) / len(roc_auc_one)
#print("\nROC across folds for one: ", roc_one)

#roc_two = sum(roc_auc_two) / len(roc_auc_two)
#print("\nROC across folds for two: ", roc_two)

#roc_three = sum(roc_auc_three) / len(roc_auc_three)
#print("\nROC across folds for three: ", roc_three)

#roc_four = sum(roc_auc_four) / len(roc_auc_four)
#print("\nROC across folds for four: ", roc_four)
mean_tpr_mlp = np.mean(tprs_four_mlp, axis=0)
mean_auc_mlp = auc(mean_fpr_mlp, mean_tpr_mlp)

#### jave ####
mean_accuracy= np.mean(accuracy_, axis=0)
print("the average accuracy of MLP is",mean_accuracy)
    
mean_p_r_f=np.mean(P_r_f, axis=0)
print("the presion, recall, f are", mean_p_r_f)
#### jave ####

#print(mean_tpr_mlp)
#print(mean_fpr_mlp)
print(mean_auc_mlp)

#print(metrics_report)
unique, counts = np.unique(y_train_res, return_counts=True)
print(list(zip(unique, counts)))
#plot_confusion_matrix(mlp_model, X_test, y_test, display_labels=labels, xticks_rotation='vertical', cmap="BuPu")

# %% [code]
plt.title('Receiver Operating Characteristic')
#plt.plot(fpr_one, tpr_one, 'b', color='green', label= "Oversampling =" +str(roc_one))
#plt.plot(fpr_zero, tpr_zero, 'b', color='green', label= "ROC for 0 label =" +str(roc_zero))
#plt.plot(fpr_one, tpr_one, 'b', label= "ROC for 1 label =" +str(roc_one))
#plt.plot(fpr_two, tpr_two, 'b', color='purple',  label= "ROC for 2 label =" +str(roc_two))
#plt.plot(fpr_three, tpr_three, 'b', color='red',  label= "ROC for 3 label =" +str(roc_three))
plt.plot(mean_fpr_mlp, mean_tpr_mlp, 'b', label= "ROC for Oversampling (MLP)=" +str(mean_auc_mlp),lw=2, alpha=1)
plt.legend(loc = 'lower right')
#plt.plot([0, 1], [0, 1],'r--')
plt.xlim([0, 1])
plt.ylim([0, 1.05])
plt.ylabel('True Positive Rate')
plt.xlabel('False Positive Rate')
plt.show()

# %% [markdown]
### Gradient Boosting Classifier

# %% [code]
gb_model = GradientBoostingClassifier(n_estimators=100, learning_rate=1.0, max_depth=1, random_state=0)

accs = []
reports = []
f1 = []
pr = []
re = []
pe = []

#javed#
accuracy_ = []
P_r_f = []

mean_accuracy= []
mean_p_r_f =[]
##javed###

roc_auc_ = []
roc_auc_one = []
roc_auc_two = []
roc_auc_three = []
roc_auc_four = []
st_time = time.time()
for train_index, test_index in skfold.split(X,y):
    X_train, X_test = X[train_index], X[test_index]
    y_train, y_test = y[train_index], y[test_index]
    # Oversample
    #X_train_res, y_train_res = sm.fit_sample(X_train, y_train)
    predictions, accuracy, precision, recall, f1socre, alg_accuracy, alg_p_r_f_score = train_test_model(gb_model, X_train, X_test, y_train, y_test, labels)
    
    fpr_zero, tpr_zero, _ = roc_curve(y_test, gb_model.predict_proba(X_test)[:,1], pos_label=0)
    fpr_one, tpr_one, __ = roc_curve(y_test, gb_model.predict_proba(X_test)[:,1], pos_label=1)
    fpr_two, tpr_two, ___ = roc_curve(y_test, gb_model.predict_proba(X_test)[:,1], pos_label=2)
    fpr_three, tpr_three, ____ = roc_curve(y_test, gb_model.predict_proba(X_test)[:,1], pos_label=3)
    fpr_four, tpr_four, _____ = roc_curve(y_test, gb_model.predict_proba (X_test)[:,1], pos_label=4)

    roc_auc_.append(auc(fpr_zero, tpr_zero))
    roc_auc_one.append(auc(fpr_one, tpr_one))
    roc_auc_two.append(auc(fpr_two, tpr_two))
    roc_auc_three.append(auc(fpr_three, tpr_three))
    roc_auc_four.append(auc(fpr_four, tpr_four))
    
                #javed###      
    accuracy_.append(alg_accuracy)
    P_r_f.append(alg_p_r_f_score)
    #### jave ####

    pe.append(predictions)
    accs.append(accuracy)
    f1.append(f1socre)
    pr.append(precision)
    re.append(recall)


en_time = time.time()
#print('mean predictions: {:.2f} %'.format(sum(pe) / len(pe) ))
print('Total time: {:.2f}s'.format(en_time-st_time))   
print('mean accuracy: {:.2f} %'.format(np.mean(accs)))
print('mean f1 socre: {:.2f} %'.format(np.mean(f1)))
print('mean precision: {:.2f} %'.format(np.mean(pr)))
print('mean recall: {:.2f} %'.format(np.mean(re)))

roc_zero = sum(roc_auc_) / len(roc_auc_)
print("\nROC across folds for zero: ", roc_zero)

roc_one = sum(roc_auc_one) / len(roc_auc_one)
print("\nROC across folds for one: ", roc_one)

roc_two = sum(roc_auc_two) / len(roc_auc_two)
print("\nROC across folds for two: ", roc_two)

roc_three = sum(roc_auc_three) / len(roc_auc_three)
print("\nROC across folds for three: ", roc_three)

roc_four = sum(roc_auc_four) / len(roc_auc_four)
print("\nROC across folds for four: ", roc_four)

#### jave ####
mean_accuracy= np.mean(accuracy_, axis=0)
print("the average accuracy of GB is",mean_accuracy)
    
mean_p_r_f=np.mean(P_r_f, axis=0)
print("the presion, recall, f are", mean_p_r_f)
#### jave ####

#print(fpr_zero)
#print(tpr_zero)

#print(metrics_report)
unique, counts = np.unique(y_train, return_counts=True)
print(list(zip(unique, counts)))
#plot_confusion_matrix(gb_model, X_test, y_test, display_labels=labels, xticks_rotation='vertical', cmap="BuPu")

# %% [code]
plt.title('Receiver Operating Characteristic')
#plt.plot(fpr_zero, tpr_zero, 'b', color='green', label= "ROC for 0 label =" +str(roc_zero))
plt.plot(fpr_one, tpr_one, 'b', label= "ROC for 1 label =" +str(roc_one))
#plt.plot(fpr_two, tpr_two, 'b', color='purple',  label= "ROC for 2 label =" +str(roc_two))
#plt.plot(fpr_three, tpr_three, 'b', color='red',  label= "ROC for 3 label =" +str(roc_three))
#plt.plot(fpr_four, tpr_four, 'b', color='yellow', label= "ROC for 4 label =" +str(roc_four))
plt.legend(loc = 'lower right')
#plt.plot([0, 1], [0, 1],'r--')
plt.xlim([0, 1])
plt.ylim([0, 1.05])
plt.ylabel('True Positive Rate')
plt.xlabel('False Positive Rate')
plt.show()

# %% [markdown]
## Ensemble Methods
Ensemble methods are techniques that create multiple models and then combine them to produce improved results. 

# %% [markdown]
### Voting Classifier

# %% [code]
mlp_model = MLPClassifier(random_state=1, max_iter=300)

vote_model = VotingClassifier(estimators=[('mlp', mlp_model),('mlp1', mlp_model)], voting='soft')

accs = []
reports = []
f1 = []
pr = []
re =[]

#javed#
accuracy_ = []
P_r_f = []

mean_accuracy= []
mean_p_r_f =[]
##javed###

#
roc_auc_ = []
roc_auc_one = []
roc_auc_two = []
roc_auc_three = []
roc_auc_four = []

tprs_zero_v = []
tprs_one_v = []
tprs_two_v = []
tprs_three_v = []
tprs_four_v = []

mean_fpr_v = np.linspace(0,1,100)
#
st_time = time.time()
for train_index, test_index in skfold.split(X,y):
    X_train, X_test = X[train_index], X[test_index]
    y_train, y_test = y[train_index], y[test_index]
    # Oversample
    # X_train_res, y_train_res = sm.fit_sample(X_train, y_train)
    predictions, accuracy, f1socre, precision, recall, alg_accuracy, alg_p_r_f_score = train_test_model(vote_model, X_train, X_test, y_train, y_test, labels)
    accs.append(accuracy)
    f1.append(f1socre)
    pr.append(precision)
    re.append(recall)
    #reports.append(metrics_report)
    fpr_four_v, tpr_four_v, _____ = roc_curve(y_test, vote_model.predict_proba (X_test)[:,3], pos_label=3)     #
    tprs_four_v.append(interp(mean_fpr_v, fpr_four_v, tpr_four_v))                                             #
    roc_auc_four = (auc(fpr_four_v, tpr_four_v))                                                               #
    

    
                #javed###      
    accuracy_.append(alg_accuracy)
    P_r_f.append(alg_p_r_f_score)
    #### jave ####

en_time = time.time()
print('Total time: {:.2f}s'.format(en_time-st_time)) 
print('mean accuracy: {:.2f} %'.format(np.mean(accs)))
print('mean f1 socre: {:.2f} %'.format(np.mean(f1)))
print('mean precision: {:.2f} %'.format(np.mean(pr)))
print('mean recall: {:.2f} %'.format(np.mean(re)))

#
mean_tpr_v = np.mean(tprs_four_v, axis=0)
mean_auc_v = auc(mean_fpr_v, mean_tpr_v)
#
#### jave ####
mean_accuracy= np.mean(accuracy_, axis=0)
print("the average accuracy of Voting is",mean_accuracy)
    
mean_p_r_f=np.mean(P_r_f, axis=0)
print("the presion, recall, f are", mean_p_r_f)
#### jave ####

unique, counts = np.unique(y_train, return_counts=True)
print(list(zip(unique, counts)))
#plot_confusion_matrix(vote_model, X_test, y_test, display_labels=labels, xticks_rotation='vertical', cmap="BuPu")

# %% [code]
plt.title('Receiver Operating Characteristic')
plt.plot(mean_fpr_v, mean_tpr_v, 'b', color='purple', label= "ROC for Oversampling (Voting Classifier)=" +str(mean_auc_v),lw=2, alpha=1)
plt.legend(loc = 'lower right')
plt.xlim([0, 1])
plt.ylim([0, 1.05])
plt.ylabel('True Positive Rate')
plt.xlabel('False Positive Rate')
plt.show()

# %% [markdown]
### AdaBoost
The core principle of AdaBoost is to fit a sequence of weak learners (i.e., models that are only slightly better than random guessing, such as small decision trees) on repeatedly modified versions of the data.

# %% [code]
ada_model = AdaBoostClassifier(n_estimators=500)

accs = []
reports = []
f1 = []
pr = []
re =[]

#javed#
accuracy_ = []
P_r_f = []

mean_accuracy= []
mean_p_r_f =[]
##javed###

st_time = time.time()
for train_index, test_index in skfold.split(X,y):
    X_train, X_test = X[train_index], X[test_index]
    y_train, y_test = y[train_index], y[test_index]
    # Oversample
    # X_train_res, y_train_res = sm.fit_sample(X_train, y_train)
    predictions, accuracy, f1socre, precision, recall, alg_accuracy, alg_p_r_f_score = train_test_model(ada_model, X_train, X_test, y_train, y_test, labels)
    accs.append(accuracy)
    f1.append(f1socre)
    pr.append(precision)
    re.append(recall)
    #reports.append(metrics_report)
    
        
                #javed###      
    accuracy_.append(alg_accuracy)
    P_r_f.append(alg_p_r_f_score)
    #### jave ####

en_time = time.time()
print('Total time: {:.2f}s'.format(en_time-st_time)) 
print('mean accuracy: {:.2f} %'.format(np.mean(accs)))
print('mean f1 socre: {:.2f} %'.format(np.mean(f1)))
print('mean precision: {:.2f} %'.format(np.mean(pr)))
print('mean recall: {:.2f} %'.format(np.mean(re)))

#### jave ####
mean_accuracy= np.mean(accuracy_, axis=0)
print("the average accuracy of AdaBoost is",mean_accuracy)
    
mean_p_r_f=np.mean(P_r_f, axis=0)
print("the presion, recall, f are", mean_p_r_f)
#### jave ####

unique, counts = np.unique(y_train, return_counts=True)
print(list(zip(unique, counts)))
#plot_confusion_matrix(ada_model, X_test, y_test, display_labels=labels, xticks_rotation='vertical', cmap="BuPu")

# %% [markdown]
# Undersampling

# %% [markdown]
### MultinomialNB

# %% [code]
nb_model = MultinomialNB()

accs = []
reports = []
f1 = []
pr = []
re = []
pe = []

#javed#
accuracy_ = []
P_r_f = []

mean_accuracy= []
mean_p_r_f =[]
##javed###

roc_auc_ = []
roc_auc_one = []
roc_auc_two = []
roc_auc_three = []
roc_auc_four = []
st_time = time.time()
for train_index, test_index in skfold.split(X,y):
    X_train, X_test = X[train_index], X[test_index]
    y_train, y_test = y[train_index], y[test_index]
    # Undersampling
    X_train_under, y_train_under = rus.fit_resample(X_train, y_train)
    predictions, accuracy, f1socre, precision, recall, alg_accuracy, alg_p_r_f_score = train_test_model(nb_model, X_train_under, X_test, y_train_under, y_test, labels)

    fpr_zero, tpr_zero, _ = roc_curve(y_test, nb_model.predict_proba(X_test)[:,1], pos_label=0)
    fpr_one, tpr_one, __ = roc_curve(y_test, nb_model.predict_proba(X_test)[:,1], pos_label=1)
    fpr_two, tpr_two, ___ = roc_curve(y_test, nb_model.predict_proba(X_test)[:,1], pos_label=2)
    fpr_three, tpr_three, ____ = roc_curve(y_test, nb_model.predict_proba(X_test)[:,1], pos_label=3)
    fpr_four, tpr_four, _____ = roc_curve(y_test, nb_model.predict_proba (X_test)[:,1], pos_label=4)

    roc_auc_.append(auc(fpr_zero, tpr_zero))
    roc_auc_one.append(auc(fpr_one, tpr_one))
    roc_auc_two.append(auc(fpr_two, tpr_two))
    roc_auc_three.append(auc(fpr_three, tpr_three))
    roc_auc_four.append(auc(fpr_four, tpr_four))
    
                 #javed###      
    accuracy_.append(alg_accuracy)
    P_r_f.append(alg_p_r_f_score)
    #### jave ####

    pe.append(predictions)
    accs.append(accuracy)
    f1.append(f1socre)
    pr.append(precision)
    re.append(recall)


en_time = time.time()
#print('mean predictions: {:.2f} %'.format(sum(pe) / len(pe) ))
print('Total time: {:.2f}s'.format(en_time-st_time))   
print('mean accuracy: {:.2f} %'.format(np.mean(accs)))
print('mean f1 socre: {:.2f} %'.format(np.mean(f1)))
print('mean precision: {:.2f} %'.format(np.mean(pr)))
print('mean recall: {:.2f} %'.format(np.mean(re)))

roc_zero = sum(roc_auc_) / len(roc_auc_)
print("\nROC across folds for zero: ", roc_zero)

roc_one = sum(roc_auc_one) / len(roc_auc_one)
print("\nROC across folds for one: ", roc_one)

roc_two = sum(roc_auc_two) / len(roc_auc_two)
print("\nROC across folds for two: ", roc_two)

roc_three = sum(roc_auc_three) / len(roc_auc_three)
print("\nROC across folds for three: ", roc_three)

roc_four = sum(roc_auc_four) / len(roc_auc_four)
print("\nROC across folds for four: ", roc_four)

#### jave ####
mean_accuracy= np.mean(accuracy_, axis=0)
print("the average accuracy of NBM is",mean_accuracy)
    
mean_p_r_f=np.mean(P_r_f, axis=0)
print("the presion, recall, f are", mean_p_r_f)
#### jave ####

#print(fpr_zero)
#print(tpr_zero)

#print(metrics_report)
unique, counts = np.unique(y_train_res, return_counts=True)
print(list(zip(unique, counts)))
#plot_confusion_matrix(nb_model, X_test, y_test, display_labels=labels, xticks_rotation='vertical', cmap="BuPu")

# %% [code]
plt.title('Receiver Operating Characteristic')
#plt.plot(fpr_zero, tpr_zero, 'b', color='green', label= "ROC for 0 label =" +str(roc_zero))
plt.plot(fpr_one, tpr_one, 'b', label= "ROC for 1 label =" +str(roc_one))
#plt.plot(fpr_two, tpr_two, 'b', color='purple',  label= "ROC for 2 label =" +str(roc_two))
#plt.plot(fpr_three, tpr_three, 'b', color='red',  label= "ROC for 3 label =" +str(roc_three))
#plt.plot(fpr_four, tpr_four, 'b', color='yellow', label= "ROC for 4 label =" +str(roc_four))
plt.legend(loc = 'lower right')
#plt.plot([0, 1], [0, 1],'r--')
plt.xlim([0, 1])
plt.ylim([0, 1.05])
plt.ylabel('True Positive Rate')
plt.xlabel('False Positive Rate')
plt.show()

# %% [markdown]
### LogisticRegression

# %% [code]
log_model = LogisticRegression(penalty='l2', max_iter=500)

accs = []
reports = []
f1 = []
pr = []
re = []
pe = []

#javed#
accuracy_ = []
P_r_f = []

mean_accuracy= []
mean_p_r_f =[]
##javed###

roc_auc_ = []
roc_auc_one = []
roc_auc_two = []
roc_auc_three = []
roc_auc_four = []
st_time = time.time()
for train_index, test_index in skfold.split(X,y):
    X_train, X_test = X[train_index], X[test_index]
    y_train, y_test = y[train_index], y[test_index]
    # Undersampling
    X_train_under, y_train_under = rus.fit_resample(X_train, y_train)
    predictions, accuracy, f1socre, precision, recall, alg_accuracy, alg_p_r_f_score = train_test_model(log_model, X_train_under, X_test, y_train_under, y_test, labels)

    fpr_zero, tpr_zero, _ = roc_curve(y_test, log_model.predict_proba(X_test)[:,1], pos_label=0)
    fpr_one, tpr_one, __ = roc_curve(y_test, log_model.predict_proba(X_test)[:,1], pos_label=1)
    fpr_two, tpr_two, ___ = roc_curve(y_test, log_model.predict_proba(X_test)[:,1], pos_label=2)
    fpr_three, tpr_three, ____ = roc_curve(y_test, log_model.predict_proba(X_test)[:,1], pos_label=3)
    fpr_four, tpr_four, _____ = roc_curve(y_test, log_model.predict_proba (X_test)[:,1], pos_label=4)

    roc_auc_.append(auc(fpr_zero, tpr_zero))
    roc_auc_one.append(auc(fpr_one, tpr_one))
    roc_auc_two.append(auc(fpr_two, tpr_two))
    roc_auc_three.append(auc(fpr_three, tpr_three))
    roc_auc_four.append(auc(fpr_four, tpr_four))
    
                     #javed###      
    accuracy_.append(alg_accuracy)
    P_r_f.append(alg_p_r_f_score)
    #### jave ####


    pe.append(predictions)
    accs.append(accuracy)
    f1.append(f1socre)
    pr.append(precision)
    re.append(recall)


en_time = time.time()
#print('mean predictions: {:.2f} %'.format(sum(pe) / len(pe) ))
print('Total time: {:.2f}s'.format(en_time-st_time))   
print('mean accuracy: {:.2f} %'.format(np.mean(accs)))
print('mean f1 socre: {:.2f} %'.format(np.mean(f1)))
print('mean precision: {:.2f} %'.format(np.mean(pr)))
print('mean recall: {:.2f} %'.format(np.mean(re)))

roc_zero = sum(roc_auc_) / len(roc_auc_)
print("\nROC across folds for zero: ", roc_zero)

roc_one = sum(roc_auc_one) / len(roc_auc_one)
print("\nROC across folds for one: ", roc_one)

roc_two = sum(roc_auc_two) / len(roc_auc_two)
print("\nROC across folds for two: ", roc_two)

roc_three = sum(roc_auc_three) / len(roc_auc_three)
print("\nROC across folds for three: ", roc_three)

roc_four = sum(roc_auc_four) / len(roc_auc_four)
print("\nROC across folds for four: ", roc_four)

#### jave ####
mean_accuracy= np.mean(accuracy_, axis=0)
print("the average accuracy of LR is",mean_accuracy)
    
mean_p_r_f=np.mean(P_r_f, axis=0)
print("the presion, recall, f are", mean_p_r_f)
#### jave ####

#print(fpr_zero)
#print(tpr_zero)

#print(metrics_report)
unique, counts = np.unique(y_train_res, return_counts=True)
print(list(zip(unique, counts)))
#plot_confusion_matrix(log_model, X_test, y_test, display_labels=labels, xticks_rotation='vertical', cmap="BuPu")

# %% [code]
plt.title('Receiver Operating Characteristic')
plt.plot(fpr_zero, tpr_zero, 'b', color='green', label= "ROC for 0 label =" +str(roc_zero))
plt.plot(fpr_one, tpr_one, 'b', label= "ROC for 1 label =" +str(roc_one))
plt.plot(fpr_two, tpr_two, 'b', color='purple',  label= "ROC for 2 label =" +str(roc_two))
#plt.plot(fpr_three, tpr_three, 'b', color='red',  label= "ROC for 3 label =" +str(roc_three))
#plt.plot(fpr_four, tpr_four, 'b', color='yellow', label= "ROC for 4 label =" +str(roc_four))
plt.legend(loc = 'lower right')
#plt.plot([0, 1], [0, 1],'r--')
plt.xlim([0, 1])
plt.ylim([0, 1.05])
plt.ylabel('True Positive Rate')
plt.xlabel('False Positive Rate')
plt.show()

# %% [markdown]
### LinearSVC

# %% [code]
svm = LinearSVC(class_weight='balanced', verbose=False, max_iter=10000, tol=1e-4, C=0.1)

accs = []
reports = []
f1 = []
pr = []
re = []
pe = []

#javed#
accuracy_ = []
P_r_f = []

mean_accuracy= []
mean_p_r_f =[]
##javed###

roc_auc_ = []
roc_auc_one = []
roc_auc_two = []
roc_auc_three = []
roc_auc_four_svm = []

tprs_zero_svm_under = []
tprs_one_svm_under = []
tprs_two_svm_under = []
tprs_three_svm_under = []
tprs_four_svm_under = []

mean_fpr_svm_under = np.linspace(0,1,100)

st_time = time.time()
for train_index, test_index in skfold.split(X,y):
    X_train, X_test = X[train_index], X[test_index]
    y_train, y_test = y[train_index], y[test_index]
    # Undersampling
    X_train_under, y_train_under = rus.fit_resample(X_train, y_train)
    predictions, accuracy, f1socre, precision, recall, alg_accuracy, alg_p_r_f_score = train_test_model(svm, X_train_under, X_test, y_train_under, y_test, labels)

    #fpr_zero, tpr_zero, _ = roc_curve(y_test, svm.decision_function(X_test)[:,1], pos_label=0)
    #fpr_one, tpr_one, __ = roc_curve(y_test, svm.decision_function(X_test)[:,1], pos_label=1)
    #fpr_two, tpr_two, ___ = roc_curve(y_test, svm.decision_function(X_test)[:,1], pos_label=2)
    #fpr_three, tpr_three, ____ = roc_curve(y_test, svm.decision_function(X_test)[:,1], pos_label=3)
    fpr_four_under_svm, tpr_four_under_svm, _____ = roc_curve(y_test, svm.decision_function (X_test)[:,3], pos_label=3)

    tprs_four_svm_under.append(interp(mean_fpr_svm_under, fpr_four_under_svm, tpr_four_under_svm))
    
    #roc_auc_one = (auc(fpr_zero, tpr_zero))
    #roc_auc_one = (auc(fpr_one, tpr_one))
    #roc_auc_two = (auc(fpr_two, tpr_two))
    #roc_auc_three = (auc(fpr_three, tpr_three))
    roc_auc_four = (auc(fpr_four_under_svm, tpr_four_under_svm))
    
                         #javed###      
    accuracy_.append(alg_accuracy)
    P_r_f.append(alg_p_r_f_score)
    #### jave ####


    pe.append(predictions)
    accs.append(accuracy)
    f1.append(f1socre)
    pr.append(precision)
    re.append(recall)


en_time = time.time()
#print('mean predictions: {:.2f} %'.format(sum(pe) / len(pe) ))
print('Total time: {:.2f}s'.format(en_time-st_time))   
print('mean accuracy: {:.2f} %'.format(np.mean(accs)))
print('mean f1 socre: {:.2f} %'.format(np.mean(f1)))
print('mean precision: {:.2f} %'.format(np.mean(pr)))
print('mean recall: {:.2f} %'.format(np.mean(re)))

#roc_zero = sum(roc_auc_) / len(roc_auc_)
#print("\nROC across folds for zero: ", roc_zero)

#roc_one = sum(roc_auc_one) / len(roc_auc_one)
#print("\nROC across folds for one: ", roc_one)

#roc_two = sum(roc_auc_two) / len(roc_auc_two)
#print("\nROC across folds for two: ", roc_two)

#roc_three = sum(roc_auc_three) / len(roc_auc_three)
#print("\nROC across folds for three: ", roc_three)

#roc_four_under_svm = sum(roc_auc_four_svm) / len(roc_auc_four_svm)
#print("\nROC across folds for four: ", roc_four_under_svm)

mean_tpr_svm_under = np.mean(tprs_four_svm_under, axis=0)
mean_auc_svm_under = auc(mean_fpr_svm_under, mean_tpr_svm_under)

#### jave ####
mean_accuracy= np.mean(accuracy_, axis=0)
print("the average accuracy of SVC is",mean_accuracy)
    
mean_p_r_f=np.mean(P_r_f, axis=0)
print("the presion, recall, f are", mean_p_r_f)
#### jave ####

#print(mean_tpr_svm_under)
#print(mean_fpr_svm_under)
print(mean_auc_svm_under)

#print(metrics_report)
unique, counts = np.unique(y_train_res, return_counts=True)
print(list(zip(unique, counts)))
#plot_confusion_matrix(svm, X_test, y_test, display_labels=labels, xticks_rotation='vertical', cmap="BuPu")

# %% [code]
plt.title('Receiver Operating Characteristic')
#plt.plot(fpr_zero, tpr_zero, 'b', color='green', label= "ROC for 0 label =" +str(roc_zero))
#plt.plot(fpr_one, tpr_one, 'b', label= "ROC for 1 label =" +str(roc_one))
#plt.plot(fpr_two, tpr_two, 'b', color='purple',  label= "ROC for 2 label =" +str(roc_two))
#plt.plot(fpr_three, tpr_three, 'b', color='red',  label= "ROC for 3 label =" +str(roc_three))
plt.plot(mean_fpr_svm_under, mean_tpr_svm_under, 'b', color='red', label= "ROC for Under-sampling (SVM) =" +str(mean_auc_svm_under) ,lw=2, alpha=1)
plt.legend(loc = 'lower right')
#plt.plot([0, 1], [0, 1],'r--')
plt.xlim([0, 1])
plt.ylim([0, 1.05])
plt.ylabel('True Positive Rate')
plt.xlabel('False Positive Rate')
plt.show()

# %% [markdown]
### RandomForestClassifier

# %% [code]
rf_model = RandomForestClassifier(n_estimators=100, max_depth=100, min_samples_split=10, n_jobs=-1, verbose=0)

accs = []
reports = []
f1 = []
pr = []
re = []
pe = []

#javed#
accuracy_ = []
P_r_f = []

mean_accuracy= []
mean_p_r_f =[]
##javed###

roc_auc_ = []
roc_auc_under = []
roc_auc_two = []
roc_auc_three = []
roc_auc_four_under = []

tprs_zero_rf_under = []
tprs_one_rf_under = []
tprs_two_rf_under = []
tprs_three_rf_under = []
tprs_four_rf_under = []

mean_fpr_rf_under = np.linspace(0,1,100)

st_time = time.time()
for train_index, test_index in skfold.split(X,y):
    X_train, X_test = X[train_index], X[test_index]
    y_train, y_test = y[train_index], y[test_index]
    # Undersampling
    X_train_under, y_train_under = rus.fit_resample(X_train, y_train)
    predictions, accuracy, f1socre, precision, recall, alg_accuracy, alg_p_r_f_score = train_test_model(rf_model, X_train_under, X_test, y_train_under, y_test, labels)

    #fpr_zero, tpr_zero, _ = roc_curve(y_test, rf_model.predict_proba(X_test)[:,1], pos_label=0)
    #fpr_under, tpr_under, __ = roc_curve(y_test, rf_model.predict_proba(X_test)[:,1], pos_label=1)
    #fpr_two, tpr_two, ___ = roc_curve(y_test, rf_model.predict_proba(X_test)[:,1], pos_label=2)
    #fpr_three, tpr_three, ____ = roc_curve(y_test, rf_model.predict_proba(X_test)[:,1], pos_label=3)
    fpr_four_under_rf, tpr_four_under_rf, _____ = roc_curve(y_test, rf_model.predict_proba (X_test)[:,3], pos_label=3)

    tprs_four_rf_under.append(interp(mean_fpr_rf_under, fpr_four_under_rf, tpr_four_under_rf))
    
    #roc_auc_one = (auc(fpr_zero, tpr_zero))
    #roc_auc_one = (auc(fpr_one, tpr_one))
    #roc_auc_two = (auc(fpr_two, tpr_two))
    #roc_auc_three = (auc(fpr_three, tpr_three))
    roc_auc_four = (auc(fpr_four_rf, tpr_four_rf))
    
                             #javed###      
    accuracy_.append(alg_accuracy)
    P_r_f.append(alg_p_r_f_score)
    #### jave ####

    pe.append(predictions)
    accs.append(accuracy)
    f1.append(f1socre)
    pr.append(precision)
    re.append(recall)


en_time = time.time()
#print('mean predictions: {:.2f} %'.format(sum(pe) / len(pe) ))
print('Total time: {:.2f}s'.format(en_time-st_time))   
print('mean accuracy: {:.2f} %'.format(np.mean(accs)))
print('mean f1 socre: {:.2f} %'.format(np.mean(f1)))
print('mean precision: {:.2f} %'.format(np.mean(pr)))
print('mean recall: {:.2f} %'.format(np.mean(re)))

#roc_zero = sum(roc_auc_) / len(roc_auc_)
#print("\nROC across folds for zero: ", roc_zero)

#roc_one_under = sum(roc_auc_under) / len(roc_auc_under)
#print("\nROC across folds for one: ", roc_one_under)

#roc_two = sum(roc_auc_two) / len(roc_auc_two)
#print("\nROC across folds for two: ", roc_two)

#roc_three = sum(roc_auc_three) / len(roc_auc_three)
#print("\nROC across folds for three: ", roc_three)

#roc_four_under_rf = sum(roc_auc_four_under) / len(roc_auc_four_under)
#print("\nROC across folds for four: ", roc_four_under_rf)

mean_tpr_rf_under = np.mean(tprs_four_rf_under, axis=0)
mean_auc_rf_under = auc(mean_fpr_rf_under, mean_tpr_rf_under)

#### jave ####
mean_accuracy= np.mean(accuracy_, axis=0)
print("the average accuracy of RF is",mean_accuracy)
    
mean_p_r_f=np.mean(P_r_f, axis=0)
print("the presion, recall, f are", mean_p_r_f)
#### jave ####

#print(mean_tpr_rf_under)
#print(mean_fpr_rf_under)
print(mean_auc_rf_under)

#print(metrics_report)
unique, counts = np.unique(y_train_res, return_counts=True)
print(list(zip(unique, counts)))
#plot_confusion_matrix(rf_model, X_test, y_test, display_labels=labels, xticks_rotation='vertical', cmap="BuPu")

# %% [code]
plt.title('Receiver Operating Characteristic')
#plt.plot(fpr_under, tpr_under, 'b', label= "Under-sampling =" +str(roc_one_under))
#plt.plot(fpr_zero, tpr_zero, 'b', color='green', label= "ROC for 0 label =" +str(roc_zero))
#plt.plot(fpr_one, tpr_one, 'b', label= "ROC for 1 label =" +str(roc_one))
#plt.plot(fpr_two, tpr_two, 'b', color='purple',  label= "ROC for 2 label =" +str(roc_two))
#plt.plot(fpr_three, tpr_three, 'b', color='red',  label= "ROC for 3 label =" +str(roc_three))
plt.plot(mean_fpr_rf_under, mean_tpr_rf_under, 'b', color='red', label= "ROC for Under-sampling =" +str(mean_auc_rf_under),lw=2, alpha=1)
plt.legend(loc = 'lower right')
#plt.plot([0, 1], [0, 1],'r--')
plt.xlim([0, 1])
plt.ylim([0, 1.05])
plt.ylabel('True Positive Rate')
plt.xlabel('False Positive Rate')
plt.show()

# %% [markdown]
### KNN

# %% [code]
knn_model = KNeighborsClassifier(n_neighbors=3)
accs = []
reports = []
f1 = []
pr = []
re = []
pe = []

#javed#
accuracy_ = []
P_r_f = []

mean_accuracy= []
mean_p_r_f =[]
##javed###
roc_auc_ = []
roc_auc_one = []
roc_auc_two = []
roc_auc_three = []
roc_auc_four = []
st_time = time.time()
for train_index, test_index in skfold.split(X,y):
    X_train, X_test = X[train_index], X[test_index]
    y_train, y_test = y[train_index], y[test_index]
    # Undersampling
    X_train_under, y_train_under = rus.fit_resample(X_train, y_train)
    predictions, accuracy, f1socre, precision, recall, alg_accuracy, alg_p_r_f_score = train_test_model(knn_model, X_train_under, X_test, y_train_under, y_test, labels)

    fpr_zero, tpr_zero, _ = roc_curve(y_test, knn_model.predict_proba(X_test)[:,1], pos_label=0)
    fpr_one, tpr_one, __ = roc_curve(y_test, knn_model.predict_proba(X_test)[:,1], pos_label=1)
    fpr_two, tpr_two, ___ = roc_curve(y_test, knn_model.predict_proba(X_test)[:,1], pos_label=2)
    fpr_three, tpr_three, ____ = roc_curve(y_test, knn_model.predict_proba(X_test)[:,1], pos_label=3)
    fpr_four, tpr_four, _____ = roc_curve(y_test, knn_model.predict_proba (X_test)[:,1], pos_label=4)

    roc_auc_.append(auc(fpr_zero, tpr_zero))
    roc_auc_one.append(auc(fpr_one, tpr_one))
    roc_auc_two.append(auc(fpr_two, tpr_two))
    roc_auc_three.append(auc(fpr_three, tpr_three))
    roc_auc_four.append(auc(fpr_four, tpr_four))
    
    #javed###      
    accuracy_.append(alg_accuracy)
    P_r_f.append(alg_p_r_f_score)
    #### jave ####

    pe.append(predictions)
    accs.append(accuracy)
    f1.append(f1socre)
    pr.append(precision)
    re.append(recall)


en_time = time.time()
#print('mean predictions: {:.2f} %'.format(sum(pe) / len(pe) ))
print('Total time: {:.2f}s'.format(en_time-st_time))   
print('mean accuracy: {:.2f} %'.format(np.mean(accs)))
print('mean f1 socre: {:.2f} %'.format(np.mean(f1)))
print('mean precision: {:.2f} %'.format(np.mean(pr)))
print('mean recall: {:.2f} %'.format(np.mean(re)))

roc_zero = sum(roc_auc_) / len(roc_auc_)
print("\nROC across folds for zero: ", roc_zero)

roc_one = sum(roc_auc_one) / len(roc_auc_one)
print("\nROC across folds for one: ", roc_one)

roc_two = sum(roc_auc_two) / len(roc_auc_two)
print("\nROC across folds for two: ", roc_two)

roc_three = sum(roc_auc_three) / len(roc_auc_three)
print("\nROC across folds for three: ", roc_three)

roc_four = sum(roc_auc_four) / len(roc_auc_four)
print("\nROC across folds for four: ", roc_four)

#### jave ####
mean_accuracy= np.mean(accuracy_, axis=0)
print("the average accuracy of KNN is",mean_accuracy)
    
mean_p_r_f=np.mean(P_r_f, axis=0)
print("the presion, recall, f are", mean_p_r_f)
#### jave ####

#print(fpr_zero)
#print(tpr_zero)

#print(metrics_report)
unique, counts = np.unique(y_train_res, return_counts=True)
print(list(zip(unique, counts)))
#plot_confusion_matrix(knn_model, X_test, y_test, display_labels=labels, xticks_rotation='vertical', cmap="BuPu")

# %% [code]
plt.title('Receiver Operating Characteristic')
plt.plot(fpr_zero, tpr_zero, 'b', color='green', label= "ROC for 0 label =" +str(roc_zero))
plt.plot(fpr_one, tpr_one, 'b', label= "ROC for 1 label =" +str(roc_one))
plt.plot(fpr_two, tpr_two, 'b', color='purple',  label= "ROC for 2 label =" +str(roc_two))
plt.plot(fpr_three, tpr_three, 'b', color='red',  label= "ROC for 3 label =" +str(roc_three))
plt.plot(fpr_four, tpr_four, 'b', color='yellow', label= "ROC for 4 label =" +str(roc_four))
plt.legend(loc = 'lower right')
#plt.plot([0, 1], [0, 1],'r--')
plt.xlim([0, 1])
plt.ylim([0, 1.05])
plt.ylabel('True Positive Rate')
plt.xlabel('False Positive Rate')
plt.show()

# %% [markdown]
### MLPClassifier

# %% [code]
mlp_model = MLPClassifier(random_state=1, max_iter=300)
accs = []
reports = []
f1 = []
pr = []
re = []
pe = []

#javed#
accuracy_ = []
P_r_f = []

mean_accuracy= []
mean_p_r_f =[]
##javed###
roc_auc_ = []
roc_auc_one_under = []
roc_auc_two = []
roc_auc_three = []
roc_auc_four_mlp = []

tprs_zero_mlp_under = []
tprs_one_mlp_under = []
tprs_two_mlp_under = []
tprs_three_mlp_under = []
tprs_four_mlp_under = []

mean_fpr_mlp_under = np.linspace(0,1,100)

st_time = time.time()
for train_index, test_index in skfold.split(X,y):
    X_train, X_test = X[train_index], X[test_index]
    y_train, y_test = y[train_index], y[test_index]
    # Undersampling
    #X_train_under, y_train_under = rus.fit_sample(X_train, y_train)
    predictions, accuracy, f1socre, precision, recall, alg_accuracy, alg_p_r_f_score = train_test_model(mlp_model, X_train_under, X_test, y_train_under, y_test, labels)

    #fpr_zero, tpr_zero, _ = roc_curve(y_test, mlp_model.predict_proba(X_test)[:,1], pos_label=0)
    #fpr_one_under, tpr_one_under, __ = roc_curve(y_test, mlp_model.predict_proba(X_test)[:,1], pos_label=1)
    #fpr_two, tpr_two, ___ = roc_curve(y_test, mlp_model.predict_proba(X_test)[:,1], pos_label=2)
    #fpr_three, tpr_three, ____ = roc_curve(y_test, mlp_model.predict_proba(X_test)[:,1], pos_label=3)
    fpr_four_mlp_under, tpr_four_mlp_under, _____ = roc_curve(y_test, mlp_model.predict_proba (X_test)[:,3], pos_label=3)

    tprs_four_mlp_under.append(interp(mean_fpr_mlp_under, fpr_four_mlp_under, tpr_four_mlp_under))
    
        #javed###      
    accuracy_.append(alg_accuracy)
    P_r_f.append(alg_p_r_f_score)
    #### jave ####
    
    #roc_auc_one = (auc(fpr_zero, tpr_zero))
    #roc_auc_one = (auc(fpr_one, tpr_one))
    #roc_auc_two = (auc(fpr_two, tpr_two))
    #roc_auc_three = (auc(fpr_three, tpr_three))
    #roc_auc_four = (auc(fpr_four_mlp_under, tpr_four_mlp_under))

    pe.append(predictions)
    accs.append(accuracy)
    f1.append(f1socre)
    pr.append(precision)
    re.append(recall)


en_time = time.time()
#print('mean predictions: {:.2f} %'.format(sum(pe) / len(pe) ))
print('Total time: {:.2f}s'.format(en_time-st_time))   
print('mean accuracy: {:.2f} %'.format(np.mean(accs)))
print('mean f1 socre: {:.2f} %'.format(np.mean(f1)))
print('mean precision: {:.2f} %'.format(np.mean(pr)))
print('mean recall: {:.2f} %'.format(np.mean(re)))

#roc_zero = sum(roc_auc_) / len(roc_auc_)
#print("\nROC across folds for zero: ", roc_zero)

#roc_mlp_under = sum(roc_auc_one_under) / len(roc_auc_one_under)
#print("\nROC across folds for one: ", roc_mlp_under)

#roc_two = sum(roc_auc_two) / len(roc_auc_two)
#print("\nROC across folds for two: ", roc_two)

#roc_three = sum(roc_auc_three) / len(roc_auc_three)
#print("\nROC across folds for three: ", roc_three)

#roc_mlp_under_four = sum(roc_auc_four_mlp) / len(roc_auc_four_mlp)
#print("\nROC across folds for four: ", roc_mlp_under_four)

mean_tpr_mlp_under = np.mean(tprs_four_mlp_under, axis=0)
mean_auc_mlp_under = auc(mean_fpr_mlp_under, mean_tpr_mlp_under)

#### jave ####
mean_accuracy= np.mean(accuracy_, axis=0)
print("the average accuracy of MLP is",mean_accuracy)
    
mean_p_r_f=np.mean(P_r_f, axis=0)
print("the presion, recall, f are", mean_p_r_f)
#### jave ####

#print(mean_tpr_mlp_under)
#print(mean_fpr_mlp_under)
print(mean_auc_mlp_under)

#print(metrics_report)
unique, counts = np.unique(y_train_res, return_counts=True)
print(list(zip(unique, counts)))
#plot_confusion_matrix(mlp_model, X_test, y_test, display_labels=labels, xticks_rotation='vertical', cmap="BuPu")

# %% [code]
plt.title('Receiver Operating Characteristic')
#plt.plot(fpr_one_under, tpr_one_under, 'b', label= "Under-sampling =" +str(roc_mlp_under))
#plt.plot(fpr_zero, tpr_zero, 'b', color='green', label= "ROC for 0 label =" +str(roc_zero))
#plt.plot(fpr_one, tpr_one, 'b', label= "ROC for 1 label =" +str(roc_one))
#plt.plot(fpr_two, tpr_two, 'b', color='purple',  label= "ROC for 2 label =" +str(roc_two))
#plt.plot(fpr_three, tpr_three, 'b', color='red',  label= "ROC for 3 label =" +str(roc_three))
plt.plot(mean_fpr_mlp_under, mean_tpr_mlp_under, 'b', color='red', label= "ROC for Under-sampling (MLP) =" +str(mean_auc_mlp_under))
plt.legend(loc = 'lower right')
#plt.plot([0, 1], [0, 1],'r--')
plt.xlim([0, 1])
plt.ylim([0, 1.05])
plt.ylabel('True Positive Rate')
plt.xlabel('False Positive Rate')
plt.show()

# %% [markdown]
### Gradient Boosting Classifier

# %% [code]
gb_model = GradientBoostingClassifier(n_estimators=100, learning_rate=1.0, max_depth=1, random_state=0)

accs = []
reports = []
f1 = []
pr = []
re = []
pe = []

#javed#
accuracy_ = []
P_r_f = []

mean_accuracy= []
mean_p_r_f =[]
##javed###

roc_auc_ = []
roc_auc_one = []
roc_auc_two = []
roc_auc_three = []
roc_auc_four = []
st_time = time.time()
for train_index, test_index in skfold.split(X,y):
    X_train, X_test = X[train_index], X[test_index]
    y_train, y_test = y[train_index], y[test_index]
    # Undersampling
    #X_train_under, y_train_under = rus.fit_sample(X_train, y_train)
    predictions, accuracy, f1socre, precision, recall, alg_accuracy, alg_p_r_f_score = train_test_model(gb_model, X_train_under, X_test, y_train_under, y_test, labels)

    fpr_zero, tpr_zero, _ = roc_curve(y_test, gb_model.predict_proba(X_test)[:,1], pos_label=0)
    fpr_one, tpr_one, __ = roc_curve(y_test, gb_model.predict_proba(X_test)[:,1], pos_label=1)
    fpr_two, tpr_two, ___ = roc_curve(y_test, gb_model.predict_proba(X_test)[:,1], pos_label=2)
    fpr_three, tpr_three, ____ = roc_curve(y_test, gb_model.predict_proba(X_test)[:,1], pos_label=3)
    fpr_four, tpr_four, _____ = roc_curve(y_test, gb_model.predict_proba (X_test)[:,1], pos_label=4)

    roc_auc_.append(auc(fpr_zero, tpr_zero))
    roc_auc_one.append(auc(fpr_one, tpr_one))
    roc_auc_two.append(auc(fpr_two, tpr_two))
    roc_auc_three.append(auc(fpr_three, tpr_three))
    roc_auc_four.append(auc(fpr_four, tpr_four))
    
            #javed###      
    accuracy_.append(alg_accuracy)
    P_r_f.append(alg_p_r_f_score)
    #### jave ####

    pe.append(predictions)
    accs.append(accuracy)
    f1.append(f1socre)
    pr.append(precision)
    re.append(recall)


en_time = time.time()
#print('mean predictions: {:.2f} %'.format(sum(pe) / len(pe) ))
print('Total time: {:.2f}s'.format(en_time-st_time))   
print('mean accuracy: {:.2f} %'.format(np.mean(accs)))
print('mean f1 socre: {:.2f} %'.format(np.mean(f1)))
print('mean precision: {:.2f} %'.format(np.mean(pr)))
print('mean recall: {:.2f} %'.format(np.mean(re)))

roc_zero = sum(roc_auc_) / len(roc_auc_)
print("\nROC across folds for zero: ", roc_zero)

roc_one = sum(roc_auc_one) / len(roc_auc_one)
print("\nROC across folds for one: ", roc_one)

roc_two = sum(roc_auc_two) / len(roc_auc_two)
print("\nROC across folds for two: ", roc_two)

roc_three = sum(roc_auc_three) / len(roc_auc_three)
print("\nROC across folds for three: ", roc_three)

roc_four = sum(roc_auc_four) / len(roc_auc_four)
print("\nROC across folds for four: ", roc_four)

#### jave ####
mean_accuracy= np.mean(accuracy_, axis=0)
print("the average accuracy of GBC is",mean_accuracy)
    
mean_p_r_f=np.mean(P_r_f, axis=0)
print("the presion, recall, f are", mean_p_r_f)
#### jave ####

#print(fpr_zero)
#print(tpr_zero)

#print(metrics_report)
unique, counts = np.unique(y_train_res, return_counts=True)
print(list(zip(unique, counts)))
#plot_confusion_matrix(gb_model, X_test, y_test, display_labels=labels, xticks_rotation='vertical', cmap="BuPu")

# %% [code]
plt.title('Receiver Operating Characteristic')
plt.plot(fpr_zero, tpr_zero, 'b', color='green', label= "ROC for 0 label =" +str(roc_zero))
plt.plot(fpr_one, tpr_one, 'b', label= "ROC for 1 label =" +str(roc_one))
plt.plot(fpr_two, tpr_two, 'b', color='purple',  label= "ROC for 2 label =" +str(roc_two))
#plt.plot(fpr_three, tpr_three, 'b', color='red',  label= "ROC for 3 label =" +str(roc_three))
#plt.plot(fpr_four, tpr_four, 'b', color='yellow', label= "ROC for 4 label =" +str(roc_four))
plt.legend(loc = 'lower right')
#plt.plot([0, 1], [0, 1],'r--')
plt.xlim([0, 1])
plt.ylim([0, 1.05])
plt.ylabel('True Positive Rate')
plt.xlabel('False Positive Rate')
plt.show()

# %% [markdown]
## Ensemble Methods
Ensemble methods are techniques that create multiple models and then combine them to produce improved results.

# %% [markdown]
### Voting Classifier

# %% [code]
nb_model = MultinomialNB()
rf_model = RandomForestClassifier(n_estimators=100, max_depth=100, min_samples_split=10, n_jobs=-1, verbose=0)
log_model = LogisticRegression(penalty='l2', max_iter=500)

vote_model = VotingClassifier(estimators=[('nb', nb_model), ('rf', rf_model), ('log', log_model)], voting='hard')

accs = []
reports = []
f1 = []
pr = []
re =[]
#javed#
accuracy_ = []
P_r_f = []

mean_accuracy= []
mean_p_r_f =[]
##javed###

st_time = time.time()

for train_index, test_index in skfold.split(X,y):
    X_train, X_test = X[train_index], X[test_index]
    y_train, y_test = y[train_index], y[test_index]
    # Undersampling
    #X_train_under, y_train_under = rus.fit_sample(X_train, y_train)
    predictions, accuracy, f1socre, precision, recall, alg_accuracy, alg_p_r_f_score = train_test_model(vote_model, X_train_under, X_test, y_train_under, y_test, labels)
    accs.append(accuracy)
    f1.append(f1socre)
    pr.append(precision)
    re.append(recall)
    #reports.append(metrics_report)
    
                #javed###      
    accuracy_.append(alg_accuracy)
    P_r_f.append(alg_p_r_f_score)
    #### jave ####
    
en_time = time.time()
print('Total time: {:.2f}s'.format(en_time-st_time))   
print('mean accuracy: {:.2f} %'.format(np.mean(accs)))
print('mean f1 socre: {:.2f} %'.format(np.mean(f1)))
print('mean precision: {:.2f} %'.format(np.mean(pr)))
print('mean recall: {:.2f} %'.format(np.mean(re)))


#### jave ####
mean_accuracy= np.mean(accuracy_, axis=0)
print("the average accuracy of Voting Classifier is",mean_accuracy)
    
mean_p_r_f=np.mean(P_r_f, axis=0)
print("the presion, recall, f are", mean_p_r_f)
#### jave ####


unique, counts = np.unique(y_train_under, return_counts=True)
print(list(zip(unique, counts)))
#plot_confusion_matrix(vote_model, X_test, y_test, display_labels=labels, xticks_rotation='vertical', cmap="BuPu")

# %% [markdown]
### Ada Boost Classifier
The core principle of AdaBoost is to fit a sequence of weak learners (i.e., models that are only slightly better than random guessing, such as small decision trees) on repeatedly modified versions of the data.

# %% [code]
ada_model = AdaBoostClassifier(n_estimators=500)

accs = []
reports = []
f1 = []
pr = []
re =[]

#javed#
accuracy_ = []
P_r_f = []

mean_accuracy= []
mean_p_r_f =[]
##javed###
st_time = time.time()

for train_index, test_index in skfold.split(X,y):
    X_train, X_test = X[train_index], X[test_index]
    y_train, y_test = y[train_index], y[test_index]
    # Undersampling
    #X_train_under, y_train_under = rus.fit_sample(X_train, y_train)
    predictions, accuracy, f1socre, precision, recall, alg_accuracy, alg_p_r_f_score = train_test_model(ada_model, X_train_under, X_test, y_train_under, y_test, labels)
    accs.append(accuracy)
    f1.append(f1socre)
    pr.append(precision)
    re.append(recall)
    #reports.append(metrics_report)
    
    #javed###      
    accuracy_.append(alg_accuracy)
    P_r_f.append(alg_p_r_f_score)
    #### jave ####
    
    
en_time = time.time()
print('Total time: {:.2f}s'.format(en_time-st_time))   
print('mean accuracy: {:.2f} %'.format(np.mean(accs)))
print('mean f1 socre: {:.2f} %'.format(np.mean(f1)))
print('mean precision: {:.2f} %'.format(np.mean(pr)))
print('mean recall: {:.2f} %'.format(np.mean(re)))

#### jave ####
mean_accuracy= np.mean(accuracy_, axis=0)
print("the average accuracy of AdaBoost is",mean_accuracy)
    
mean_p_r_f=np.mean(P_r_f, axis=0)
print("the presion, recall, f are", mean_p_r_f)
#### jave ####
unique, counts = np.unique(y_train_under, return_counts=True)
print(list(zip(unique, counts)))
#plot_confusion_matrix(ada_model, X_test, y_test, display_labels=labels, xticks_rotation='vertical', cmap="BuPu")

# %% [markdown]
# ROC Combine

# %% [markdown]
### ROC for Random Forest

# %% [code]
plt.title('Receiver Operating Characteristic')
plt.plot(mean_fpr_rf_under, mean_tpr_rf_under, 'b', color='red', label= "ROC for Under-sampling (RF) =" +str(mean_auc_rf_under),lw=2, alpha=1)
plt.plot(mean_fpr_rf, mean_tpr_rf, 'b', label= "ROC for Oversampling (RF) =" +str(mean_auc_rf),lw=2, alpha=1)
plt.legend(loc = 'lower right')
#plt.plot([0, 1], [0, 1],'r--')
plt.xlim([0, 1])
plt.ylim([0, 1.05])
plt.ylabel('True Positive Rate')
plt.xlabel('False Positive Rate')
plt.show()

# %% [markdown]
### ROC for MLP

# %% [code]
plt.title('Receiver Operating Characteristic')
plt.plot(mean_fpr_mlp_under, mean_tpr_mlp_under, 'b', color='red', label= "ROC for Under-sampling (MLP) =" +str(mean_auc_mlp_under))
plt.plot(mean_fpr_mlp, mean_tpr_mlp, 'b', label= "ROC for Oversampling (MLP)=" +str(mean_auc_mlp),lw=2, alpha=1)
plt.legend(loc = 'lower right')
#plt.plot([0, 1], [0, 1],'r--')
plt.xlim([0, 1])
plt.ylim([0, 1.05])
plt.ylabel('True Positive Rate')
plt.xlabel('False Positive Rate')
plt.show()

# %% [markdown]
### ROC for SVM

# %% [code]
plt.title('Receiver Operating Characteristic')
plt.plot(mean_fpr_svm_under, mean_tpr_svm_under, 'b', color='red', label= "ROC for Under-sampling (SVM) =" +str(mean_auc_svm_under) ,lw=2, alpha=1)
plt.plot(mean_fpr_svm, mean_tpr_svm, 'b', label= "ROC for Oversamling (SVM) =" +str(mean_auc_svm),lw=2, alpha=1)
plt.legend(loc = 'lower right')
#plt.plot([0, 1], [0, 1],'r--')
plt.xlim([0, 1])
plt.ylim([0, 1.05])
plt.ylabel('True Positive Rate')
plt.xlabel('False Positive Rate')
plt.show()

# %% [code]


# %% [code]


# %% [code]


# %% [code]
