# Supplementary material for: Mining software insights: uncovering the frequently occurring issues in low-rating software applications
Source: PeerJ Comput Sci. 2024 Jul 10;10:e2115. doi: 10.7717/peerj-cs.2115 (PMC11323132; doi:10.7717/peerj-cs.2115)
Supplement: Supplemental Information 1 [file peerj-cs-10-2115-s001.zip › datsets and code/GRU_BGRU_model.ipynb]

# %% [code]
import pandas as pd
import numpy as np
import re
from nltk.stem import WordNetLemmatizer
from sklearn.model_selection import KFold
from keras.preprocessing.text import Tokenizer
from keras.preprocessing.sequence import pad_sequences
from keras.models import Sequential
from keras.layers import Embedding, GRU, Dropout, Dense, Bidirectional
from keras.optimizers import Adam
from sklearn.metrics import roc_curve, auc, confusion_matrix, classification_report
import matplotlib.pyplot as plt
import seaborn as sns
from imblearn.over_sampling import RandomOverSampler
from itertools import cycle
from nltk.corpus import stopwords
# Load and Preprocess the dataset (common for both models)
df = pd.read_csv('modified_categorized_reviews14.csv', encoding='latin1')
lemmatizer = WordNetLemmatizer()

def clean_text(text):
    text = text.lower()
    text = re.sub(r'[^\w\s]', '', text)
    text = re.sub(r'\d+', '', text)
    tokens = text.split()
    tokens = [lemmatizer.lemmatize(token) for token in tokens]
    return ' '.join(tokens)

df['Base_Reviews'] = df['Base_Reviews'].apply(clean_text)
tokenizer = Tokenizer()
tokenizer.fit_on_texts(df['Base_Reviews'])
X = tokenizer.texts_to_sequences(df['Base_Reviews'])
vocab_size = len(tokenizer.word_index) + 1
maxlen = 100
X = pad_sequences(X, padding='post', maxlen=maxlen)

y_dict = {'Compatibility and Device Issues': 0, 'Functionality and Features': 1, 'Customer Support and Responsiveness': 2, 'Security and Privacy Concerns': 3, 'User Interface and UX': 4, 'Performance and Stability': 5}
y = df['category'].map(y_dict)
y = pd.get_dummies(df['category']).values

oversampler = RandomOverSampler(random_state=42)
X_resampled, y_resampled = oversampler.fit_resample(X, y)

# Define the GRU and BiGRU models
def create_model(gru_type='GRU'):
    model = Sequential()
    model.add(Embedding(input_dim=vocab_size, output_dim=100, input_length=maxlen))
    if gru_type == 'GRU':
        model.add(GRU(64))
    else: # BiGRU
        model.add(Bidirectional(GRU(64, return_sequences=True)))
        model.add(Dropout(0.2))
        model.add(Bidirectional(GRU(64)))
    model.add(Dropout(0.2))
    model.add(Dense(6, activation='softmax'))
    model.compile(optimizer=Adam(learning_rate=0.001), loss='categorical_crossentropy', metrics=['accuracy'])
    return model

# K-Fold Cross-Validation
n_folds = 10
kfold = KFold(n_splits=n_folds, shuffle=True)

# Lists to store average accuracies across folds
gru_avg_train_acc = []
gru_avg_val_acc = []
bigru_avg_train_acc = []
bigru_avg_val_acc = []

# Train GRU and BiGRU Models
for gru_type in ['GRU', 'BiGRU']:
    fold_no = 1
    acc_per_fold = []
    for train, test in kfold.split(X_resampled, y_resampled):
        model = create_model(gru_type)
        history = model.fit(X_resampled[train], y_resampled[train], validation_split=0.1, epochs=10, batch_size=32, verbose=0)
        
        if gru_type == 'GRU':
            gru_avg_train_acc.append(history.history['accuracy'])
            gru_avg_val_acc.append(history.history['val_accuracy'])
        else: # BiGRU
            bigru_avg_train_acc.append(history.history['accuracy'])
            bigru_avg_val_acc.append(history.history['val_accuracy'])

        scores = model.evaluate(X_resampled[test], y_resampled[test], verbose=0)
        acc_per_fold.append(scores[1] * 100)
        fold_no += 1

    print(f'> {gru_type} - Average Accuracy across {n_folds}-folds: {np.mean(acc_per_fold):.2f}% (+/- {np.std(acc_per_fold):.2f}%)')

    # Assign the last trained model to a variable for ROC calculation
    if gru_type == 'GRU':
        gru_model = model
    else: # BiGRU
        bigru_model = model


# %% [code]
from sklearn.metrics import roc_curve, auc
from keras.utils import to_categorical
from scipy import interp
from itertools import cycle

# Function to calculate ROC Curve for each class
def compute_roc_auc(model, X, y, n_classes):
    # Predict probabilities
    y_pred = model.predict(X)
    
    # Compute ROC curve and ROC area for each class
    fpr = dict()
    tpr = dict()
    roc_auc = dict()
    
    for i in range(n_classes):
        fpr[i], tpr[i], _ = roc_curve(y[:, i], y_pred[:, i])
        roc_auc[i] = auc(fpr[i], tpr[i])

    # First aggregate all false positive rates
    all_fpr = np.unique(np.concatenate([fpr[i] for i in range(n_classes)]))

    # Then interpolate all ROC curves at these points
    mean_tpr = np.zeros_like(all_fpr)
    for i in range(n_classes):
        mean_tpr += interp(all_fpr, fpr[i], tpr[i])

    # Finally, average it and compute AUC
    mean_tpr /= n_classes
    fpr["macro"] = all_fpr
    tpr["macro"] = mean_tpr
    roc_auc["macro"] = auc(fpr["macro"], tpr["macro"])

    return fpr, tpr, roc_auc

# Plot ROC Curve
def plot_roc_curve(fpr, tpr, roc_auc, title):
    plt.figure(figsize=(8, 6))
    colors = cycle(['blue', 'red', 'green', 'purple', 'orange', 'cyan'])
    for i, color in zip(range(n_classes), colors):
        plt.plot(fpr[i], tpr[i], color=color, lw=2, label='ROC curve of class {0} (area = {1:0.2f})'.format(i, roc_auc[i]))
    
    plt.plot(fpr["macro"], tpr["macro"], color='navy', lw=2, linestyle=':', label='macro-average ROC curve (area = {0:0.2f})'.format(roc_auc["macro"]))
    plt.plot([0, 1], [0, 1], 'k--', lw=2)
    plt.xlim([0.0, 1.0])
    plt.ylim([0.0, 1.05])
    plt.xlabel('False Positive Rate')
    plt.ylabel('True Positive Rate')
    plt.title(title)
    plt.legend(loc="lower right")
    plt.show()

# Number of classes
n_classes = y_resampled.shape[1]

# Compute ROC for GRU and BiGRU models
fpr_gru, tpr_gru, roc_auc_gru = compute_roc_auc(gru_model, X_resampled, y_resampled, n_classes)
fpr_bigru, tpr_bigru, roc_auc_bigru = compute_roc_auc(bigru_model, X_resampled, y_resampled, n_classes)

# Plot ROC Curve for GRU
plot_roc_curve(fpr_gru, tpr_gru, roc_auc_gru, 'ROC Curve for GRU')

# Plot ROC Curve for BiGRU
plot_roc_curve(fpr_bigru, tpr_bigru, roc_auc_bigru, 'ROC Curve for BiGRU')


# %% [code]
def plot_roc_curve(fpr, tpr, roc_auc, title, filename):
    plt.figure(figsize=(8, 6))
    colors = cycle(['blue', 'red', 'green', 'purple', 'orange', 'cyan'])
    for i, color in zip(range(n_classes), colors):
        plt.plot(fpr[i], tpr[i], color=color, lw=2, label='ROC curve of class {0} (area = {1:0.2f})'.format(i, roc_auc[i]))
    
    plt.plot(fpr["macro"], tpr["macro"], color='navy', lw=2, linestyle=':', label='macro-average ROC curve (area = {0:0.2f})'.format(roc_auc["macro"]))
    plt.plot([0, 1], [0, 1], 'k--', lw=2)
    plt.xlim([0.0, 1.0])
    plt.ylim([0.0, 1.05])
    plt.xlabel('False Positive Rate')
    plt.ylabel('True Positive Rate')
    plt.title(title)
    plt.legend(loc="lower right")

    # Save the figure
    plt.savefig(filename, dpi=300)
    plt.show()


# %% [code]
# Plot and save ROC Curve for GRU
plot_roc_curve(fpr_gru, tpr_gru, roc_auc_gru, 'ROC Curve for GRU', 'roc_curve_gru.png')

# Plot and save ROC Curve for BiGRU
plot_roc_curve(fpr_bigru, tpr_bigru, roc_auc_bigru, 'ROC Curve for BiGRU', 'roc_curve_bigru.png')


# %% [code]
import matplotlib.pyplot as plt
from itertools import cycle

def plot_combined_roc_curve(fpr_gru, tpr_gru, roc_auc_gru, fpr_bigru, tpr_bigru, roc_auc_bigru, n_classes):
    plt.figure(figsize=(15, 6))

    # Subplot for GRU ROC Curve
    plt.subplot(1, 2, 1)
    colors = cycle(['blue', 'red', 'green', 'purple', 'orange', 'cyan'])
    for i, color in zip(range(n_classes), colors):
        plt.plot(fpr_gru[i], tpr_gru[i], color=color, lw=2, label='Class {0} (area = {1:0.2f})'.format(i, roc_auc_gru[i]))
    plt.plot(fpr_gru["macro"], tpr_gru["macro"], color='navy', lw=2, linestyle=':', label='Macro-average (area = {0:0.2f})'.format(roc_auc_gru["macro"]))
    plt.plot([0, 1], [0, 1], 'k--', lw=2)
    plt.xlim([0.0, 1.0])
    plt.ylim([0.0, 1.05])
    plt.xlabel('False Positive Rate')
    plt.ylabel('True Positive Rate')
    plt.title('(a) ROC Curve for GRU')
    plt.legend(loc="lower right")

    # Subplot for BiGRU ROC Curve
    plt.subplot(1, 2, 2)
    for i, color in zip(range(n_classes), colors):
        plt.plot(fpr_bigru[i], tpr_bigru[i], color=color, lw=2, label='Class {0} (area = {1:0.2f})'.format(i, roc_auc_bigru[i]))
    plt.plot(fpr_bigru["macro"], tpr_bigru["macro"], color='navy', lw=2, linestyle=':', label='Macro-average (area = {0:0.2f})'.format(roc_auc_bigru["macro"]))
    plt.plot([0, 1], [0, 1], 'k--', lw=2)
    plt.xlim([0.0, 1.0])
    plt.ylim([0.0, 1.05])
    plt.xlabel('False Positive Rate')
    plt.ylabel('True Positive Rate')
    plt.title('(b) ROC Curve for BiGRU')
    plt.legend(loc="lower right")

    # Save the combined figure
    plt.savefig('combined_roc_curves.png', dpi=300)
    plt.show()

# Call the function with the ROC data
plot_combined_roc_curve(fpr_gru, tpr_gru, roc_auc_gru, fpr_bigru, tpr_bigru, roc_auc_bigru, n_classes)


# %% [code]
import matplotlib.pyplot as plt
import seaborn as sns

def plot_combined_confusion_matrix(cm_gru, cm_bigru, labels):
    fig, axes = plt.subplots(nrows=1, ncols=2, figsize=(15, 6))

    # Confusion Matrix for GRU
    sns.heatmap(cm_gru, ax=axes[0], annot=True, fmt='d', cmap='Blues', xticklabels=labels, yticklabels=labels)
    axes[0].set_title('(a) Confusion Matrix for GRU')
    axes[0].set_xlabel('Predicted labels')
    axes[0].set_ylabel('True labels')

    # Confusion Matrix for BiGRU
    sns.heatmap(cm_bigru, ax=axes[1], annot=True, fmt='d', cmap='Blues', xticklabels=labels, yticklabels=labels)
    axes[1].set_title('(b) Confusion Matrix for BiGRU')
    axes[1].set_xlabel('Predicted labels')
    axes[1].set_ylabel('True labels')

    plt.tight_layout()
    plt.savefig('combined_confusion_matrices1.png', dpi=300)
    plt.show()

# Generate confusion matrices
cm_gru = confusion_matrix(y_true_classes, y_pred_classes_gru)
cm_bigru = confusion_matrix(y_true_classes, y_pred_classes_bigru)

# Category labels (replace this with your category names)
labels = list(y_dict.keys())

# Call the function to plot combined confusion matrices
plot_combined_confusion_matrix(cm_gru, cm_bigru, labels)


# %% [code]
import matplotlib.pyplot as plt
import seaborn as sns

def plot_combined_confusion_matrix(cm_gru, cm_bigru):
    fig, axes = plt.subplots(nrows=1, ncols=2, figsize=(15, 6))

    # Confusion Matrix for GRU
    sns.heatmap(cm_gru, ax=axes[0], annot=True, fmt='d', cmap='Blues')
    axes[0].set_title('(a) Confusion Matrix for GRU')
    axes[0].set_xlabel('Predicted labels')
    axes[0].set_ylabel('True labels')

    # Confusion Matrix for BiGRU
    sns.heatmap(cm_bigru, ax=axes[1], annot=True, fmt='d', cmap='Blues')
    axes[1].set_title('(b) Confusion Matrix for BiGRU')
    axes[1].set_xlabel('Predicted labels')
    axes[1].set_ylabel('True labels')

    plt.tight_layout()
    plt.savefig('combined_confusion_matrices.png', dpi=300)
    plt.show()

# Generate confusion matrices
cm_gru = confusion_matrix(y_true_classes, y_pred_classes_gru)
cm_bigru = confusion_matrix(y_true_classes, y_pred_classes_bigru)

# Call the function to plot combined confusion matrices
plot_combined_confusion_matrix(cm_gru, cm_bigru)


# %% [code]
from sklearn.metrics import classification_report, confusion_matrix
import seaborn as sns

def plot_confusion_matrix(cm, title):
    plt.figure(figsize=(8, 6))
    sns.heatmap(cm, annot=True, fmt='d', cmap='Blues')
    plt.title(title)
    plt.ylabel('Actual Label')
    plt.xlabel('Predicted Label')
    plt.show()

# Generate classification report and confusion matrix for GRU Model
y_pred_gru = gru_model.predict(X_resampled)
y_pred_classes_gru = np.argmax(y_pred_gru, axis=1)
y_true_classes = np.argmax(y_resampled, axis=1)

print("Classification Report for GRU Model:")
print(classification_report(y_true_classes, y_pred_classes_gru, target_names=list(y_dict.keys())))

cm_gru = confusion_matrix(y_true_classes, y_pred_classes_gru)
plot_confusion_matrix(cm_gru, "Confusion Matrix for GRU Model")

# Generate classification report and confusion matrix for BiGRU Model
y_pred_bigru = bigru_model.predict(X_resampled)
y_pred_classes_bigru = np.argmax(y_pred_bigru, axis=1)

print("Classification Report for BiGRU Model:")
print(classification_report(y_true_classes, y_pred_classes_bigru, target_names=list(y_dict.keys())))

cm_bigru = confusion_matrix(y_true_classes, y_pred_classes_bigru)
plot_confusion_matrix(cm_bigru, "Confusion Matrix for BiGRU Model")


# %% [code]
plt.figure(figsize=(12, 6))
plt.plot(np.mean(gru_avg_train_acc, axis=0), label='GRU Training Accuracy', color='blue', linestyle='dashed')
plt.plot(np.mean(gru_avg_val_acc, axis=0), label='GRU Validation Accuracy', color='blue')
plt.plot(np.mean(bigru_avg_train_acc, axis=0), label='BiGRU Training Accuracy', color='green', linestyle='dashed')
plt.plot(np.mean(bigru_avg_val_acc, axis=0), label='BiGRU Validation Accuracy', color='green')
plt.title('Training and Validation Accuracy for GRU and BiGRU')
plt.xlabel('Epoch')
plt.ylabel('Accuracy')
plt.legend()
plt.show()


# %% [code]
plt.figure(figsize=(12, 6))
plt.plot(np.mean(gru_avg_train_acc, axis=0), label='GRU Training Accuracy', color='blue', linestyle='dashed')
plt.plot(np.mean(gru_avg_val_acc, axis=0), label='GRU Validation Accuracy', color='blue')
plt.plot(np.mean(bigru_avg_train_acc, axis=0), label='BiGRU Training Accuracy', color='green', linestyle='dashed')
plt.plot(np.mean(bigru_avg_val_acc, axis=0), label='BiGRU Validation Accuracy', color='green')
plt.title('Training and Validation Accuracy for GRU and BiGRU')
plt.xlabel('Epoch')
plt.ylabel('Accuracy')
plt.legend()

# Save the figure in high resolution
plt.savefig('training_validation_accuracy.png', dpi=300)

plt.show()
