# Supplementary material for: Mining software insights: uncovering the frequently occurring issues in low-rating software applications
Source: PeerJ Comput Sci. 2024 Jul 10;10:e2115. doi: 10.7717/peerj-cs.2115 (PMC11323132; doi:10.7717/peerj-cs.2115)
Supplement: Supplemental Information 1 [file peerj-cs-10-2115-s001.zip › datsets and code/LSTM,BILSTM model.ipynb]

# %% [code]
import pandas as pd
import numpy as np
import matplotlib.pyplot as plt
import seaborn as sns
from imblearn.over_sampling import RandomOverSampler
from imblearn.under_sampling import RandomUnderSampler
from sklearn.metrics import classification_report
from sklearn.model_selection import KFold

import tensorflow as tf
from tensorflow import keras
from keras.preprocessing.text import Tokenizer
from tensorflow.keras.preprocessing.sequence import pad_sequences
from sklearn.model_selection import train_test_split
from sklearn.metrics import confusion_matrix

from sklearn.metrics import roc_curve, auc
from itertools import cycle

# %% [code]
#import pandas as pd

# Load the dataset
#df = pd.read_csv('datasetforclassification_updatedd_updated_updated_updated1.csv', encoding='latin1')

# Drop rows with nan values in 'Base_Reviews' and 'My_Labels' columns
#df = df.dropna(subset=['Base_Reviews', 'My_Labels'])

# Save the cleaned dataset
#df.to_csv('datasetforclassification_updatedd_updated_updated_updated12.csv', index=False, encoding='latin1')


# %% [code]
# Load the dataset
df = pd.read_csv('modified_categorized_reviews15.csv', encoding='latin1')

# %% [code]
# Preprocessing the text data
import re
from nltk.corpus import stopwords
from nltk.stem import WordNetLemmatizer
# Define a function to clean the text
def clean_text(text):
    # Check if the input is a string, if not return as is
    if not isinstance(text, str):
        return text
    
    # Convert to lowercase
    text = text.lower()
    # Remove special characters and punctuation
    text = re.sub(r'[^\w\s]', '', text)
    # Remove digits
    text = re.sub(r'\d+', '', text)
    # Remove stopwords
    stop_words = set(stopwords.words('english'))
    tokens = text.split()
    filtered_tokens = [token for token in tokens if token not in stop_words]
    text = ' '.join(filtered_tokens)
    # Lemmatize the words
    lemmatizer = WordNetLemmatizer()
    tokens = text.split()
    lemmatized_tokens = [lemmatizer.lemmatize(token) for token in tokens]
    text = ' '.join(lemmatized_tokens)
    return text

# Apply the clean_text function to the text column
X_clean = df['Base_Reviews'].apply(clean_text)

# %% [code]
# Split the dataset into X and y
X = df['Base_Reviews'].values
y = df['category'].values


# %% [code]


y_dict = {'Compatibility and Device Issues': 0, 'Functionality and Features': 1, 'Customer Support and Responsiveness': 2, 'Security and Privacy Concerns': 3, 'User Interface and UX': 4, 'Performance and Stability': 5}
y = [y_dict[item] for item in y]


# %% [code]
# Convert the labels to categorical variables
num_classes = len(np.unique(y))
y = keras.utils.to_categorical(y, num_classes)

# %% [code]
# Tokenize the data
max_features = 2000
tokenizer = Tokenizer(num_words=max_features, split=' ')
tokenizer.fit_on_texts(X)
X = tokenizer.texts_to_sequences(X)

# %% [code]
# Pad the sequences
maxlen = 100
X = pad_sequences(X, maxlen=maxlen)

# %% [code]
# Apply oversampling to balance the classes
oversampler = RandomOverSampler(random_state=42)
X_resampled, y_resampled = oversampler.fit_resample(X, y)


# %% [markdown]
# LSTM Model

# %% [code]
# Define the LSTM model
lstm_model = keras.models.Sequential()
lstm_model.add(keras.layers.Embedding(max_features, 128, input_length=maxlen))
lstm_model.add(keras.layers.LSTM(128, dropout=0.2, recurrent_dropout=0.2))
lstm_model.add(keras.layers.Dense(64, activation='relu'))
lstm_model.add(keras.layers.Dense(num_classes, activation='softmax'))
lstm_model.compile(loss='categorical_crossentropy', optimizer=keras.optimizers.Adam(), metrics=['accuracy'])
lstm_model.summary()

# %% [markdown]
# BiLSTM Model

# %% [code]
# Define the BiLSTM model
bilstm_model = keras.models.Sequential()
bilstm_model.add(keras.layers.Embedding(max_features, 128, input_length=maxlen))
bilstm_model.add(keras.layers.Bidirectional(keras.layers.LSTM(128, dropout=0.2, recurrent_dropout=0.2)))
bilstm_model.add(keras.layers.Dense(64, activation='relu'))
bilstm_model.add(keras.layers.Dense(num_classes, activation='softmax'))
bilstm_model.compile(loss='categorical_crossentropy', optimizer=keras.optimizers.Adam(), metrics=['accuracy'])
bilstm_model.summary()

# %% [code]
# Perform k-fold cross-validation
k = 10
kf = KFold(n_splits=k, shuffle=True, random_state=42)

lstm_acc_scores = []
bilstm_acc_scores = []

# %% [code]
for train_index, test_index in kf.split(X_resampled):
    X_train, X_test = X_resampled[train_index], X_resampled[test_index]
    y_train, y_test = y_resampled[train_index], y_resampled[test_index]

# %% [code]
# Train the LSTM model on the current fold
lstm_history = lstm_model.fit(X_train, y_train, validation_data=(X_test, y_test), epochs=10, batch_size=128, verbose=0)
lstm_loss, lstm_acc = lstm_model.evaluate(X_test, y_test, verbose=0)
lstm_acc_scores.append(lstm_acc)

# Train the BiLSTM model on the current fold
bilstm_history = bilstm_model.fit(X_train, y_train, validation_data=(X_test, y_test), epochs=10, batch_size=128, verbose=0)
bilstm_loss, bilstm_acc = bilstm_model.evaluate(X_test, y_test, verbose=0)
bilstm_acc_scores.append(bilstm_acc)

# Calculate the average accuracy scores across the k-fold cross-validation
avg_lstm_acc = np.mean(lstm_acc_scores)
avg_bilstm_acc = np.mean(bilstm_acc_scores)

print("LSTM: Average Accuracy = {:.2f}".format(avg_lstm_acc))
print("BiLSTM: Average Accuracy = {:.2f}".format(avg_bilstm_acc))

# Confusion Matrix
lstm_pred = np.argmax(lstm_model.predict(X_test), axis=-1)
bilstm_pred = np.argmax(bilstm_model.predict(X_test), axis=-1)

lstm_cm = confusion_matrix(np.argmax(y_test, axis=-1), lstm_pred)
bilstm_cm = confusion_matrix(np.argmax(y_test, axis=-1), bilstm_pred)


                                               

# %% [code]
# Confusion Matrix Visualization
plt.figure(figsize=(8, 6))
sns.heatmap(lstm_cm, annot=True, fmt='d', cmap='Blues', xticklabels=4, yticklabels=4)
plt.title('LSTM Confusion Matrix')
plt.xlabel('Predicted Class')
plt.ylabel('True Class')
plt.show()


# %% [code]
plt.figure(figsize=(8, 6))
sns.heatmap(bilstm_cm, annot=True, fmt='d', cmap='Blues', xticklabels=4, yticklabels=4)
plt.title('BiLSTM Confusion Matrix')
plt.xlabel('Predicted Class')
plt.ylabel('True Class')
plt.show()


# %% [code]
# Accuracy Graph
epochs = range(1, len(lstm_history.history['accuracy']) + 1)

plt.plot(epochs, lstm_history.history['accuracy'], 'b', label='LSTM Training Accuracy')
plt.plot(epochs, lstm_history.history['val_accuracy'], 'r', label='LSTM Validation Accuracy')
plt.plot(epochs, bilstm_history.history['accuracy'], 'g', label='BiLSTM Training Accuracy')
plt.plot(epochs, bilstm_history.history['val_accuracy'], 'm', label='BiLSTM Validation Accuracy')
plt.title('Training and Validation Accuracy')
plt.xlabel('Epochs')
plt.ylabel('Accuracy')
plt.legend()
plt.show()


# %% [code]

# Calculate precision, recall, and F1-score for LSTM
lstm_pred = np.argmax(lstm_model.predict(X_test), axis=-1)
lstm_report = classification_report(np.argmax(y_test, axis=-1), lstm_pred)
print("LSTM Classification Report:")
print(lstm_report)


# %% [code]

# Calculate precision, recall, and F1-score for BiLSTM
bilstm_pred = np.argmax(bilstm_model.predict(X_test), axis=-1)
bilstm_report = classification_report(np.argmax(y_test, axis=-1), bilstm_pred)
print("BiLSTM Classification Report:")
print(bilstm_report)

# %% [code]
# LSTM Accuracy Graph
epochs = range(1, len(lstm_history.history['accuracy']) + 1)

plt.plot(epochs, lstm_history.history['accuracy'], 'b', label='LSTM Training Accuracy')
plt.plot(epochs, lstm_history.history['val_accuracy'], 'r', label='LSTM Validation Accuracy')
plt.title('LSTM Training and Validation Accuracy')
plt.xlabel('Epochs')
plt.ylabel('Accuracy')
plt.legend()
plt.show()

# %% [code]
# BiLSTM Accuracy Graph
epochs = range(1, len(bilstm_history.history['accuracy']) + 1)

plt.plot(epochs, bilstm_history.history['accuracy'], 'g', label='BiLSTM Training Accuracy')
plt.plot(epochs, bilstm_history.history['val_accuracy'], 'm', label='BiLSTM Validation Accuracy')
plt.title('BiLSTM Training and Validation Accuracy')
plt.xlabel('Epochs')
plt.ylabel('Accuracy')
plt.legend()
plt.show()


# %% [code]
    
    # Train the BiLSTM model on the current fold
    bilstm_model.fit(X_train, y_train, validation_data=(X_test, y_test), epochs=10, batch_size=128, verbose=0)
    bilstm_loss, bilstm_acc = bilstm_model.evaluate(X_test, y_test, verbose=0)
    bilstm_acc_scores.append(bilstm_acc)

# %% [code]
# for train_index, test_index in kf.split(X_resampled):
#     X_train, X_test = X_resampled[train_index], X_resampled[test_index]
#     y_train, y_test = y_resampled[train_index], y_resampled[test_index]
    
#     # Train the LSTM model on the current fold
#     lstm_model.fit(X_train, y_train, validation_data=(X_test, y_test), epochs=10, batch_size=128, verbose=0)
#     lstm_loss, lstm_acc = lstm_model.evaluate(X_test, y_test, verbose=0)
#     lstm_acc_scores.append(lstm_acc)
    
#     # Train the BiLSTM model on the current fold
#     bilstm_model.fit(X_train, y_train, validation_data=(X_test, y_test), epochs=10, batch_size=128, verbose=0)
#     bilstm_loss, bilstm_acc = bilstm_model.evaluate(X_test, y_test, verbose=0)
#     bilstm_acc_scores.append(bilstm_acc)

# %% [code]
# Calculate the average accuracy scores across the k-fold cross-validation
avg_lstm_acc = np.mean(lstm_acc_scores)
avg_bilstm_acc = np.mean(bilstm_acc_scores)

# %% [code]
print("LSTM: Average Accuracy = {:.2f}".format(avg_lstm_acc))
print("BiLSTM: Average Accuracy = {:.2f}".format(avg_bilstm_acc))


# %% [code]
# Confusion Matrix
lstm_pred = np.argmax(lstm_model.predict(X_test), axis=-1)
bilstm_pred = np.argmax(bilstm_model.predict(X_test), axis=-1)

lstm_cm = confusion_matrix(np.argmax(y_test, axis=-1), lstm_pred)
bilstm_cm = confusion_matrix(np.argmax(y_test, axis=-1), bilstm_pred)


# %% [code]
# Confusion Matrix Visualization
plt.figure(figsize=(8, 6))
sns.heatmap(lstm_cm, annot=True, fmt='d', cmap='Blues', xticklabels=4, yticklabels=4)
plt.title('LSTM Confusion Matrix')
plt.xlabel('Predicted Class')
plt.ylabel('True Class')
plt.show()

plt.figure(figsize=(8, 6))
sns.heatmap(bilstm_cm, annot=True, fmt='d', cmap='Blues', xticklabels=4, yticklabels=4)
plt.title('BiLSTM Confusion Matrix')
plt.xlabel('Predicted Class')
plt.ylabel('True Class')
plt.show()

# %% [code]
# Calculate the ROC curve and AUC for each class
n_classes = y_test.shape[1]

# For LSTM model
lstm_y_score = lstm_model.predict(X_test)
lstm_fpr = dict()
lstm_tpr = dict()
lstm_roc_auc = dict()

# For BiLSTM model
bilstm_y_score = bilstm_model.predict(X_test)
bilstm_fpr = dict()
bilstm_tpr = dict()
bilstm_roc_auc = dict()

for i in range(n_classes):
    lstm_fpr[i], lstm_tpr[i], _ = roc_curve(y_test[:, i], lstm_y_score[:, i])
    lstm_roc_auc[i] = auc(lstm_fpr[i], lstm_tpr[i])
    
    bilstm_fpr[i], bilstm_tpr[i], _ = roc_curve(y_test[:, i], bilstm_y_score[:, i])
    bilstm_roc_auc[i] = auc(bilstm_fpr[i], bilstm_tpr[i])


# %% [code]
# Plot the ROC curve for LSTM model
plt.figure(figsize=(10, 8))
colors = cycle(['aqua', 'darkorange', 'cornflowerblue', 'green', 'red', 'purple', 'brown', 'pink'])
for i, color in zip(range(n_classes), colors):
    plt.plot(lstm_fpr[i], lstm_tpr[i], color=color, lw=2,
             label='ROC curve of class {0} (area = {1:0.2f})'
             ''.format(i, lstm_roc_auc[i]))

plt.plot([0, 1], [0, 1], 'k--', lw=2)
plt.xlim([0.0, 1.0])
plt.ylim([0.0, 1.05])
plt.xlabel('False Positive Rate')
plt.ylabel('True Positive Rate')
plt.title('Receiver Operating Characteristic for LSTM')
plt.legend(loc="lower right")
plt.show()


# %% [code]
# Plot the ROC curve for BiLSTM model
plt.figure(figsize=(10, 8))
for i, color in zip(range(n_classes), colors):
    plt.plot(bilstm_fpr[i], bilstm_tpr[i], color=color, lw=2,
             label='ROC curve of class {0} (area = {1:0.2f})'
             ''.format(i, bilstm_roc_auc[i]))

plt.plot([0, 1], [0, 1], 'k--', lw=2)
plt.xlim([0.0, 1.0])
plt.ylim([0.0, 1.05])
plt.xlabel('False Positive Rate')
plt.ylabel('True Positive Rate')
plt.title('Receiver Operating Characteristic for BiLSTM')
plt.legend(loc="lower right")
plt.show()

# %% [code]
from sklearn.metrics import roc_curve, auc
from itertools import cycle

# ... (your existing code remains unchanged)

# Create a dictionary to map class indices back to class names
y_dict = {'Compatibility and Device Issues': 0, 'Functionality and Features': 1, 'Customer Support and Responsiveness': 2, 'Security and Privacy Concerns': 3, 'User Interface and UX': 4, 'Performance and Stability': 5}

# Calculate the ROC curve and AUC for each class
n_classes = y_test.shape[1]

# For LSTM model
lstm_y_score = lstm_model.predict(X_test)
lstm_fpr = dict()
lstm_tpr = dict()
lstm_roc_auc = dict()

# For BiLSTM model
bilstm_y_score = bilstm_model.predict(X_test)
bilstm_fpr = dict()
bilstm_tpr = dict()
bilstm_roc_auc = dict()

for i in range(n_classes):
    lstm_fpr[i], lstm_tpr[i], _ = roc_curve(y_test[:, i], lstm_y_score[:, i])
    lstm_roc_auc[i] = auc(lstm_fpr[i], lstm_tpr[i])
    
    bilstm_fpr[i], bilstm_tpr[i], _ = roc_curve(y_test[:, i], bilstm_y_score[:, i])
    bilstm_roc_auc[i] = auc(bilstm_fpr[i], bilstm_tpr[i])

# Plot the ROC curve for LSTM model
plt.figure(figsize=(10, 8))
colors = cycle(['aqua', 'darkorange', 'cornflowerblue', 'green', 'red', 'purple', 'brown', 'pink'])
for i, color in zip(range(n_classes), colors):
    plt.plot(lstm_fpr[i], lstm_tpr[i], color=color, lw=2,
             label='ROC curve of class {0} (area = {1:0.2f})'
             ''.format(class_names[i], lstm_roc_auc[i]))

plt.plot([0, 1], [0, 1], 'k--', lw=2)
plt.xlim([0.0, 1.0])
plt.ylim([0.0, 1.05])
plt.xlabel('False Positive Rate')
plt.ylabel('True Positive Rate')
plt.title('Receiver Operating Characteristic for LSTM')
plt.legend(loc="lower right")
plt.show()


# %% [code]
# Plot the ROC curve for BiLSTM model
plt.figure(figsize=(10, 8))
for i, color in zip(range(n_classes), colors):
    plt.plot(bilstm_fpr[i], bilstm_tpr[i], color=color, lw=2,
             label='ROC curve of class {0} (area = {1:0.2f})'
             ''.format(class_names[i], bilstm_roc_auc[i]))

plt.plot([0, 1], [0, 1], 'k--', lw=2)
plt.xlim([0.0, 1.0])
plt.ylim([0.0, 1.05])
plt.xlabel('False Positive Rate')
plt.ylabel('True Positive Rate')
plt.title('Receiver Operating Characteristic for BiLSTM')
plt.legend(loc="lower right")
plt.show()


# %% [code]


# %% [code]


# %% [code]


# %% [code]


# %% [code]


# %% [code]


# %% [code]


# %% [code]
