# Supplementary material for: Mining software insights: uncovering the frequently occurring issues in low-rating software applications
Source: PeerJ Comput Sci. 2024 Jul 10;10:e2115. doi: 10.7717/peerj-cs.2115 (PMC11323132; doi:10.7717/peerj-cs.2115)
Supplement: Supplemental Information 1 [file peerj-cs-10-2115-s001.zip › datsets and code/modified_categorized_reviews14.csv]

Profile_Name	Rating_Star	Headings	Base_Reviews	category
sj	1.0 out of 5 stars	Canon MG7520 not supported.	I have a Canon Pixma MG7520 and this app will not work with this printer. When I sent my error message to them, this is the response:"this happens because the printer is not supported.Unfortunately we are not sure when or if we are going to be able to create a mobile driver for this printer. There are no drivers that are known to be compatible with this printer"	Compatibility and Device Issues
SusieQ	2.0 out of 5 stars	Hate it!	The print quality is terrible. Doesn't seem to be compatible with my printer. Waste of money	Compatibility and Device Issues
MissSandyDee	1.0 out of 5 stars	Not hp compatible.....	Wasn't compatible with my printer	Compatibility and Device Issues
Kindle Customer	2.0 out of 5 stars	Not for Android?	Unable to get it to print from any of my android devices. Difficult to sync my printer with tne app, and untill would not work.	Compatibility and Device Issues
Bishop-Caputo	1.0 out of 5 stars	Will not print to some Canon models	I thought this was finally going to be a great printing app for my kindle fire. It installed easy and picked up my Canon Wifi right away. Unfortunately it wouldn't print. It kept saying &#34;broken pipe&#34;. I have a Canon MX452 and noticed the driver only says Canon mx45. There is no mx452 option:(	Functionality and Features
Jeanie C	1.0 out of 5 stars	Didn't work	It seems that this app is not compatible with Kindles. A disappointment, but not the end of the world.	Compatibility and Device Issues
BigErn	1.0 out of 5 stars	not useful	Not useful for me and totally unnessary.	Functionality and Features
Msanza	1.0 out of 5 stars	No response from tech support	The built in print driver on my Fire HD 8 could not find my old Brother printer. I needed something else and I found this which claimed to support my exact printer. I was not fooled like other reviewers. I knew this app was not free. First I downloaded the free app and ran a print test page. The test page color pattern came out fine. Success! Then I paid for the upgrade to the full version to pri…	Customer Support and Responsiveness
pete sulin	1.0 out of 5 stars	what printer	app couldn't find the wireless printer that ever other device was connected to	Compatibility and Device Issues
keithian	1.0 out of 5 stars	DonÃÂÃÂÃÂÃÂ¢ÃÂÃÂ¢ÃÂÃÂÃÂÃÂ¬ÃÂÃÂ¢ÃÂÃÂÃÂÃÂ¢t use if u want your privacy given away. ...	DonÃÂÃÂÃÂÃÂ¢ÃÂÃÂ¢ÃÂÃÂÃÂÃÂ¬ÃÂÃÂ¢ÃÂÃÂÃÂÃÂ¢t use if u want your privacy given away. Their policy says they have access to all your messages contacts and sites u visit.	Security and Privacy Concerns
WolfDogGal	2.0 out of 5 stars	When I downloaded to my kindle it looked good, but its an earlier Fire kindle that isn't ...	When I downloaded to my kindle it looked good, but its an earlier Fire kindle that isn't supported to work with Epson, so it didn't work and I dumped it.	Customer Support and Responsiveness
R. L. Underhill	1.0 out of 5 stars	Printer software	It didn't work on my Fire tablet. I have the very first one and the message says it incompatible with my tablet. Lucky me.	Compatibility and Device Issues
Wendy F.	1.0 out of 5 stars	Junk. No stars.	Does not work at all - even after purchasing upgrade. Paper runs thru printer with no print whatsoever! No number to call for refund or support. Got ripped off period. AVOID!	Customer Support and Responsiveness
jkrranger	1.0 out of 5 stars	Did not like. Wish kindle offered Brother app.	Not useful or user friendly.	Functionality and Features
user3420	1.0 out of 5 stars	Very disappointed app will work with Kindle fire OS but is ...	Very disappointed app will work with Kindle fire OS but is very cumbersome. In order to perform a printing task it is like you have to go through the procedure twice. The print options are very limited and 1 major problem it does not allow you to double side your output.Kindle OS really needs to be updated to something simple and useful for a simple task as printing from the device.VERY! VERY! DI…	Functionality and Features
rojo	2.0 out of 5 stars	Print Hammermill	Was not compatible with Kindle Fire.	Compatibility and Device Issues
TerryBea	2.0 out of 5 stars	no go Later. New Win10 laptop, new Canon Pixma922 AIO printer. New ISP, new wifi router. Still issue with "waking up" the printer	Not working, hassle to do to set up suggested by tech support. It "sees" correct printer name, a Kodak wireless. But then connect command says it finds no printer.men. really tired of tech today	Customer Support and Responsiveness
Rebecca Cervantes	2.0 out of 5 stars	Still trying!!	Having issues printing from my devices, finally removed from my cell! Was able to print one item from my Ipad. I'll keep trying	Compatibility and Device Issues
Michael D.	1.0 out of 5 stars	it didn't work on my kindle fire	it didn't work was told to call epson after customer service spent an hour in my computer trying to make it work	Customer Support and Responsiveness
B.Boon	1.0 out of 5 stars	Disappointing	TRYING to use with Kindle Fire HD 7&#34; (2012) and HP Laserjet Pro MFP M127 . No joy. I read lots of reviews and tried various suggestions such as downloading &#34;recommended&#34; rendering software (?) or something, and changing protocol from RAW to IPP. The app tells me that my doc was successfully printed but the printer says it is &#34;printing&#34; and that goes on forever. No doc is ever …	Compatibility and Device Issues
Dave Guseman	2.0 out of 5 stars	Doesn't support Dell products.	Glad it was free. Doesn't support my Dell laser printer...in fact it doesn't support any Dell printers. Useless to me, I uninstalled it.	Customer Support and Responsiveness
Tracey Carnes	1.0 out of 5 stars	Didn't work!	It wasn't compatible and did not allow me to print.	Compatibility and Device Issues
melanie	1.0 out of 5 stars	in all fairness maybe if I had a wireless printer I would have had better	Could not get this function to work, took way to much effort to be unsuccessful, in all fairness maybe if I had a wireless printer I would have had better luck	Functionality and Features
Mark L.	1.0 out of 5 stars	Crashes on Blackberry Classic	Won't work on Blackberry Classic, even though Amazon App store offered it. Crashed after loading repeatedly. I was not able to get to the printing part.	Performance and Stability
Thomas Christopher Ty	1.0 out of 5 stars	A Review: Print Hammermil	Did not work for my Canon imageCLASS D1350.Rating: 1-Lowest, 10-HighestUser Interface: 10Functionality: 2	User Interface and UX
Lefty Fromme	1.0 out of 5 stars	did not work with original kindle fire.	Perhaps my device is too old, but it did not work. It sent enough info to the printer to advance a piece of paper but not to print it out.	Compatibility and Device Issues
Sharon H.	2.0 out of 5 stars	I love the fact that I can see what I want ...	I really can't rate this because I couldn't get it to work for me. I love the fact that I can see what I want to print. My Kindle definitely read the ptinter, but I keep getting an error message (EPIPE broken). I truly would appreciate having that fixed. It seemed that no one there could help me. Do you have any suggestions?	Functionality and Features
patrick m. fowler	1.0 out of 5 stars	Did Not work	Does not work on KindleHD, tried to contact support but did not get a reply so will just delete the app and start over.	Customer Support and Responsiveness
K. M. Vogel	2.0 out of 5 stars	Too bad	Nice layout but not compatible with our Epson XP 640 or our ET 3600 model. Too bad. Will check back for updates.	User Interface and UX
wes	1.0 out of 5 stars	Beware	This is a bad app it locks up you have to reload it requires other downloads to function . I strongly believe this app had a virus attached to it which messed up other functions on my Amazon fire .	Functionality and Features
Judith Hawkins	1.0 out of 5 stars	One Star	Can't find my device. Does not work.	Compatibility and Device Issues
Jean Hunter	1.0 out of 5 stars	not compatible with name brand prnters	It is not compatible with Epson printers at all. Did not work for me. Uninstalled it. I do not recommend it. Very dissatisfied.	Compatibility and Device Issues
JohnAroundTheCornerReviews	1.0 out of 5 stars	Did not properly work with my Brother DCP7065DN printer	Under "MayDay" guidance, we tried this app today, but could not get it to print files to my Brother Printer DCP7065DN Monochrome Laser Multi-Function Printer/Scanner/Copier. There was no DCP7065 driver, so the MayDay technician, knowing that higher number drivers are supposed to be backward compatible, tried the next higher driver, but no luck. That driver printed a boatload of blank pages, and t…	Functionality and Features
JA	1.0 out of 5 stars	Did not work properly	Does not work for me. Keeps crashing and does not recognize my printer	Performance and Stability
Experienced	1.0 out of 5 stars	I had a terrible time getting it installed on my tablet	I had a terrible time getting it installed on my tablet. I had to download it from three different sites. Then I had to install another program on my laptop only to be told my printer wasn't supported.	Customer Support and Responsiveness
PERCY	2.0 out of 5 stars	not ready for me	This app is full of features but it will not work with my dell so on to the next one	Functionality and Features
Constance M.	1.0 out of 5 stars	keeps failing - pretty useless	So I've re-loaded a couple times and it'll work once or - no don't think it's ever worked twice.Then the next time it says printer is off or unreachable again. Or connection has timed out. Italternates those two excuses not to function. I go check printer which is always up, functioning,& with its wireless light on. Try again and get same b.s. Pretty much over messing with this app.	Functionality and Features
Anne	2.0 out of 5 stars	Can't get it to print...	Could be awesome, but every time I try to print to either of my Canon printers (MP250, MX512) I get "Error: Broken pipe"	Functionality and Features
Amazon Customer	1.0 out of 5 stars	Doesn't work for printer connected to router	I am uncertain that it is entirely fair for me to report a lack of success in implementing this product. I am attempting to print from my android devices, but without success. My Brother FAX4100 laser printer is connected by USB to my router and accessed by WiFi by my Windows computers. That arrangement works fine. But the Hammermill app installed on android just does not see the printer at the r…	Compatibility and Device Issues
Labrat	2.0 out of 5 stars	Nice app to use when printing from the smart phone. Please read the update.	Nice app to use when printing from the smart phone. I wish it had a few more features such as a way to highlight your print area and print just that area so the printout doesn't have all the unwanted garbage at the top and/or bottom. However, considering that it is a free app it isn't bad.Update: This app tried to update and for several weeks sat there trying to install. I tried to uninstall it a…	Functionality and Features
D.Jacobson	1.0 out of 5 stars	BAHHH	Nothing against the app... I tried it to see if it would work. What I need is an app available at Google to print from my Fire to my Epson printer, but Amazon does not allow their devices to download android apps from the Google app store. That is the reason for one star... not because of the app but an expression of disgust against Amazon/Google policies. Cut the crap and think of your customers…	Compatibility and Device Issues
West Coaster	1.0 out of 5 stars	Not for Blackberry	Bluetooth printing is not supported for Blackberry.	Customer Support and Responsiveness
Sharon Winner Glock	2.0 out of 5 stars	Two Stars	Not so user-friendly for me.	User Interface and UX
Susan L	1.0 out of 5 stars	Misleading RipOff	LIARS! Once you d-load App, and locate your printer, and set preferences, and load paper..THEN press PRINT, it informs you that you MUST UPGRADE TO PRINT! Don't waste your time or money. Spend a one-time fee of $5 for 'Printer Share' App which is upfront about price, an intuitive App that works every time on any device!	User Interface and UX
Johnnie	1.0 out of 5 stars	One Star	Didn't work on my device	Compatibility and Device Issues
Jesse Lanou	1.0 out of 5 stars	One Star	Cumbersome to use. After a few minutes, I gave up and deleted it from my device.	Compatibility and Device Issues
Saurav Nigam	1.0 out of 5 stars	One Star	does not support most printers on Amazon Fire tablet.	Customer Support and Responsiveness
Angela	1.0 out of 5 stars	Terrible	Very slow...didn't transfer information to be printed correctly!	Performance and Stability
Ciscomom	1.0 out of 5 stars	It doesn't work	Awful, don't buy this. It's supposed to be free but when one goes to print, it requires an upgrade which is not free. I purchased the upgrade and it wouldn't print and kept asking for the upgrade which had already been purchased. Tech support is useless. They told me to install and reinstall, which I did (about 10 times) and it still didn't work, still asked for the upgrade, and then they wanted …	Customer Support and Responsiveness
RICHARD C.	1.0 out of 5 stars	KINDLE PRINTING	DID NOT WORK WITH MY KINDLE FIRE HD 8.9. DIDN'T HAVE A DRIVER COMPATIBLE WITH MY PRINTER.	Compatibility and Device Issues
Kindle Customer	2.0 out of 5 stars	Used to be great	This app works great with my hp printer! It's even more fool proof than printing from my computer! The documents never have odd font or typesetting changes which has happened with other printing apps. It connects seamlessly and effortlessly to my hp printerI guess if one is willing to get the paid version of the app it might still work but now the only thing the app will print is a test page to d…	Compatibility and Device Issues
Terry Miller	2.0 out of 5 stars	Two Stars	Does not support gmail. Seems to deliver on most other promises.	Customer Support and Responsiveness
Miik	1.0 out of 5 stars	None of the print software you offer works with Dell Printers	I contacted Kindle support 3 times and although all the reps helped the best they could , there is still no fix for printing from the Kindle Fire HDX to a dell printer.... WTF !	Customer Support and Responsiveness
Grizzman	1.0 out of 5 stars	Doesn't Work	I have an HP printer. The app refers to a 3rd party HP download. After you download the HP app and hit print...ÃÂÃÂÃÂÃÂ¢ÃÂÃÂ¢ÃÂÃÂÃÂÃÂ¬ÃÂÃÂÃÂÃÂ¦ÃÂÃÂÃÂÃÂ¢ÃÂÃÂ¢ÃÂÃÂÃÂÃÂ¬ÃÂÃÂÃÂÃÂ¦ÃÂÃÂÃÂÃÂ¢ÃÂÃÂ¢ÃÂÃÂÃÂÃÂ¬ÃÂÃÂÃÂÃÂ¦This what happens...ÃÂÃÂÃÂÃÂ¢ÃÂÃÂ¢ÃÂÃÂÃÂÃÂ¬ÃÂÃÂÃÂÃÂ¦ÃÂÃÂÃÂÃÂ¢ÃÂÃÂ¢ÃÂÃÂÃÂÃÂ¬ÃÂ…	Compatibility and Device Issues
lh	1.0 out of 5 stars	Bait and Switch	Since I foolishly dropped and broke my Fire 7 gen 7, I needed a printing app for my new Fire 7 gen 9 (and my still very reliable HP wireless printer) since the Mopria Services app that is supposedly lurking somewhere in the Fire operating system of this new generation device absolutely refuses to find my HP printer and Amazon "no longer supports" the excellent, free and previous "go to" HP e prin…	Compatibility and Device Issues
Annette G.	1.0 out of 5 stars	Won't work	It is not compatible with the Dell wireless printer we have. There should be a way to confirm, before downloading the app, if the printer owned has a driver available on the app.	Compatibility and Device Issues
Carole in OKC	1.0 out of 5 stars	Disappointed!!	This sounded like a great buy to be able to print from my Amazon Fire tablet, but I can't get it to work. Unfortunately there are no phone number(s) to be able to contact technical support to maybe walk me through the process of getting this app set-up.	Customer Support and Responsiveness
bewg1954	1.0 out of 5 stars	Couldn't use it.	Couldn't use this because my printer wasn't on their list of compatible printers.	Compatibility and Device Issues
Steve	1.0 out of 5 stars	Didnt work	Neither this nor any of the printer apps thus far have worked with my printer and online support wasnt much help	Customer Support and Responsiveness
Nancy Blaski	1.0 out of 5 stars	Won't work with my tablet.	Trying to get my tablet to print to my printer. It doesn't work not compatible or something.	Compatibility and Device Issues
R. Downes	1.0 out of 5 stars	One Star	Couldn't find my wifi printer even though every other wifi device I use can.	Compatibility and Device Issues
Happy Camper	2.0 out of 5 stars	At least the app opened	After installation, I immediately attempted to use it. I have some difficulty adding my Canon Pixma printer. It's only two years old. When it cannot find my wireless device, it wants me to connect via wire which defeats the whole purpose of using their app. I tried to get Canon's app and it wouldn't even open. Hence, the two star rating instead of one.	Compatibility and Device Issues
G. Moy	1.0 out of 5 stars	Doesn't work for all printers.	This didn't support my Panasonic (all-in-one) printer.	Customer Support and Responsiveness
Brian H Mosher	1.0 out of 5 stars	Canon MF4890 not recognized	Will not recognize a Canon MF4890 multifunction printer. Unable to use as a wireless printer from my smartphone. Please let customers know before going to the trouble of download and install to fail.	Functionality and Features
S. Fen	1.0 out of 5 stars	It Doesn't Work & the Developer Doesn't Care	This app will not work with my Canon ix6820. Amazon tech support spent an hour without success. I contacted Hammermill who directed me to the developer who has never returned any of my calls. Don't waste your time with this app. Look elsewhere for a decent printer app. You can't rely on Hammermill or their developer. They don't care about fixing the problems they've created.	Customer Support and Responsiveness
Andrew Van Til	1.0 out of 5 stars	Prints solid black pages	Had to upgrade to print them only got solid black pages. Printer is supported. No response from customer service.	Customer Support and Responsiveness
Dolores	1.0 out of 5 stars	One Star	Cannot rate as never used due to that it was not compatible with my device	Compatibility and Device Issues
Aa. in NorCal	1.0 out of 5 stars	Amazon update suck s	This is the app that Amazon had me use to update print settings due t o the new operating system. It does NOT work at all with my mx922 printer it won't print! I spent 2 hours with tech supportand they could not fix the problem. What a huge waste of time!!! My kindle sucks now and I can't even use it for my critical work duties. I am furious with amazon!!!!	Compatibility and Device Issues
Juli Hennessee	2.0 out of 5 stars	Not as easy as I expected--still not solved	I had high hopes for this app when I read about it, downloaded it, got through the "print a test page" without a problem--but it would not print an email from my tablet--and the purchase was made from the tablet, so it wasn't a "not the same device" problem. I don't know what to do now--it accessed my printer quickly, which is better than the laptop I use sometimes, so I would really like for thi…	Compatibility and Device Issues
Amazon Customer	1.0 out of 5 stars	It is very confusing to set up for printing from ...	It is very confusing to set up for printing from a g pad. I have not been able to use it because of that fact therefore I really can't give it an accurate rating	User Interface and UX
Haztive Dominicana	1.0 out of 5 stars	The free download is worth nothing if you cannot print. Very disappointing	It connects seamlessly and effortlessly to my hp printer. But nothing this life is free and. I guess if one is willing to get the paid version of the application, it could continue to work. But now the only thing the application will print is a test page to find out if the application is compatible with the printer. I cannot find out the cost of the application without going through the purchase …	Compatibility and Device Issues
Lisa Johnson	1.0 out of 5 stars	Too little.	Can't print without an upgrade. Can't send to anyone not in their network of people. Can't even copy what I've written into a more useful app. Big waste of time. Find another app if you need to print or send.	Functionality and Features
Cupid	1.0 out of 5 stars	Unhappy	Out of alot of products ,i have found that this is the worst .it different, it would constantly freeze and lockup	Performance and Stability
Kindle Customer	1.0 out of 5 stars	Annoying	Can't save to any where in my kindle so I can use in another app. Can't send by Bluetooth to another device. Not sure why I bothered downloading this app. There are other, more user-friendly ones.	User Interface and UX
Roger	1.0 out of 5 stars	Hate it now.	The free version is so limited in what you can do that it's useless! Used the product before on other devices and didn't have that problem. I definitely won't be recommending it any longer.	Compatibility and Device Issues
rickbc	2.0 out of 5 stars	Not good on a Kindle. ÃÂÃÂÃÂÃÂ°ÃÂÃÂ ÃÂÃÂ¸ÃÂÃÂÃÂÃÂÃÂÃÂÃÂÃÂ¶	I have this on my Kindle, and I can't find any way to edit the document. I would assume you have to purchase the full version to any basic work. Not worth you're time using this on a reading device. I had my hopes way to high.	Compatibility and Device Issues
Taco Monster	2.0 out of 5 stars	Fair.	The app's appearance gives a comforting similarity to the MS flagship tools for the office.I'm basing my current rating on use of the spreadsheet support. I've limited my usage because the differences between this app and it's rival suggest that an update through this one might either render render the sheet unreadable or missing the information this app doesn't recognize.This app for example ope…	Performance and Stability
richard	1.0 out of 5 stars	Confusing	This may be ok for a tech wizard but I am a complete novice and found it confusing and all but impossible to delete unneeded files or even find and send a file I did need anywhere!	User Interface and UX
Just do it!	1.0 out of 5 stars	If it's not broken don't fix it	Worked great until they updated to 10.2 . Doesn't work like the older verson.The only people I can send a attachment are people I don't know. Unless app don't use.Update, I found the older versions on GOOGLE. Deleted the 10.2 and downloaded the 9.5 version. I have a good working app. Now I'm back to a good functionality program. This version has a 5 star rating.	Functionality and Features
Jacob M.	1.0 out of 5 stars	Keeps crashing and deleting my work.	At first glance, this app seems amazing but ultimately you'll quickly change your mind after losing your hard work to crashes. Stay away from this app, it is nothing but a source of frustration, especially when you can't access a file after saving. If I could rate negative stars, I would.	Performance and Stability
Savannah	1.0 out of 5 stars	No Access To Files Except Through App	CAN'T DOWNLOAD YOUR OWN FILES. CAN'T SHARE AS ATTACHMENT. YOUR FILES ARE ACCESSIBLE ONLY VIA APP, the shareable link directs to the app in the Google play store online, AND ARE SAVED ONLY IN THE APP'S "DRIVE".It's absurd that i cannot access my documents as files saved to the internal storage off my device in any way.THIS IS INFURIATING!It's good editor, limited but useful. Any tables created mus…	Functionality and Features
Kat Kennedy	1.0 out of 5 stars	Money grabber	The developer thinks they can charge a yearly fee for basic function funtions.	Functionality and Features
JAS	1.0 out of 5 stars	Not worth it if you can't move it to new devices	I bought this a few years ago and every time I changed my device, it was difficult to use. Finally, changed phones & they would not allow me to move it. Wasted money for avg product.	Compatibility and Device Issues
Joann Weeks	1.0 out of 5 stars	Premium is HORRIBLE	HORRIBLE!!!! Paid 1.99 for month premium so I could edit and print Pdf docs and it crashed every single time! It also said with premium purchase I could use on my Windows computer but it wanted an additional $29.99 for me to use it. I contacted support and I hope they refund my purchase!	Performance and Stability
Donna Caissie	1.0 out of 5 stars	Doesn't Save	When I tried to save my spreadsheet, I found that the save icon was grayed out. Then I tried to email the spreadsheet to myself, but the email as attachment button was unresponsive. The quick send button was unresponsive too.	Performance and Stability
Amazon Customer	2.0 out of 5 stars	It Works Ok	It works ok. But it crashes constantly.	Performance and Stability
Eva Jung	1.0 out of 5 stars	Printing no longer enabled among other functions	This app used to be amazing, now it's just a pd f reader. Would have bought premium but this seems dishonest so I won't. Keeps getting me for money whenever I try to use basic functions that used to work. Not very happy.	Functionality and Features
Mr Wizard	1.0 out of 5 stars	BOY DO I WISH I HAD READ THE REVIEWS BEFORE BUYING THIS SOFTWARE	CAPITALIZATION in this review is NOT screaming ... just highlighting ...My initial "review to myself" was positive, when I tested a plain, short "Word" style document. It seemed to work just fine, and NOBODY releases software that doesn't work do they? snort!!! So I bought the program, and BOY! am I SORRY! that I did so, because I can now no longer get a refund as I have struggled SO long and SO …	Functionality and Features
P. Fuller	1.0 out of 5 stars	Can't Remove	Most apps I can remove from my Kindle just by selecting "Remove from Device". I can't see any way to get rid of this thing.	Compatibility and Device Issues
Kynes	1.0 out of 5 stars	One Star	Not compatible on Moto XT556 Android phone.	Compatibility and Device Issues
Dwight Lambert	1.0 out of 5 stars	Great Solution for Opening RTF. Files on the BlackBerry Passport.	Issue: Opening rtf file attachments (a rarely used format) was encountered using the BlackBerry Passport.Solution: Office Suite 8 (Free) was downloaded to device. The file opened with no issues. Great Solution for Opening RTF. Files on the BlackBerry Passport.	Compatibility and Device Issues
David Hoff	2.0 out of 5 stars	Cant really say much	Pretty buggy. Crashed a lot and froze up. Uninstalled it just couldn't use it.	Performance and Stability
Luis	2.0 out of 5 stars	Not Happy Having To Pay A Monthly Fee For Full Access	I do not appreciate that the not all the features are available unless you get into a monthly payment. I would gladly pay the price to purchase for a copy of the software. I can use it until I upgrade my computer. ThatÃÂÃÂÃÂÃÂ¢ÃÂÃÂ¢ÃÂÃÂÃÂÃÂ¬ÃÂÃÂ¢ÃÂÃÂÃÂÃÂ¢s the way software has been sold until now.	Functionality and Features
Patricia-Clare Murphy	1.0 out of 5 stars	My hackers told me I had to have a password ...	My hackers told me I had to have a password to get into my stuff; they said I would have to go back to the default Kindle, so I did and lost all of the pictures I had in Sketch Guru; of course, they were spur of the moment so I can't redo them, nor can I change the background color. It's going to be white forever. Mr. Bezos. you need to provide major securities for your Kindle products.	Security and Privacy Concerns
J. Slowik	2.0 out of 5 stars	Two Stars	Does not fully function--can't edit saved files. The app shuts down.	Functionality and Features
jo	1.0 out of 5 stars	Did not work	Purchased this item for use on my kindle, however, could not get it to work at all. Deleted it from my device.	Compatibility and Device Issues
Sean	1.0 out of 5 stars	app.	Do you like ads? Do you like your phone slowing down? Well, you are in luck! This app will grind your phone to an advertising nightmare of a halt.	Performance and Stability
Michelle Reihing	1.0 out of 5 stars	You get what you pay for.	You get what you pay for. Maybe IÃÂÃÂÃÂÃÂ¢ÃÂÃÂ¢ÃÂÃÂÃÂÃÂ¬ÃÂÃÂ¢ÃÂÃÂÃÂÃÂ¢m dumb, but I just didnÃÂÃÂÃÂÃÂ¢ÃÂÃÂ¢ÃÂÃÂÃÂÃÂ¬ÃÂÃÂ¢ÃÂÃÂÃÂÃÂ¢t really like this app. It was kind of confusing and I wasnÃÂÃÂÃÂÃÂ¢ÃÂÃÂ¢ÃÂÃÂÃÂÃÂ¬ÃÂÃÂ¢ÃÂÃÂÃÂÃÂ¢t able to get a decent sketch out of it.	User Interface and UX
Gayle L Dickinson	1.0 out of 5 stars	Deleted it from my device	It gives you impression that you can use a pencil and do shadings etc. That is not the case. I have deleted it from my device.	Compatibility and Device Issues
YiJun Wang	1.0 out of 5 stars	keep crashing after update	Keep crashing.	Performance and Stability
Gemma	2.0 out of 5 stars	Two Stars	This app keeps crashing and auto adjusting.... pls fix	Performance and Stability
Chris	1.0 out of 5 stars	would give zero stars if I could.	The worst app I have. Every time, and I mean every time, I get an incoming call Skype crashes! And it wouldn't even surprise me if my Skype crashes during a call. If it crashes while turning on. If it is not reactive at all when I try to call someone. Like there isn't even a ring tone when I call someone do I sit there in awkward silence wondering if I pressed the call button and suddenly my frie…	Performance and Stability
great	1.0 out of 5 stars	update	Ever since my skype has updated, it has done me no help. It crashes every time I try to skype. I'm trying to skype, not have my screen frozen. But cool!!!!	Performance and Stability
Hiram Aponte	1.0 out of 5 stars	update killed Skype	It is crashing won't respond and is just being annoying	Performance and Stability
Jackson	1.0 out of 5 stars	really	It always crashes and I cannot stand that you can't sign in via Facebook	Performance and Stability
jesse	1.0 out of 5 stars	Unsupported device	It tells me I can't join a group chat because I'm on an unsupported device please fix this I have all the updates..	Compatibility and Device Issues
Trina Beck	1.0 out of 5 stars	the worst. keeps crashing.	This new version crashes every time I try to use it, even after uninstalling and reinstalling. GET YOUR @$&# TOGETHER, SKYPE.	Performance and Stability
Claitlin	1.0 out of 5 stars	I wish I could give it less than one star.	I bought two Kindle Fire HD 8.9" 32G tablets for my husband and I for Christmas presents. He is a marine, I thought that for his deployment this would be great for entertainment and communication. This app has worked correctly once. Just one single time. The speakers stopped putting out what he was saying, the screen freezes, calls are "busy" over and over again (even though we confirmed the othe…	Performance and Stability
Michael Johnston	1.0 out of 5 stars	problematic	Skype worked great until the latest update. Beeps every time the video has a glitch. Beeps everytime I switch between landscape and portrait mode. Very annoying to me and the person on the other end. Only stopped beeping after I turned the sound all the way down. Then I can hardly hear the conversation. Crashes all the time. No way to revert back to the previous version. If it weren't free I'd wa…	Performance and Stability
Jennifer Perry	1.0 out of 5 stars	Awful	This app is a nightmare. It crashes often, and periodically it decides to stop working completely so I have to re-install it. What a headache.	Performance and Stability
January	1.0 out of 5 stars	fix please	Every time I call someone the camera freezes and the call drops. Please fix this problem	Performance and Stability
Dan Smith	1.0 out of 5 stars	Skype crashing when rotating the kindle	Skype crashes when the kindle rotates. If I'm not in the proper rotation Skype wants when starting, it stops loading at the blue screen. Bugs like this should be caught long before they get released to users.	Performance and Stability
Pie dude	2.0 out of 5 stars	Worked good until the new update	It worked good on kindle fire hd then ever since the new update it keeps crashing. Plz fix then i will rate 5 stars.	Performance and Stability
Adriana	1.0 out of 5 stars	TERRIBLE APP	Seriously this new update sucks. The connection, the way it's now functioned its just really terrible now. Thanks. Just thanks man.	Functionality and Features
jess	1.0 out of 5 stars	sucks	App crashes and freezes . I cannot adjust the volume at all. About to delete !! I do love skype but this update on Dec 27 made it suck !!!!!!!!	Performance and Stability
AP	1.0 out of 5 stars	Keeps crashing	Every time I open Skype on my Kindle, it keeps crashing. I need to restart the programme a few times before I can actually start using it.	Performance and Stability
Emily	1.0 out of 5 stars	Works once in a blue moon ...	This app works once in a blue moon. I am sad to say that I regret this app more than any app I have spent money on. Drops calls constantly and freezes my kindle.	Performance and Stability
Selorm!	1.0 out of 5 stars	not good enough	It's so slow...don't work properly on kindle ! Something gotta be done better to the next version! I really really hate it right about now!!!.	Performance and Stability
Firsttimedad	1.0 out of 5 stars	Never used	To do not need skype this is why I am removing it from my kindle. Not Useful to me at all.	Functionality and Features
daniella paig	1.0 out of 5 stars	please fix it!	This app needs serious work. It should not only work for certain devices, it's not fair! I have the new kindle fire HDX 7&#34; and I very disappointed. The person I call can see me fine but I can't see her. The video and the audio are not in sync with each other so as I talk the action follows10 seconds later. It's annoying. Please fix this app. I rather just have the Google play store apps	Compatibility and Device Issues
Briana Kim	1.0 out of 5 stars	SKYPE NEEDS NEW CREATORS!!!	I am very disappointed in this new update that Skype has put out. While the previous version had its cons, at least I could talk to family members. Since the new update on my flawless KFHD 7", I can't see and usually hear any conversation and the screen turns black and says," Skype not responding" and crashes. I am very upset and will be emailing them when I get the chance. New updates with SOLUT…	Performance and Stability
Skye	1.0 out of 5 stars	please for the love of god don't use this app.	I've had my kindle fire hd for around a year now and the skype app has always been terrible. It crashes a lot for no reason and the volume controls are ridiculous. With every update it gets worse and the most recent one is a train wreck. Constantly crashing and freezing, webcam function freezese and doesn't work. It's beyond frustrating.	Performance and Stability
jbooe	1.0 out of 5 stars	crash	Keeps crashing.	Performance and Stability
Claudia Coalbrooke	2.0 out of 5 stars	I need Skype to work on my Kindle Fire HD	I purchased a Kindle Fire HD 2 days ago. Skype as a feature of the product was an important incentive for this purchase however I have not been able to get Skype to work on the Kindle. I keep getting an error message that my skype name and user id are not a match. It works fine on my laptop. I am disappointed that I cannot get Skype to work on the Kindle. Am I missing a step in the set up. Please…	Functionality and Features
raja	2.0 out of 5 stars	crashes everytime i tilt the kindle	The app is very very unstable and crashes for various reasons.crashes when the orientation is changed.screen changes are not user friendly.	Performance and Stability
Vincent	1.0 out of 5 stars	Horrible App!!!	This is the worst app ever! It crashes every time I use it and it can't even send messages. My friends can never receive my IM but Skype does work on my computer. I definitely do not recommend this to anyone. It's very frustrating and useless.	Performance and Stability
Bryan	1.0 out of 5 stars	No group video chat with Kindle Fire HD and Skype...	I am giving this app 1 measly star because I can't give it 0 stars. I have been reading online and it appears Amazon/Skype has removed the group video chat capability of Skype with Kindle. I recently signed up for Skype Premium so I could group chat with my sons who live in different states. They both have Kindle Fire HD's. What a waste of $10?! At least I didn't pay for the whole year up front, …	Performance and Stability
Loryn Kirkhart	2.0 out of 5 stars	video calls	When they or I try to call then presses the green phone to answer it freezes every time we try on my kindle fire HD 7&#34; PLEASE FIX	Performance and Stability
Ollie	1.0 out of 5 stars	Awful get oovoo!!!!!!	I think that this kindle should have oovoo instead of Skype. First of all its too slow and most of the time I have to turn on my camera.	Performance and Stability
Solaris	1.0 out of 5 stars	New Updates	So got my kindle for Christmas and was happy that it came with this app cause I finally had a mobile Skype. Didn't enjoy the fact that if I had my keyboard up in the IMs that I couldn't see if someone was messaging me, from what my sister says she has the same problem on her phone. I learned to deal with it, simply close the keyboard randomly to check if that orange "1" is flashing. Most annoying…	Compatibility and Device Issues
ijess	1.0 out of 5 stars	Skype/useless	I got a kindle to take travelling with me, partly to use Skype to keep in touch with home. All worked brilliantly till an automatic up date, supposedly making Skype better for the tablet, downloaded it's self. I've paid to have a number on Skype and do use credit to make some calls and send texts, but I've found that being a paying customer means nothing to Skype, I am evidently worthless to them…	Performance and Stability
harvey	1.0 out of 5 stars	This app is beyond garbage	I have to say when I first got my kindle fire it was for one reason, To keep in touch with my wife while overseas. I really have been nothing but disappointed in this product. The older version was ok, at least it was steady, the video wasn't the best but IM connecting from thousands of miles away I understand it wont' be perfect. What bothers me is since the updates it's like this program isn't …	Performance and Stability
Shadieh Mirmobiny	1.0 out of 5 stars	crashes when calling	horrible... it crashes too much and crashes during calls. then sometimes never loads messages when I'm on pc skype. it bugs me so much and it takes a long time to load messages. i say this app is not recommended.	Performance and Stability
lauren	1.0 out of 5 stars	sorely disappointed	To be honest, the fact that this app constantly crashes and drops calls makes me disappointed that Amazon nor Microsoft will work on fixing this. Thanks for nothing. ÃÂÃÂÃÂÃÂ¢ÃÂÃÂ¢ÃÂÃÂÃÂÃÂ¢ÃÂÃÂÃÂÃÂ¥ÃÂÃÂÃÂÃÂ¢ÃÂÃÂ¢ÃÂÃÂÃÂÃÂ¢ÃÂÃÂÃÂÃÂ¥ÃÂÃÂÃÂÃÂ¢ÃÂÃÂ¢ÃÂÃÂÃÂÃÂ¢ÃÂÃÂÃÂÃÂ¥ÃÂÃÂÃÂÃÂ¢ÃÂÃÂ¢ÃÂÃÂÃÂÃÂ¢ÃÂÃÂÃÂÃÂ¥ÃÂÃÂÃ…	Performance and Stability
AmberH	1.0 out of 5 stars	Aggravated	I have this app on my kindle fire, it has updated itself and is now horrible, it freezes, closes and runs horribly slow. I loved the old app before it updated itself, would love to know how to get the old version back! This one is driving me crazy!	Performance and Stability
JFig	1.0 out of 5 stars	Too many bugs deserves 0/5	This app crashes several times a call and is constantly readjusting the screen every 15-20 seconds. Makes even a ten minute video call impossible. Super frustrating, I usually end up switching to my iPhone or MacBook pro to skype family. Love skype hate this app. Needs to be fixed severely.	Performance and Stability
B.C.	1.0 out of 5 stars	too many problems	So many problems. First, the user screen sometimes disappears behind the larger screen and theres no way to bring it back. The small screen also Freezes and glitches occasionally. And lastly, when someone calls and i open my kindle to answer, skype errors and shuts down EVERYTIME.	Performance and Stability
GHOST RIDER	1.0 out of 5 stars	WISH I COULD GIVE GREAT COMMENT	I HAD TAKE SKYPE OFF MY KINDLE BECAUSE CUSTOMER SERVICE SAID DIDN'T SUPPORT ANYMORE! WISH IT WOULD!. SO I CAN NOT REALLY GIVE A GOOD COMMENT. BUT IF THIS ADD ON KINDLE THAT APPEARED AND IT'S A COMBACK! I'D GO E 5 STARS!!!	Customer Support and Responsiveness
Amazon Addict	1.0 out of 5 stars	kindle fire hd	This app started out fine when I got it the beginning of last year, 2013. Then it began to get glitchy and hang up calls. Now with the new update. It completely freezes my kindle and lags internet chat. I've had to factory reset. I hope skype fixes the issue app .	Performance and Stability
Jay ross	1.0 out of 5 stars	SKYPE UPDATE SUCKS	SINCE THE LATEST UPDATE IT KEEPS CRASHING I ANSWER A CALL THEN BLACK SCREEN WORKED FOR A MINUTE THEN CRASHED FIX THIS NOW AMAZON I BOUGHT YOUR TABLET WICH IS APP RESTRICTIVE ENOUGH U HAVE NO APPS I WANT BESIDES SKYPE WICH I USE TO TALK TO MY FIANCEE SINCE I'M OUT OF TOWN FIX THIS NOW	Performance and Stability
Rihanna Wallace	1.0 out of 5 stars	Update Ruined Skype	Since Skype has been updated I've faced a bunch of problems. One problem is that the volume is high, it doesn't matter if I put the volume on zero I can still hear the person on the other line loudly. Another problem that I have is that as soon as you click on the app it signs in automatically. If someone was to click on my Skype they would be able to access my messages and contacts immediately. …	Performance and Stability
Torpedo	1.0 out of 5 stars	unbelievably bad update	If you have an older version of Skype, keep it. The newer version/update is absolutely awful. No way to control the volume, and it constantly crashes. I've written to Amazon, but they continue to make it available in prominent position in their app store. DON'T DOWNLOAD IT!	Performance and Stability
rapture1234	1.0 out of 5 stars	Fix Skype!!!!!	I just got the update for Skype and now it crashes every time I try and make a call to someone. Before the update it worked fine this needs to be fixed	Performance and Stability
CB	1.0 out of 5 stars	Really??	This app crashes non-stop! Often times it simply REFUSES to work!! I can't even log in!! I have to re-download the app numerous times if I ever want to get anything done!!!	Performance and Stability
Matthew S	2.0 out of 5 stars	Skype is no worse on my Fire than it is anywhere else.	It is a shame that it is bad on every platform these days!	Compatibility and Device Issues
Brandy	1.0 out of 5 stars	One Star	Ad heavy, crashes	Performance and Stability
Renate Dietrich	1.0 out of 5 stars	Unsafe for kids!	I am appalled that Amazon would put this on the kindle fires which are intended for children. My kids never downloaded it, yet it showed up on their kindled. How is this in any remote way safe for kids to chat with someone they don't know??? I took my kids kindles away because of apps like this... I was informed by Amazon that this app comes with the device automatically so my kids didn't have to…	Compatibility and Device Issues
bean	1.0 out of 5 stars	This app deserves 0 starts....	Its so frustrating, constantly signing me out, making me sign back in just to erase all of my previous messages including new ones that I have just received an haven't gotten to read. And now all it shows me when I open the app is a text that's sending, that I sent yesterday morning and wont let me do anything else. I have ran the repair app tool multiple times and contacted customer service for …	Customer Support and Responsiveness
Kindle Customer	1.0 out of 5 stars	not free	I might need this for 2-step verification. So I chose the "free" app. But that's a lie. It's not free. To get a single text, it's $4. That's not nearly free. That's a ripoff. I could go to a dollar store and get a burner phone for ten dollars per month and get unlimited texts. But I don't want a cell phone. I suppose in the days of two-step verifications, that means I won't be able to function on…	Functionality and Features
James Holland	1.0 out of 5 stars	ok	I tried to get in touch with my boyfriend and it got hacked HATE IT	Security and Privacy Concerns
Timothy J. Adams	2.0 out of 5 stars	Text only, number not valid	The app is laden with ads but not terribly slowing on kindle 10" surprisingly.Verified texting to and from the app works.The number provided was not valid for the country/state and did not fulfill the purpose intended. Uninstalling immediately.	Performance and Stability
J. Kelly	1.0 out of 5 stars	Crashing...	I tried to sign up for the account 5 times. It crashed all 5 times while I am filling the phone areas. Sucks. =/	Performance and Stability
Amazon Customer	2.0 out of 5 stars	Crash Central	I am trying to work my way through the lessons I paid for but the app keeps crashing and seems to be getting worse. Try to wait until it has improved or choose something else.	Performance and Stability
DLW	1.0 out of 5 stars	. . . because it doesn't work.	'Nough said. But: because it's necessary to write eighteen words beside that, it kind of sucks. It was advertised as being specific to the Fire 8" HD, and Amazon's less-that-sharp "support" (not!) people say: "Just uninstall it and install it again."Really?	Customer Support and Responsiveness
Kenya Maxey	1.0 out of 5 stars	it frezzes	it always freezes upÃÂÃÂÃÂÃÂ°ÃÂÃÂ ÃÂÃÂ¸ÃÂÃÂÃÂÃÂÃÂÃÂÃÂÃÂ¢ÃÂÃÂÃÂÃÂ°ÃÂÃÂ ÃÂÃÂ¸ÃÂÃÂÃÂÃÂÃÂÃÂÃÂÃÂ¢ÃÂÃÂÃÂÃÂ°ÃÂÃÂ ÃÂÃÂ¸ÃÂÃÂÃÂÃÂÃÂÃÂÃÂÃÂ¢ÃÂÃÂÃÂÃÂ°ÃÂÃÂ ÃÂÃÂ¸ÃÂÃÂÃÂÃÂÃÂÃÂÃÂÃÂ¢	Performance and Stability
Jodi VanRomondt	1.0 out of 5 stars	I overestimated this terribly.	This app runs like crap on my kindle. I already use 'Duolingo' and 'Memrise' with 'Itranslate' to supplement my vocabulary, but I thought I'd give it a go because of its popularity. It wasn't worth it. It's big, and very slow. I spent more time looking at a black loading screen than I did actually learning. If you want an app that will teach you a language, I suggest the ones I mentioned above. T…	Performance and Stability
KatRomeo	1.0 out of 5 stars	Keeps crashing	I was so excited when I downloaded this. Unfortunately, I have never been able to use the app. Every time I select a language to learn (regardless of which one I choose), the app crashes.	Performance and Stability
Gina Delgado	1.0 out of 5 stars	App freezes	I love Ted Talks but the app freezes & pauses the movie & once made my Fire Stick restart. Better off to watch them on laptop or phone.	Performance and Stability
T. Warnock	1.0 out of 5 stars	Search function?	Maybe I just haven't found this function yet, but I wish I could search it by topic and/or speaker.	Functionality and Features
Kelsy W	2.0 out of 5 stars	Great Program; Kindle FreeTime Fail	I have used this app on other platforms. Great idea. Wish I used it more.The only reason I am giving this app 2 stars is because on my Kindle Fire HDX, it is not seen as an educational app. This is a problem with Amazon and how they are labeling apps in FreeTime. This is not the only app that does this. I would like to have my 8yr old "play" with app before she spends the next four hours on Toca …	Compatibility and Device Issues
Kyle V.	2.0 out of 5 stars	Two Stars	was good except it seemed to take control and I did not like that feature	Functionality and Features
Kindle Customer	2.0 out of 5 stars	NEEDS SOME WORK!!	When I opened the app it came up with a message, something about how I liked the app. Since I hadn't looked at it yet I couldn't say. After I looked at the app and can see it has some glitches I could no longer get the "what did I think of the app". When I tried to access a recipe that was offered from the recipe picture pages a different recipe would come up - not the one I asked to see. After d…	Functionality and Features
Mary McC	1.0 out of 5 stars	Crashes Immediately	I haven't been able to use this app at all - it crashes as soon as I try to click on anything.	Performance and Stability
V. Couchon	1.0 out of 5 stars	Disappointing because I love watching food network!	Several issues. App does not keep you logged in. Shopping list keeps old items and will not let you delete them. App crashes frequently and takes a long time to load.	Performance and Stability
NV Blonde Shopper	2.0 out of 5 stars	Doesn't work very well	When you are the page with all the chefs listed and click on a chef it crashes the app. I downloaded the app because I wanted a receipe from a specific chef.There are some other receipes under different categories but that is not what I was looking for.	Performance and Stability
Amy Young	1.0 out of 5 stars	not worth it!	I love the food network, but this app is not worth it, WAY to many glitches-problems!! Crashes in the middle of looking up something ALL the time!!	Performance and Stability
Theresa S	2.0 out of 5 stars	not fully functional	I like the ideas but the recipe box feature shuts app down, I have registered for that feature but it doesn't work. No one to go to for help. So only getting a small amount of the recipes. The portion that is more inclusive of all recipes format doesn't sync well as a Mobil app.	Functionality and Features
JustmeInFlorida	1.0 out of 5 stars	Love Food Network...just not this app!	We really wanted this app, we love Food Network and love to cook but this app is horrible. Just downloaded it and when you pick a chef from the home page it crashes. Please fix this!!!!!!	Performance and Stability
Zach Dietz	1.0 out of 5 stars	Keeps Crashing	App keeps crashing and won't let me view a single recipe. Needs more work to be done to compare it to the apple app.	Performance and Stability
Shannon D	1.0 out of 5 stars	Read the permissions this thing wants - omg!	This app was free today, but that price doesn't make up for the insane permissions this app wants. Why on EARTH would it need to be able to create accounts on my device???!? I chose not to install it for that reason.	Compatibility and Device Issues
Mya	1.0 out of 5 stars	Doesn't work well.	It kept crashing and freezing up my kindle. Had to uninstall.	Performance and Stability
Kenneth Conner	1.0 out of 5 stars	I would give it a better rating if it worked	Downloaded this App, the opening splash screen loads, giving way to the menu. Go to pick a chef, any chef, and it crashes.I really enjoy using my data plan to download stuff that just doesn't work.	Performance and Stability
skicatcher	1.0 out of 5 stars	non	Hard to navigate and slow to load. Did jot like this app at all. Not reccomended to anyone who wants an app that works.	Performance and Stability
Monica De La Rosa	2.0 out of 5 stars	Two Stars	the app Navigation system needs some more work. Not intuitive.	User Interface and UX
KSI	1.0 out of 5 stars	Frequently crashes	The developers of this app need to get to work. This app crashes at least twice each time I open it.	Performance and Stability
Kon	2.0 out of 5 stars	apps crashes!	Apps crashes with certain chefs selection (i.e. chef giada recipe wont seem to load). When clicking on her recipes apps crashes. Same goes for majority of the chefs	Performance and Stability
Kate	1.0 out of 5 stars	Could not activate	I spent an hour chatting with Tech Support to try an activate this app on my kindle, and then lost internet. I was curious to see what it had, but not enough to waste any more time on it. Everything else works fine, but this says my account is temporarily locked. I'm done.	Customer Support and Responsiveness
AutumnElf	1.0 out of 5 stars	The app looks nice but!	I was looking forward to using this app, based on some reviews. Finally one place to compile all my recipes! Alas, there is one huge flaw with this app...there is no backup or storage of your recipes in the Cloud. Lose or change your device and your data goes with it, unless you back it up. But you know you will slack on backing this up regularly, offline. So much management. Additionally the lar…	Compatibility and Device Issues
emtcater	1.0 out of 5 stars	No longer compatible with kindle fire 10!	Updated review. This is no longer compatible with the kindle fire 10.....why? I used the app on my kindle fire 10 because I could have the app up on my kindle in the kitchen as I was cooking. Seriously disappointed!	Compatibility and Device Issues
Daniel	1.0 out of 5 stars	chieftap recipe app	This app is basically impossible to use. It must be for storing recipes that are on another device. I was unable to find recipes or enter anything that brought up any recipes.	Compatibility and Device Issues
Oscar	2.0 out of 5 stars	chef	Good resource. I hate having to write so many words. What a ridiculous requirement. I hope this ridiculous response satisfies you. I will copy and past it for every one.	Customer Support and Responsiveness
Elizabeth A.	1.0 out of 5 stars	$20 PER YEAR AND Different PRO features for different platforms? No thanks	I'm very disappointed in this. This has great reviews, but it's really not all that great. I registered on my kindle. I went to the website to input all my recipes (there's only about 50, so I have room on the free account) from my browser bookmarks. But the "CLIP" feature on the website is only for PRO users. But I can enter them in all by hand. On the Kindle app, it's opposite. The CLIP feature…	Functionality and Features
Dave B	1.0 out of 5 stars	Support Has Gone Downhill	I was an early, and enthusiastic user of this app, and encouraged many of my friends and family to use this app...However, of late, the technical support has really declined...I've also had an issue where the recipe count doesn't match between my Android device and the website...I was finally told that it isn't they don't want to fix it, but "t's not that I can't fix it; It's that I'm at the end …	Functionality and Features
Ryan M.	1.0 out of 5 stars	update sucks	Same as everyone else. Used to love this app. Hate the new update. Now have to register, and pay for ANY functionality. I dont mind paying a one off fee for a good app, but USD12 A YEAR?! Forget it. Evernote with webclipper anyone? Bad move cheftap. Say hi to myspace from me...	Functionality and Features
Eduardo Alberto Navarro	1.0 out of 5 stars	Didn work	It freezes often. Not good	Performance and Stability
Jason	1.0 out of 5 stars	Terrible app	So slow	Performance and Stability
Gustavo Cardona	1.0 out of 5 stars	Worst purchase	Freezes all the time	Performance and Stability
andres galleguillos	1.0 out of 5 stars	Slow	Really slow and definitely not HD	Performance and Stability
PattyAtkins	1.0 out of 5 stars	sound	sound lags	Performance and Stability
Michael womble	2.0 out of 5 stars	The app is slow and laggy on several occasions I ...	The app is slow and laggy on several occasions I had to actually reboot to go any further with that but it does exactly what it says it does	Performance and Stability
Leslie	1.0 out of 5 stars	Refund ASAP	App is malfunction	Functionality and Features
NickJames	2.0 out of 5 stars	Did not work with apple phone and lg smart tv	Did not work with my device and tv	Compatibility and Device Issues
Amazon Customer	2.0 out of 5 stars	ok	Too much lag and buffering	Performance and Stability
Amazon Customer	2.0 out of 5 stars	Connection issues with Quest 2	I tried to use it with an Oculus Quest 2. The app kept losing connection from the headset. It would not stay connected for more than a few minutes at a time. When it was connected the quality was pretty good. There is about a 1/2 second lag between the Quest and the app.	Performance and Stability
JenBunny1984	1.0 out of 5 stars	Didn't work with our devices	Did not work with my devices.	Compatibility and Device Issues
Tim McVicker	2.0 out of 5 stars	Too many ad interruptions	Too slow and too many ad interruptions.	Performance and Stability
jcmchris	2.0 out of 5 stars	Easy to connect but soooooo much lag.	It was easy to install in the firestick and my iphone found the mirror no problem. At first it seemed to work fine but it has so much lag it makes it unusable.	Performance and Stability
MaryKate	2.0 out of 5 stars	Ads are obnoxious	It is the only free app that works, but it freezes a lot especially when you are trying to stream but it wants to play an ad instead. Every time I try to click the option to get the ad-free version and just suck it up to pay for it, it won't even let me because it just freezes. Quite annoying.	Performance and Stability
Jackie	1.0 out of 5 stars	Not easy to navigate, pop-up got in the way, and play was much slower than the actual screen play.	Tried to use this product to watch a slide show of photos that had been emailed to me. The install seems to have crashed our fire stick, when we got the mirror screen to appear we were bombarded with other popups, and when we finally got it to play, the time lagged and the music didn't play. When we resorted back to watching it on our phone, we saw that a number of the images just didn't appear w…	Performance and Stability
EbonyGiles19	1.0 out of 5 stars	confusing	confusing	User Interface and UX
Haztive Dominicana	1.0 out of 5 stars	It did not work from Fire TV as advertised.	There is no clear and concise information on how to actually use the application. I made sure it was on the same network and that both devices were downloaded, but no matter what I tried to do, it wouldn't work.	Compatibility and Device Issues
Chris B.	1.0 out of 5 stars	Not good.	Maybe itÃÂÃÂÃÂÃÂ¢ÃÂÃÂ¢ÃÂÃÂÃÂÃÂ¬ÃÂÃÂ¢ÃÂÃÂÃÂÃÂ¢s my network, who knows, but the video quality was complete crap. Slow, jerky, and severely pixelated.	Performance and Stability
Amazon Customer	1.0 out of 5 stars	I CANT STAND IT ÃÂÃÂÃÂÃÂ°ÃÂÃÂ ÃÂÃÂ¸ÃÂÃÂÃÂÃÂÃÂÃÂÃÂÃÂ¤	I'm not trying to judge but its not working for me..... Maybe its my device I don't know.. I tried a couple times but it STILL doesn't work.	Compatibility and Device Issues
THIS APP IS BAD	1.0 out of 5 stars	THIS APP IS BAD	IT FREEZES MY TABLET AND IT IS LAGGY AND I HAVE TO TURN MY TABLET OFF AND BACK ON SO MY TABLET WONT BE GLITCHY THIS APP IS BAD -0/10	Performance and Stability
Sarah R.	1.0 out of 5 stars	Slower than a dog with no legs	Slower than a dog with no legs and 50 pounds strapped to it's back	Performance and Stability
Lori Stanfield	1.0 out of 5 stars	I was hacked	I was hacked	Security and Privacy Concerns
Joel	1.0 out of 5 stars	Don't Waste Your Time	Streaming football games through this app is horrible. Freezes up, buffers a lot, and crashes. However, the commercials play just fine.	Performance and Stability
Richard Burk	2.0 out of 5 stars	Avoid the CBS Sports app for now...(downloaded for superbowl 2016).	It was laggy. What I mean is that I ran it on my fire tv stick specifically to watch the superbowl and the pre-game stuff leading up to it. The audio was multiple seconds behind the video which made it difficult because entire sentences where spoke before I actually heard them. I thought maybe if I restart that would clear it up. Sadly no. The app was bad enough I just went ahead and used my over…	Performance and Stability
matthew taney	2.0 out of 5 stars	Two Stars	Incomplete and broken service	Functionality and Features
samie s.	1.0 out of 5 stars	One Star	CouldnÃÂÃÂÃÂÃÂ¢ÃÂÃÂ¢ÃÂÃÂÃÂÃÂ¬ÃÂÃÂ¢ÃÂÃÂÃÂÃÂ¢t search, or log in on my computer, ended up missing the game	Functionality and Features
David Schmidt	1.0 out of 5 stars	One Star	can not watch it due to my slow server speed	Performance and Stability
Jason McDowell	1.0 out of 5 stars	One Star	Very unpleasant interface when trying to watch live sports	User Interface and UX
BHays	1.0 out of 5 stars	Live Streaming?	Depending on the platform, this app either doesn't include live streaming or is limited to a few providers.	Compatibility and Device Issues
Vladic Khodush	1.0 out of 5 stars	One Star	Terrible quality. Constant errors, lagging and poor visibility.	Performance and Stability
scd	1.0 out of 5 stars	Stuttering commercials AND sometimes show, too. Super-annoying	The show (The Good Fight) often stuttered (other shows did not so it wasn't a system-wide data transfer issue) and the commercials ALWAYS did. Drove me nuts. Their tech support could not solve the problem and higher-level support did not call back to help, as they said they would. Plus, the Forward/Reverse/Play/Pause interface for this site with the Fire Stick is terrible. I had a hard time contr…	User Interface and UX
Bruce Kranig	2.0 out of 5 stars	Two Stars	Not useful	Functionality and Features
dorothy Johnson	1.0 out of 5 stars	Terrible	I could never get on the product. It gave me a sign on code I was to enter on my mobile device but when I went to the link provided there was no place to enter the code. Could not watch game because could not get onto tv.	Compatibility and Device Issues
Cleveland Mosley	1.0 out of 5 stars	THIS CRAP SUCKS	THEY TOLD ME I HAD A 7 DAY FREE TRIAL BUT CHARGED MY CARD 2 DAYS LATER! THE PICTURE QUALITY WAS HORRIBLE AND THE VIDEO LAGS AND BUFFERS SO MUCH YOU CANT ENJNOY WAHAT YOU ARE TRYING TO WATCH. I DEFINATLY WOULD NOT RECOMEND THIS SERVICE TO ANYONE	Performance and Stability
Mark Victor	1.0 out of 5 stars	Better streaming options	Poor interface	User Interface and UX
C. B. CESSNA	1.0 out of 5 stars	Could Not Make it Work	Was willing to try free trial but couldn't make the show work. Also can't find anyway to cancel this service using Amazon video. I called Amazon customer service to cancel.	Customer Support and Responsiveness
Lance	1.0 out of 5 stars	No fubo	Too slow	Performance and Stability
Rosalyn M. Brewster	2.0 out of 5 stars	Great for watching sports and local channels	Great for watching sports and local channels. I watch MSBBC all the time!! Very slow coming on and changing channels. Weak tc guide.	Performance and Stability
shygirl	1.0 out of 5 stars	I did not get this App someone had downloaded it so I give this review a 1	Random item that got downloaded by hacker	Security and Privacy Concerns
Keisha	2.0 out of 5 stars	I couldnÃÂÃÂÃÂÃÂ¢ÃÂÃÂ¢ÃÂÃÂÃÂÃÂ¬ÃÂÃÂ¢ÃÂÃÂÃÂÃÂ¢t enjoy the free trial	Horrible... the video stream was slower then the people speaking on the show/movie. The quality of sound on the shows/movies had an echo. I had to shut my TV completely down to disconnect from FUBO TV.. Was a good experience	Performance and Stability
Cyber0ne	1.0 out of 5 stars	One Star	Laggy, slow, lack of channels.	Performance and Stability
Frank Wooten	1.0 out of 5 stars	LOST in the shuffle	Too complicated to maneuver contents. Wanted to watch football , TWO games were available and customer service rep told me the other games must be blocked from broadcast in my area....REALLY?	Customer Support and Responsiveness
steffie	1.0 out of 5 stars	Glitches	Glitches, easy interface although would be better to have memory of shows you've watched so you can pickup where you left off .	User Interface and UX
Sons Of Herakles	1.0 out of 5 stars	Not worth it	The app is ok but nothing special. FUBOtv doesn't allow you to watch recorded programs until an hour after the original program ends. The frame rate is slow which lowers quality for sports. It's not worth the money.	Performance and Stability
The Sobiks	2.0 out of 5 stars	Still needs improvement	I am happy any time I get to watch my favorite Bundesliga team (Borussia Dortmund). The U.S. has come very far in opening up some avenues to watch soccer. However, at this day and age an application should be able to show games in true HD quality and should also be compatible with various devices such as chromecast, fire stick/tv, and android TVs. So there are still some improvements to be made b…	Functionality and Features
Amazon Customer	1.0 out of 5 stars	I called because I could get it to work for ...	I called because I could get it to work for me and Amazon support told me it wasn't supported buy the fire stick (fire Tv)	Customer Support and Responsiveness
Michael Donnellan	2.0 out of 5 stars	Seriously if you don't have your act together for the Super Bowl just hang it up	Crashes and freezes constantly. Seriously if you don't have your act together for the Super Bowl just hang it up.	Performance and Stability
cupidfalls	1.0 out of 5 stars	One Star	Skip/freeze/buffer........think the real problem is PS Vue	Performance and Stability
Michael D. Catania-Cox	1.0 out of 5 stars	Terrible app!!	Constantly freezes!! Very frustrating. They need to fix this problem.	Performance and Stability
jack	1.0 out of 5 stars	One Star	Does not have the channels as discussed by the customer service rep. Not renewing after trial period.	Customer Support and Responsiveness
Keith Kurz	1.0 out of 5 stars	One Star	Did not support my TV provider, so it was worthless to me	Customer Support and Responsiveness
D. Cook	1.0 out of 5 stars	Broken on Fire devices!	Recent update broke all on Fire devices!	Compatibility and Device Issues
Tony DeLaGrange	1.0 out of 5 stars	is Fox Sports Go so I can watch my favorite baseball team	Just purchased new Amazon FireTV Stick and first app I installed is Fox Sports Go so I can watch my favorite baseball team. Unfortunately, regardless of what live game or show I watch on this app, it consistently freezes and then continues and repeats that process, at least once or twice a minute. I can run Fox Sports Go app on my iPhone connected to the same WiFi router and it works without ever…	Performance and Stability
Caitlin Neri	1.0 out of 5 stars	Terrible. Always freezes	Terrible. Always freezes, constantly skips and drops quality. Runing on a fire stick with 100+gb 5g internet speed. No issues with any other services. Extremely disappointing.	Performance and Stability
Amazon Customer	2.0 out of 5 stars	Two Stars	Too slow no sound on the games	Performance and Stability
Bill	2.0 out of 5 stars	Needs work	Too many freezes with the program. Not as good as ESPN app.	Performance and Stability
Buyer	2.0 out of 5 stars	FoxSports GO demanding provider, then UserID & PW, but won't accept UserID	Today, and today only, SAT 2015-10-31, FOX Sports GO won't let me log on. It pops for me to select my provider, then enter a UserID & PW, but won't accept my UserID. I checked w/my provider and UserID is fine, and can log onto their website fine. This is not a password issue. Since it's ONLY FOX Sports GO that does this (I can access ESPN and all others checked via Amazon Fire TV Stick fine), I'm…	Security and Privacy Concerns
Silverfox3	1.0 out of 5 stars	Does not work properly to get full function of Nascar ...	Does not work properly to get full function of Nascar which I downloaded it for. It has a lot of prerecorded sport talk shows instead. Not what I was looking for.	Functionality and Features
Kaleb	2.0 out of 5 stars	Two Stars	This is very laggy and not that live because the streaming is delayed.	Performance and Stability
Ben F	1.0 out of 5 stars	it was pathetic. Constantly buffering and crashing	When I tried to use this app to watch a hockey game a few days ago, it was pathetic. Constantly buffering and crashing. I opened the Live Extra app on my Samsung tablet and watched same game flawlessly, except in non-HD, which makes a very big difference when watching hockey.	Performance and Stability
Ronald Bice	2.0 out of 5 stars	NBC Sports gave me a chance to watch part of ...	NBC Sports gave me a chance to watch part of the game, but in the end, I turned it off at halftime, because of the lagging. So, two stars for access but zero for having to turn off.	Performance and Stability
Brad Smith	2.0 out of 5 stars	Would be nice if blocked content was flagged before clicking	Some content is blocked when using Spectrum (Charter) Cable. Would be nice if blocked content was flagged before clicking.Would be even nicer if the children running NBC and Spectrum would play ball with each other ...like they do in the Olympics.	Performance and Stability
Marco Briceno	1.0 out of 5 stars	This app sucks! It tells me to visit the activation screen ...	This app sucks! It tells me to visit the activation screen on my device to display the activation code. Which device? My Amazon Firetv Stick? Because if that's the case, no code displays, when I launch the app. I have no clue where and how to get it. Need help.	Compatibility and Device Issues
Jay	1.0 out of 5 stars	Actors suck	I do not support any major networks.	Customer Support and Responsiveness
Damon Williams	1.0 out of 5 stars	I hope NBC never gets another NFL contract	Unable to watch Sunday Night Football on NBC without the NFL Ticket. I rather give no stars.	Customer Support and Responsiveness
slayinsteel	1.0 out of 5 stars	Thanks for nothing Amazon. Why even have an app ...	Thanks for nothing Amazon. Why even have an app you can't support with out cable subscription.I use you because I don't have cable. Big FAIL on your part.	Customer Support and Responsiveness
chriswong321	1.0 out of 5 stars	Buggy app that never works	Trying to watch the premier league and the one game that is on doesn't even show up. What a joke. Constant crashes as well when watching matches that DO appear.	Performance and Stability
ltfrox	1.0 out of 5 stars	This app is such a disappointment.	I don't think this app anticipated the demand for opening ceremonies. It keeps buffering. I'm missing a ton and when I restart it I have to watch another commercial. At this point I've seen more commercials than Olympics. This app is such a disappointment.	Functionality and Features
James R. Strohmeier	1.0 out of 5 stars	It never appears as an option, in settings, ...	It never appears as an option, in settings, or where ever. I sent the app to my device three times!	Compatibility and Device Issues
Vox clamantis in deserto	1.0 out of 5 stars	Pathetic. Cannot activate, cannot use, worthless.	Pathetic. Amazon FireTV Stick, purchased specifically to watch the Olympics. Download NBCSports App. Oops, you need to activate, here's the code. Go to the web site and enter code. Response "Verifying..." and it stays that way for 20 minutes.OK, call Amazon's generally terrific support. They say, "Sorry, you have to call NBC." You can find their phone number via Google. I pressed, "Please give me…	Customer Support and Responsiveness
Kevin OReilly	1.0 out of 5 stars	Never gained access!!	Never was able to access. Too difficult! Gues if I was 29 years old would be intuitive....but I'm not!	User Interface and UX
Edward Taub	2.0 out of 5 stars	clor and acuity are just fine.	The stream freezes and speeds up a lot; otherwise, clor and acuity are just fine.	Performance and Stability
Rick Gonzalez in CCTX	1.0 out of 5 stars	One Star	Freeze and buffers	Performance and Stability
Anne-Marie	1.0 out of 5 stars	Hangs repeatedly	This app simply hangs ALL the time and only sporadically streams content. Don't try to fast-forward or use the quick bookmark feature to jump to a specific event or athlete. It's nearly impossible to watch the Olympics. So disappointing.	Functionality and Features
YANG ZHOU	1.0 out of 5 stars	One Star	lagging like hell	Performance and Stability
dk	1.0 out of 5 stars	Disappointing	Even though they say watch all Olympics events, no events are available through the app. I have a cable subscription also. Can't blame Amazon as it's just the device but NBC needs to step it up for their only premier sporting event.	Compatibility and Device Issues
miranda	1.0 out of 5 stars	It freezes	I want my money back 5 min in it freezes constantly I would have to refresh it every 15min	Performance and Stability
Ellie	1.0 out of 5 stars	Not worth it	Poor qualityPicture lagging and frustrating to watch and use	Performance and Stability
Lionel Gautreaux	1.0 out of 5 stars	No sound.	Sound only plays through your device, not the TV. Useless.	Compatibility and Device Issues
SueDoenims	1.0 out of 5 stars	DO NOT EVER BUY THIS	The app for your Fire TV is free the APP for your iOS device is $2.99 and doesn't work with anything... If this app was $0.01 I would still say don't ever buy it.	Compatibility and Device Issues
Walter Andrews	1.0 out of 5 stars	No good- sorry	No goodÃÂÃÂÃÂÃÂ¢ÃÂÃÂ¢ÃÂÃÂÃÂÃÂ¬ÃÂÃÂ¢ÃÂÃÂÃÂÃÂ customer service is no goodÃÂÃÂÃÂÃÂ¢ÃÂÃÂ¢ÃÂÃÂÃÂÃÂ¬ÃÂÃÂ¢ÃÂÃÂÃÂÃÂsoftware no good, bad quality of pic	Customer Support and Responsiveness
Jenny K.	1.0 out of 5 stars	Slow	Didn't work for me. Super slow to get it started and super laggy. No thanks. Would rather just watch on my phone.	Performance and Stability
Michael Furth	2.0 out of 5 stars	This product still needs some development.	The screen mirroring started fine, but continually lost connection, requiring me to restart the mirroring, and the sound didnÃÂÃÂÃÂÃÂ¢ÃÂÃÂ¢ÃÂÃÂÃÂÃÂ¬ÃÂÃÂ¢ÃÂÃÂÃÂÃÂ¢t transfer to the TV; I had to play the sound through my device and there was a delay between what I was seeing and the sounds.	Compatibility and Device Issues
MW	1.0 out of 5 stars	Sham app. 0 funtionality. Fraud	A sham app. Zero functionality. Only tried to sell upgrade.Developer should be banned.	Functionality and Features
Cardell	1.0 out of 5 stars	Not worth downloading	Junk app -- no pun intended. I suggest they state you must purchase for app to function.	Functionality and Features
Migdalia	2.0 out of 5 stars	For me it wasn't as useful as I wished for	For me it wasn't as useful as I wished for. It would be great to have an app that can really provide great or good service.ÃÂÃÂÃÂÃÂ°ÃÂÃÂ ÃÂÃÂ¸ÃÂÃÂÃÂÃÂÃÂÃÂÃÂÃÂ­	Functionality and Features
chi_walker	1.0 out of 5 stars	Be wary--you must purchase a second program.	This tool is useless without paying $3-4.00 for the additional app that may do something useful. I deleted it immediately.	Functionality and Features
Turbo	1.0 out of 5 stars	After finding garbage & 1 virus	Is it really free? After finding garbage & 1 virus, I can't get beyond BUY optimizer & cleaner. Am I missing something?	Functionality and Features
Frequent Buyer	1.0 out of 5 stars	Waste	Not worth it slows things down	Performance and Stability
Suzanne Ritchey	2.0 out of 5 stars	It cleans garbage.	For the cost of is better than nothing. Prefer 360 security but I guess it does not work on tablets.	Security and Privacy Concerns
Dennis Weaver	1.0 out of 5 stars	A Big Lie, Not Free	Just scans your device and then won't do anything until you download something else for $4.99. I deleted this "Free" app and posted this review about their lie.	Compatibility and Device Issues
Patty R	1.0 out of 5 stars	Maybe	Still running slow. Will see if it improves	Performance and Stability
francis	2.0 out of 5 stars	How well it works	Too slow	Performance and Stability
User	1.0 out of 5 stars	Deceptive app	I bought this app. Used it once and it's unclear what it actually did. Now I'm being asked to write a review in order to unlock more features?? Feeling like I got duped here...	Functionality and Features
MEH	1.0 out of 5 stars	One Star	I have a Kindle Fire and it won't download to my device.	Compatibility and Device Issues
Amazon Customer	1.0 out of 5 stars	Does not work.	The two IP cameras are working well with MIPC App. I wanted something better. Since the tinyCam free app did not have the PTZ controls, I bought the tinyCam Pro. It does not work. It crashes after less than 1 minute saying it is unable to communicate with the camera. I have tried playing with all settings but no change. I made sure that the MIPC app was not running on the other phone, going so fa…	Performance and Stability
JobiOne	1.0 out of 5 stars	NO Floating Windows	I had to pay another 3.99 for the same app I've already paid for expecting the same functionality. But the floating window feature is not working...	Functionality and Features
Tom Judge	2.0 out of 5 stars	Mediocre at best	Drops camera feeds at will. Small/large layouts don't have an option to rotate cameras into the larger view. UX is sub optimal, keyboard input/text fields don't edit easily/behave like any other app.	User Interface and UX
Citroa	2.0 out of 5 stars	Does not work on new kindle fire.	We had an original kindle fire. this app worked pretty well for awhile on there. then we had to replace due to a sound issue. Aged we got the new fire the app would lock the device up and we would have to do a hard shutdown. it never worked after that and we had multiple new devices sent to us. support from the app just said "do not run on other devices". I have no idea what that means since this…	Compatibility and Device Issues
David C. So Cal	1.0 out of 5 stars	It didn't work for my 8 camera system	I couldn't get it to work and 2 emails to support got no response after 5 days.	Customer Support and Responsiveness
David	2.0 out of 5 stars	Freezes with any slight camera movement	At first, the program worked great. In the past month, it stopped working with any camera movement. It just freezes and times out. Every time. I use it with foscam cameras.	Performance and Stability
April Alyssa	2.0 out of 5 stars	Picture quality decent, the app works.	Ok so I know itÃÂÃÂÃÂÃÂ¢ÃÂÃÂ¢ÃÂÃÂÃÂÃÂ¬ÃÂÃÂ¢ÃÂÃÂÃÂÃÂ¢s not this apps fault and it probably wasnÃÂÃÂÃÂÃÂ¢ÃÂÃÂ¢ÃÂÃÂÃÂÃÂ¬ÃÂÃÂ¢ÃÂÃÂÃÂÃÂ¢t designed to be ÃÂÃÂÃÂÃÂ¢ÃÂÃÂ¢ÃÂÃÂÃÂÃÂ¬ÃÂÃÂÃÂÃÂperfectÃÂÃÂÃÂÃÂ¢ÃÂÃÂ¢ÃÂÃÂÃÂÃÂ¬ÃÂÃÂ¢ÃÂÃÂÃÂÃÂ¢ , but I tried to use it with my iPhone 8, And my smart tv, I tried to…	Performance and Stability
Noturbizness	1.0 out of 5 stars	Need to buy the upgrade software in order to get the most out it and that doe not say much	Install this on my Kindle Fire and Iphone since Apple and the NOT so Smart TV were compatible with the screen mirroring function of the phone. The operation calls for you to login to a wireless network (you don't have one, you out of luck with this software) both phone and TV must be on the same network to work. The picture quality in on par with the old old old sets, you need to buy the upgraded…	Functionality and Features
Jorge N.	1.0 out of 5 stars	Had to remove once downloaded as it is not a free APP as I requested	App should be clearly noted that it is not free so that customer will not be surprised once the APP is downloaded just to find that their is a cost to use the feature. Cost should be clear on advertisement before downloading. A little mis-leading to the customer. Beware.	Functionality and Features
LRL	1.0 out of 5 stars	Performance issues	You need to install a companion app into your smart device then there was quite a lag in performance even though it had a strong 5G WiFi connection on the tablet. The FireTV Cube is a wired connection to the network.Deleted the app after I could t improve the performance.I was looking to an alternative to AirScreen but will continue to use it until I find a viable replacement.	Performance and Stability
George	1.0 out of 5 stars	Not a great app - the mirroring doesn't work well	Tried mirroring some videos from my phone to my TV...it just didn't work well. Very poor picture quality and lots of lag. Wouldn't suggest it.	Performance and Stability
JEANIE C	1.0 out of 5 stars	ItÃÂÃÂÃÂÃÂ¢ÃÂÃÂ¢ÃÂÃÂÃÂÃÂ¬ÃÂÃÂ¢ÃÂÃÂÃÂÃÂ¢s useless.	I deleted it and want my money back. ItÃÂÃÂÃÂÃÂ¢ÃÂÃÂ¢ÃÂÃÂÃÂÃÂ¬ÃÂÃÂ¢ÃÂÃÂÃÂÃÂ¢s completely impractical because thereÃÂÃÂÃÂÃÂ¢ÃÂÃÂ¢ÃÂÃÂÃÂÃÂ¬ÃÂÃÂ¢ÃÂÃÂÃÂÃÂ¢s no sound, it lags and the picture Is much too small, media is unwatchable.	Performance and Stability
Leigh C	1.0 out of 5 stars	Works great when it actually works	If itÃÂÃÂÃÂÃÂ¢ÃÂÃÂ¢ÃÂÃÂÃÂÃÂ¬ÃÂÃÂ¢ÃÂÃÂÃÂÃÂ¢s working, itÃÂÃÂÃÂÃÂ¢ÃÂÃÂ¢ÃÂÃÂÃÂÃÂ¬ÃÂÃÂ¢ÃÂÃÂÃÂÃÂ¢s great. But it tends to freeze up and then you have to disconnect and reconnect. This has happened every time IÃÂÃÂÃÂÃÂ¢ÃÂÃÂ¢ÃÂÃÂÃÂÃÂ¬ÃÂÃÂ¢ÃÂÃÂÃÂÃÂ¢ve used it. Definitely a no-go for any sort of presentation or group use.	Performance and Stability
Tiana Brown	1.0 out of 5 stars	Keep Researching!!	If you donÃÂÃÂÃÂÃÂ¢ÃÂÃÂ¢ÃÂÃÂÃÂÃÂ¬ÃÂÃÂ¢ÃÂÃÂÃÂÃÂ¢t move your device it will go into your screen saver every so often, so be sure to turn that off while using it. It tends to disconnect like a mad man. Also, thereÃÂÃÂÃÂÃÂ¢ÃÂÃÂ¢ÃÂÃÂÃÂÃÂ¬ÃÂÃÂ¢ÃÂÃÂÃÂÃÂ¢s an ad like every 30 seconds to a minute that cuts into whatever youÃÂÃÂÃÂÃÂ¢ÃÂÃÂ¢ÃÂÃ…	Compatibility and Device Issues
CM	1.0 out of 5 stars	Not worth your time	Very easy to use but if you are not paying for pro the picture quality sucks. It lags, the screen froze, and they have commercials every like 30 seconds. I deleted it.	Performance and Stability
Sharon	1.0 out of 5 stars	Not worth the time and effort	Downloaded this app today and it didnÃÂÃÂÃÂÃÂ¢ÃÂÃÂ¢ÃÂÃÂÃÂÃÂ¬ÃÂÃÂ¢ÃÂÃÂÃÂÃÂ¢t take to much to get it to mirror my iPhone, but it does not do sound.Also, it would freeze regularly.Honestly, just a waste of my time.	Performance and Stability
Debbie	1.0 out of 5 stars	Waste of money	It was a little difficult to set up. It starts to mirror and after a few minutes freezes and just stops. Then hassle to get it going again and does the same thing. Waste of money!!!	Performance and Stability
Philip M.	2.0 out of 5 stars	hit and miss with Apple iPhone on FireTv (and this app should not need to exist)	it's hard to tell if it's the app or the iPhone, in any case there don't seem to be perfect ways to connect an Apple phone to any non-apple device. We ended up using Airplay on FireTv but even that sometimes does not work.When it works it's great but getting it connected and remain connected is tricky.All of this is not needed with my Samsung phone, it just connects without any additional softwar…	Compatibility and Device Issues
lisa b	1.0 out of 5 stars	Buyer beware	At first they had the free version and upgraded to the paid version. This app does not work as it is supposed to. It freezes constantly and lags behind the actual show.	Performance and Stability
Robert L. Webber	1.0 out of 5 stars	Screw this thing	Ads evry other minute, video and audio lag, and would not stop pestering me about "premium" service which is literally just a functional app.If i could id give it -1 stars	Performance and Stability
Sam	1.0 out of 5 stars	Didnt work	Unfortunately it wasn't compatible from my chromebook to firestick. It would not detect each other.I wanted to use it to project my apps to test for work.	Compatibility and Device Issues
gembabe1	1.0 out of 5 stars	Mirrors with bad quality and a tiny box	I was hoping to play my apple and iTunes movies on my tv since it doesnÃÂÃÂÃÂÃÂ¢ÃÂÃÂ¢ÃÂÃÂÃÂÃÂ¬ÃÂÃÂ¢ÃÂÃÂÃÂÃÂ¢t support Apple but it doesnÃÂÃÂÃÂÃÂ¢ÃÂÃÂ¢ÃÂÃÂÃÂÃÂ¬ÃÂÃÂ¢ÃÂÃÂÃÂÃÂ¢t work.	Customer Support and Responsiveness
Masudur Rashid	1.0 out of 5 stars	NO SOUND!!!	What's the point on screen mirroring if there's not audio support. For now it's only good for sharing instagram and photos.	Customer Support and Responsiveness
Anthony M. Garcia	1.0 out of 5 stars	Didn't work	This app didn't work. It glitched out pretty much right away. Not useful at all	Functionality and Features
SimplyRvs	1.0 out of 5 stars	DoesnÃÂÃÂÃÂÃÂ¢ÃÂÃÂ¢ÃÂÃÂÃÂÃÂ¬ÃÂÃÂ¢ÃÂÃÂÃÂÃÂ¢t work	DoesnÃÂÃÂÃÂÃÂ¢ÃÂÃÂ¢ÃÂÃÂÃÂÃÂ¬ÃÂÃÂ¢ÃÂÃÂÃÂÃÂ¢t work. Streams for about 30sec and then freezes. No good for yoga or dribble up, so no good for me.	Performance and Stability
Andre Sampaio	1.0 out of 5 stars	Impossible to watch F1 TV through this software.	I downloaded it to watch F1 TV on a big screen but the screening rate is too slow	Performance and Stability
miranda	1.0 out of 5 stars	It freezes	I want my money back 5 min in it freezes constantly I would have to refresh it every 15min	Performance and Stability
Ellie	1.0 out of 5 stars	Not worth it	Poor qualityPicture lagging and frustrating to watch and use	Performance and Stability
Lionel Gautreaux	1.0 out of 5 stars	No sound.	Sound only plays through your device, not the TV. Useless.	Compatibility and Device Issues
SueDoenims	1.0 out of 5 stars	DO NOT EVER BUY THIS	The app for your Fire TV is free the APP for your iOS device is $2.99 and doesn't work with anything... If this app was $0.01 I would still say don't ever buy it.	Compatibility and Device Issues
Shahram Haghjoo	2.0 out of 5 stars	Research before you buy it!	Not compatible with certain televisions and certain channels would not allow you to stream because of exclusivity, Research before you buy it!	Compatibility and Device Issues
Walter Andrews	1.0 out of 5 stars	No good- sorry	No goodÃÂÃÂÃÂÃÂ¢ÃÂÃÂ¢ÃÂÃÂÃÂÃÂ¬ÃÂÃÂ¢ÃÂÃÂÃÂÃÂ customer service is no goodÃÂÃÂÃÂÃÂ¢ÃÂÃÂ¢ÃÂÃÂÃÂÃÂ¬ÃÂÃÂ¢ÃÂÃÂÃÂÃÂsoftware no good	Customer Support and Responsiveness
Jenny K.	1.0 out of 5 stars	Slow	Didn't work for me. Super slow to get it started and super laggy. No thanks. Would rather just watch on my phone.	Performance and Stability
Michael Furth	2.0 out of 5 stars	This product still needs some development.	The screen mirroring started fine, but continually lost connection, requiring me to restart the mirroring, and the sound didnÃÂÃÂÃÂÃÂ¢ÃÂÃÂ¢ÃÂÃÂÃÂÃÂ¬ÃÂÃÂ¢ÃÂÃÂÃÂÃÂ¢t transfer to the TV; I had to play the sound through my device and there was a delay between what I was seeing and the sounds.	Compatibility and Device Issues
Jerry T	2.0 out of 5 stars	Save your money.	Keeps crashing. Picture quality is only fair.	Performance and Stability
Video Production Guy	1.0 out of 5 stars	A poor value at any price.	This has limited functionality.	Functionality and Features
Ken Tanaka	1.0 out of 5 stars	Bad Reviews for Weak Functionality Well Deserved. Save your Money!	Did not function easily, consistently nor satisfactorily.	Functionality and Features
Angie M. Nunley	1.0 out of 5 stars	meh	Not applicable on all devices.	Compatibility and Device Issues
Jose A. Castro	2.0 out of 5 stars	Freezes	It constantly freezes. Screen in TV cannot be opened wider for better view.	Performance and Stability
Tami VanMeter	1.0 out of 5 stars	Mirror app freezes up	The mirror app freezes up constantly. I would like my money back because the app does not work.	Performance and Stability
Edward Ortiz	1.0 out of 5 stars	No way...	The video transmission is very slow and it is difficult to make it work.	Performance and Stability
Encryptthis	1.0 out of 5 stars	DRAGS!	I found this APP a waste of time, it would cause my system to drag or hang up. I own and iPhone and have mirrored my phone to TV before via the Apple Device and never had a problem. This APP id not anywhere close to using and Apple device to mirror my phone. I had to delete the APP it was pointless to own. It just didn't work for me.	Compatibility and Device Issues
RayGinCT	1.0 out of 5 stars	On a Fire Stick, the app was non-functional	Loaded it on my FireStick, tried to use it with my Apple Device to screen mirror. It was totally non-functional. I did get a refund	Functionality and Features
Tyson Brant Sr	1.0 out of 5 stars	Very bad	Slow	Performance and Stability
Leah	1.0 out of 5 stars	Glitches a lot	Took me forever to figure out how to use, thereÃÂÃÂÃÂÃÂ¢ÃÂÃÂ¢ÃÂÃÂÃÂÃÂ¬ÃÂÃÂ¢ÃÂÃÂÃÂÃÂ¢s no instructions and when I figured it out it was glitchy and laggy just from playing a short video from my camera roll. The glitching was persistent I just gave up and stopped using it after about 20 minutes	Performance and Stability
Amazon Customer	1.0 out of 5 stars	It does not work.	This app is awful. Streaming is broken and the audio comes from the phone.	Functionality and Features
Nekia Roby	1.0 out of 5 stars	It just doesnt work	It just doesnt work. Period. The pic or vid never shows up on the screen. Dont know if this is an ios issue or not. But sony and apple needs to get off their high horses. I own the content. Why can I only watch it on a phone or laptop. Or pay $200 for apple tv device.	Compatibility and Device Issues
Amazon Customer	1.0 out of 5 stars	Freezes frequently.	Freezes frequently.	Performance and Stability
Kristy G. Underwood	2.0 out of 5 stars	Waste of Money	Very dysfunctional App	Functionality and Features
N. J.	1.0 out of 5 stars	Serious lag	This was difficult to set up and then when I finally got it to work there was so much lag it wasn't worth the effort.	Performance and Stability
Jasmyn Beyer	1.0 out of 5 stars	does not work	very dissatisfied with this purchase- not compatible with my devices	Compatibility and Device Issues
Steve Binkley	1.0 out of 5 stars	This app sucks	This app sucks. Spent last 30 mins trying to get it to work with a new fire TV and it continually freezes and will not display. I am trying to find out how to get a refund. Complete crap	Performance and Stability
Pavel Elias	1.0 out of 5 stars	Mediocre software. Poor picture quality and responsiveness	It does work, but very poor quality and response to the picture transmission is delayed. Not a good stuff.	Customer Support and Responsiveness
Derrin ho	1.0 out of 5 stars	David	Slow, useless	Performance and Stability
Brown Sugar	1.0 out of 5 stars	Antiquated	All Smart TVs come with this feature	Functionality and Features
alan glenn	1.0 out of 5 stars	Good thing it was free	Freezes more often than not. Picture quality is not great.	Performance and Stability
Romer B.	1.0 out of 5 stars	I donÃÂÃÂÃÂÃÂ¢ÃÂÃÂ¢ÃÂÃÂÃÂÃÂ¬ÃÂÃÂ¢ÃÂÃÂÃÂÃÂ¢t understand	I donÃÂÃÂÃÂÃÂ¢ÃÂÃÂ¢ÃÂÃÂÃÂÃÂ¬ÃÂÃÂ¢ÃÂÃÂÃÂÃÂ¢t know to this app is for pay.... your function is very simple I am not understand to pay for the service but the other apps is the same.!!	Functionality and Features
yagas	1.0 out of 5 stars	No audio	Video lags and no audio on tv	Performance and Stability
Marcy	1.0 out of 5 stars	ok	It doesn't work and is not compatible unless with exact brand product	Compatibility and Device Issues
Susan from Tallahassee	1.0 out of 5 stars	Freezes	It freezes after about 10 minutes so it doesnÃÂÃÂÃÂÃÂ¢ÃÂÃÂ¢ÃÂÃÂÃÂÃÂ¬ÃÂÃÂ¢ÃÂÃÂÃÂÃÂ¢t work ÃÂÃÂÃÂÃÂ°ÃÂÃÂ ÃÂÃÂ¸ÃÂÃÂ¢ÃÂÃÂÃÂÃÂ¢ÃÂÃÂ¯ÃÂÃÂ¿ÃÂÃÂ½	Performance and Stability
J.J.	1.0 out of 5 stars	Was hoping for more...	Kind of disappointed but itÃÂÃÂÃÂÃÂ¢ÃÂÃÂ¢ÃÂÃÂÃÂÃÂ¬ÃÂÃÂ¢ÃÂÃÂÃÂÃÂ¢s a free app, so IÃÂÃÂÃÂÃÂ¢ÃÂÃÂ¢ÃÂÃÂÃÂÃÂ¬ÃÂÃÂ¢ÃÂÃÂÃÂÃÂ¢m not very. Choppy and laggy. Resolution is very poor compared to the device IÃÂÃÂÃÂÃÂ¢ÃÂÃÂ¢ÃÂÃÂÃÂÃÂ¬ÃÂÃÂ¢ÃÂÃÂÃÂÃÂ¢m attempting to mirror. No audio. Was hoping to watch a movie from my iPad on my tv.…	Performance and Stability
Mur-diculous	1.0 out of 5 stars	No ios. No beuno	Not compatible with ios. Basically worthless	Compatibility and Device Issues
Garland Jones	1.0 out of 5 stars	Screen mirror app	The app did somewhat of what it was made to do. However, the delay between the phone and the app itÃÂÃÂÃÂÃÂ¢ÃÂÃÂ¢ÃÂÃÂÃÂÃÂ¬ÃÂÃÂ¢ÃÂÃÂÃÂÃÂ¢s self is extremely delayed. ItÃÂÃÂÃÂÃÂ¢ÃÂÃÂ¢ÃÂÃÂÃÂÃÂ¬ÃÂÃÂ¢ÃÂÃÂÃÂÃÂ¢s not my internet because I can stream 4K movies on two devices without bufferin.	Compatibility and Device Issues
Mr. Young	1.0 out of 5 stars	Meh, can live without it	Freezes up when trying to stream Oculus. Not worth a very good app.	Performance and Stability
Chane john	1.0 out of 5 stars	Glad its free	Doesn't work.. freezes up	Performance and Stability
Laura	2.0 out of 5 stars	Sub-par mirroring app	A couple of issues with this app. First, it doesnÃÂÃÂÃÂÃÂ¢ÃÂÃÂ¢ÃÂÃÂÃÂÃÂ¬ÃÂÃÂ¢ÃÂÃÂÃÂÃÂ¢t allow sound from the device being mirrored. So when I play something from my phone and mirror it to my tv, the sound comes from the phone... kind of annoying. The other big issue is that it will mirror for about an hour of playtime, then shuts down and you have to open your app again…	Compatibility and Device Issues
Amazon Customer	2.0 out of 5 stars	Poor handling of video	Displayed video from iPhone 8. Picture was blocky and video was jerky and slow.	Performance and Stability
Amazon Customer	2.0 out of 5 stars	No worth it. Apple TV mirror better	Said no lag time but It did.	Performance and Stability
ojitos	1.0 out of 5 stars	Useless not compatible with devices	Useless not compatible with devices it said	Compatibility and Device Issues
sstar1483	2.0 out of 5 stars	Not worth it.	Setup was rough, it kept freezing and the lag was ridiculous.	Performance and Stability
Dr. Kamuela	1.0 out of 5 stars	DonÃÂÃÂÃÂÃÂ¢ÃÂÃÂ¢ÃÂÃÂÃÂÃÂ¬ÃÂÃÂ¢ÃÂÃÂÃÂÃÂ¢t Bother	Does not function easily between devices; difficult to use!	Functionality and Features
Justin Mazey	1.0 out of 5 stars	Slow with Ads, slow without Ads	Extreamly slow. It worked just as slow as the free version, the only difference was it did not have ads. I am completely unsatisfied.	Performance and Stability
tom blumena	1.0 out of 5 stars	Would not connect iPhone to Fire Stick	Would not connect iPhone to Fire Stick after rebooting both devices and troubleshooting any other issues. DonÃÂÃÂÃÂÃÂ¢ÃÂÃÂ¢ÃÂÃÂÃÂÃÂ¬ÃÂÃÂ¢ÃÂÃÂÃÂÃÂ¢t waste your money!	Compatibility and Device Issues
Amazon Customer	1.0 out of 5 stars	App freezes	The app freezes and one must tolerate frequent interruptions from ADWARE.	Performance and Stability
MG	1.0 out of 5 stars	DoesnÃÂÃÂÃÂÃÂ¢ÃÂÃÂ¢ÃÂÃÂÃÂÃÂ¬ÃÂÃÂ¢ÃÂÃÂÃÂÃÂ¢t work	DoesnÃÂÃÂÃÂÃÂ¢ÃÂÃÂ¢ÃÂÃÂÃÂÃÂ¬ÃÂÃÂ¢ÃÂÃÂÃÂÃÂ¢t work. It freezes up within the first minute of screening.	Performance and Stability
Mat Foss	1.0 out of 5 stars	Buggy and difficult to setup	Lots of glitches, not easy to use, kept crashing	Performance and Stability
Jeremy H	1.0 out of 5 stars	Not really free	The app is free, but then you have to pay to use it on a device.	Compatibility and Device Issues
Aaron	1.0 out of 5 stars	Caveat: Does not exactly work as advertised.	Did not connect or work with the spectrum app. Many other functions of the iPhone displayed.	Functionality and Features
C M	1.0 out of 5 stars	I give zero stars	Extremely laggy. Frame rate was horrendous!	Performance and Stability
Amazon Customer	1.0 out of 5 stars	Needs work	There was too much of a lag. Had issues with volume not playing on tv	Performance and Stability
Damilare	1.0 out of 5 stars	No Audio	It had no audio plus it was lagging behind what was going on in my mobile device.	Performance and Stability
Pen Name	1.0 out of 5 stars	Bad	Slow and didnÃÂÃÂÃÂÃÂ¢ÃÂÃÂ¢ÃÂÃÂÃÂÃÂ¬ÃÂÃÂ¢ÃÂÃÂÃÂÃÂ¢t work well at all	Performance and Stability
Franklin8726	2.0 out of 5 stars	Not worth the money	Slow and very low quality image	Performance and Stability
chrome tank	1.0 out of 5 stars	Slow	The free version was too slow	Performance and Stability
Frank	1.0 out of 5 stars	App	I didn't have a good experience the app kept lagging.	Performance and Stability
joe	1.0 out of 5 stars	DONÃÂÃÂÃÂÃÂ¢ÃÂÃÂ¢ÃÂÃÂÃÂÃÂ¬ÃÂÃÂ¢ÃÂÃÂÃÂÃÂ¢T WASTE YOUR PHONE SPACE	VERY laggy. I opened the photos app and it didnÃÂÃÂÃÂÃÂ¢ÃÂÃÂ¢ÃÂÃÂÃÂÃÂ¬ÃÂÃÂ¢ÃÂÃÂÃÂÃÂ¢t show up for about 5-7 seconds.	Performance and Stability
Jason A Stichler	1.0 out of 5 stars	Why is this hard?	Not functional, intuitive, nor useful. Stick with Chromecast.	User Interface and UX
Alisa Busche	1.0 out of 5 stars	Non-functioning	WonÃÂÃÂÃÂÃÂ¢ÃÂÃÂ¢ÃÂÃÂÃÂÃÂ¬ÃÂÃÂ¢ÃÂÃÂÃÂÃÂ¢t work and freezes with error code. I would like a refund please.	Performance and Stability
Shawn Hendricks	1.0 out of 5 stars	Junk	App freezes and does not keep up with streaming.	Performance and Stability
Steven E Brown	1.0 out of 5 stars	Not easy to use	Difficult to use. Not intuitive at all	User Interface and UX
Cheyenne	1.0 out of 5 stars	Not amazing	It lags behind pretty bad. And I have good internet.	Performance and Stability
SL	2.0 out of 5 stars	Maybe bad internet	Maybe itÃÂÃÂÃÂÃÂ¢ÃÂÃÂ¢ÃÂÃÂÃÂÃÂ¬ÃÂÃÂ¢ÃÂÃÂÃÂÃÂ¢s my internet but it lags on me	Performance and Stability
Liangbi Mei	2.0 out of 5 stars	No sound	Slow	Performance and Stability
Marissa	1.0 out of 5 stars	Lagged	The application lagged a lot	Performance and Stability
Dustin	1.0 out of 5 stars	junk	to slow	Performance and Stability
Amazon Customer	1.0 out of 5 stars	Not	Unable to mirror from my device.	Compatibility and Device Issues
melvin bautista	1.0 out of 5 stars	Got ripped off.	Lag on audio.	Performance and Stability
12Lemur	1.0 out of 5 stars	Limited access to applications and internet.	This application did not mirror the show I was watching, as I attempted to play live television from my cell phone on the Alexa cube. Upon opening the app it did not load or mirror anything. Maybe if there was a spectrum live tv application this app wouldnÃÂÃÂÃÂÃÂ¢ÃÂÃÂ¢ÃÂÃÂÃÂÃÂ¬ÃÂÃÂ¢ÃÂÃÂÃÂÃÂ¢t even be necessary but amazon seems to be slacking off on a lot of industrial …	Functionality and Features
April	1.0 out of 5 stars	Useless	Crap, non function	Functionality and Features
Outdoor Enthusiast	1.0 out of 5 stars	Non-functioning	WouldnÃÂÃÂÃÂÃÂ¢ÃÂÃÂ¢ÃÂÃÂÃÂÃÂ¬ÃÂÃÂ¢ÃÂÃÂÃÂÃÂ¢t sync, canÃÂÃÂÃÂÃÂ¢ÃÂÃÂ¢ÃÂÃÂÃÂÃÂ¬ÃÂÃÂ¢ÃÂÃÂÃÂÃÂ¢t get it to work or find the devices	Compatibility and Device Issues
Christopher	1.0 out of 5 stars	Not a good app	ItÃÂÃÂÃÂÃÂ¢ÃÂÃÂ¢ÃÂÃÂÃÂÃÂ¬ÃÂÃÂ¢ÃÂÃÂÃÂÃÂ¢s pretty lousy. Very choppy and slow	Performance and Stability
Brenda	1.0 out of 5 stars	Did not work	This did not work for me. So I cant say I liked it or it was useful because it was useless to me and I deleted it.	Functionality and Features
Samantha	1.0 out of 5 stars	No good	It is possible to screen mirror with this app but the video is to slow to watch! Pointless and a waste of ÃÂÃÂÃÂÃÂÃÂÃÂÃÂÃÂ£2.99	Performance and Stability
Magic-Ian	1.0 out of 5 stars	Don't bother, it is unlikely to work.	Terrible. Didn't work with JVC fire TV and 2 x android 10 devices Waste of time.	Compatibility and Device Issues
Spen James	1.0 out of 5 stars	DoesnÃÂÃÂÃÂÃÂ¢ÃÂÃÂ¢ÃÂÃÂÃÂÃÂ¬ÃÂÃÂ¢ÃÂÃÂÃÂÃÂ¢t work.	Bit of a palaver to get it to work only to find it freezes.Honestly, total waste of money.	Performance and Stability
Charlene Maddocks	1.0 out of 5 stars	Didnt even order this...	I never purchased this but for some reason it has been ordered on my account, weirdly at 1am. Really don't trust this and its made me very wary about using my phone now.Any reason why this app has been ordered/downloaded on my device?	Compatibility and Device Issues
Carl	1.0 out of 5 stars	Useless unless playing vids n pics on device	It doesn't mirror screen unless you are playing media directly from device.	Compatibility and Device Issues
humandrawinghand	2.0 out of 5 stars	Laggy	Works but is laggy	Performance and Stability
andrew pearson	1.0 out of 5 stars	Terrible	Absolutely useless function	Functionality and Features
Caolan	2.0 out of 5 stars	Unusable due to lag	Lag time between device and screen was unacceptable.	Performance and Stability
jamie	1.0 out of 5 stars	Bait & Switch	App is free to install but to use with phone need to purchase separate app, possible charge per device. Not worth it for me, not without a free trial.	Compatibility and Device Issues
Nasser Bani Hassan	2.0 out of 5 stars	No Sound?!!!	I just bought the app.. It is not compatible with iOS devices. It only transmits video, and you have to find an external speaker!!!waste of money and no way to return..	Compatibility and Device Issues
WHITE LOINER	2.0 out of 5 stars	Not really that useful.	Although it works itÃÂÃÂÃÂÃÂ¢ÃÂÃÂ¢ÃÂÃÂÃÂÃÂ¬ÃÂÃÂ¢ÃÂÃÂÃÂÃÂ¢s not as useful as I thought it would be. Limited uses in reality.	Functionality and Features
Wing lam	1.0 out of 5 stars	Will need to pay to use on the other device	Dis like u gotta buy the app on the other devices not worth it...	Compatibility and Device Issues
Kurt Taroff	1.0 out of 5 stars	Can't handle motion	Sports laggy and unwatchable. No sound support.	Performance and Stability
Ionut	1.0 out of 5 stars	Not for android...big dislike	The app is just for iOS phones i am thinking to return the device....very disappointed	Compatibility and Device Issues
Mahdi Ahmed	1.0 out of 5 stars	Super slow and laggy	Too slow - When mirroring the video is lagged and quality is terrible	Performance and Stability
ZHENG XU	1.0 out of 5 stars	Don't waste your time	It is not FREE at all. Ask you to buy an App for IOS device.	Compatibility and Device Issues
Hayley Bennett	1.0 out of 5 stars	DonÃÂÃÂÃÂÃÂ¢ÃÂÃÂ¢ÃÂÃÂÃÂÃÂ¬ÃÂÃÂ¢ÃÂÃÂÃÂÃÂ¢t buy	Not worth the money constantly freezes	Performance and Stability
Ash	1.0 out of 5 stars	needs working on	very laggy	Performance and Stability
Renee Wenker	1.0 out of 5 stars	Read the fine print before trying this app. DoesnÃÂÃÂÃÂÃÂ¢ÃÂÃÂ¢ÃÂÃÂÃÂÃÂ¬ÃÂÃÂ¢ÃÂÃÂÃÂÃÂ¢t play Series! Just movies d/l on mobile device.	It fails to mention that it can only stream downloaded full movies from your mobile devices, and informs you in such a way that itÃÂÃÂÃÂÃÂ¢ÃÂÃÂ¢ÃÂÃÂÃÂÃÂ¬ÃÂÃÂ¢ÃÂÃÂÃÂÃÂ¢s no surprise I didnÃÂÃÂÃÂÃÂ¢ÃÂÃÂ¢ÃÂÃÂÃÂÃÂ¬ÃÂÃÂ¢ÃÂÃÂÃÂÃÂ¢t know about this limitation.Also, as soon as it finished installing, there was no home menu or options to use the app. I…	Compatibility and Device Issues
Amazon Customer	1.0 out of 5 stars	Revenue model	Maybe? The owners of this company read these? Your revenue model needs an additional stage...you go from free to 10 before a user has had time to deal with screen resolution. This is a great conceptÃÂÃÂÃÂÃÂ¢ÃÂÃÂ¢ÃÂÃÂÃÂÃÂ¬ÃÂÃÂ¢ÃÂÃÂÃÂÃÂmake it work. CanÃÂÃÂÃÂÃÂ¢ÃÂÃÂ¢ÃÂÃÂÃÂÃÂ¬ÃÂÃÂ¢ÃÂÃÂÃÂÃÂ¢t amazon fire help support you at all?	Customer Support and Responsiveness
George D	1.0 out of 5 stars	Better than Nothing, sometimes	This app is very glitchy and laggy when mirroring a computer on the same network, the mirror file feature works, but if you pause the video from your remote control you have to restart it from the computer you're using to mirror. I would have been better off spending the 10 dollars for the license key on a cable to just plug my computer into the tv.	Performance and Stability
Pierre A. Miller	1.0 out of 5 stars	Works, but worthless.	They give you about 5 minutes of test time before demanding you pay for the full version. Not enough time, and it seems like they're REALLY cheap.There's a huge lag, and the reproduction of your screen is very low resolution. Even full 1080p comes out badly.Don't waste your time. Give it a try. You'll see I'm right.	Performance and Stability
Ewiz	2.0 out of 5 stars	Poor App	I downloaded this app so I could screen mirror my macbook onto a ROKU TV. While I was able to get it to transmit (Mae sure both the TV and the device are on the same WIFI), the video was unreliable and sputtered the whole time.	Compatibility and Device Issues
Jorge N.	1.0 out of 5 stars	Not free App	App should be clearly noted that it is not free so that customer will not be surprised once the APP is downloaded just to find that their is a cost to use the feature. Cost should be clear on advertisement before downloading. A little mis-leading to the customer. Beware.	Functionality and Features
William V	1.0 out of 5 stars	Strange trial period not really worth it.	I paused a movie i was watching on the trial period and when i tried to go back to it it said my time was up. I was like 6 minutes in. Someone needs to make a free + quality version of this. Unfortunately Apple and Android operating systems will be forever at war.	Compatibility and Device Issues
Gary L. Kennedy	1.0 out of 5 stars	DonÃÂÃÂÃÂÃÂ¢ÃÂÃÂ¢ÃÂÃÂÃÂÃÂ¬ÃÂÃÂ¢ÃÂÃÂÃÂÃÂ¢t wast your money	I bought several products, this included, to stream exercise videos from my device to my TV that has an Amazon firestick. CouldnÃÂÃÂÃÂÃÂ¢ÃÂÃÂ¢ÃÂÃÂÃÂÃÂ¬ÃÂÃÂ¢ÃÂÃÂÃÂÃÂ¢t get it to work. Found an old Chromecast stick, that worked.	Compatibility and Device Issues
Mat Gonzalez	1.0 out of 5 stars	Poor Performance. Don't Recommend.	I have a Fire TV 4K & I tried this app. (along with many others like it).I experienced a lot of lag & slowness with my iPhone X & MacBook Pro 13" (2017).I suggest purchasing a mirroring app. versus using this free version.	Performance and Stability
Cliff Leachman	1.0 out of 5 stars	DonÃÂÃÂÃÂÃÂ¢ÃÂÃÂ¢ÃÂÃÂÃÂÃÂ¬ÃÂÃÂ¢ÃÂÃÂÃÂÃÂ¢t buy this overpriced slow app.	Lags a couple of seconds behind.Looked for another found a free app that hasZero delay.DonÃÂÃÂÃÂÃÂ¢ÃÂÃÂ¢ÃÂÃÂÃÂÃÂ¬ÃÂÃÂ¢ÃÂÃÂÃÂÃÂ¢t waste your money.Wish I had read the reviews! Two second lagtnie and you pay for this is a RIPOFF	Performance and Stability
Matthew Burroughs	2.0 out of 5 stars	Works but with problems	Works but very delayed. Also freezes up regularly and stops mirroring for no reason.	Performance and Stability
kt4000	1.0 out of 5 stars	Father of lies	Pretends it's a free platform but forces you to purchase app from appstore to use.	Compatibility and Device Issues
Cassandra Caldwell	1.0 out of 5 stars	Didn't work	Ended up just using the feature on roku	Functionality and Features
Ron Pierce	1.0 out of 5 stars	COMPLETE RIP OFF	I downloaded this product and when the streaming content starts playing from my phone to my TV, it just freezes on my screen. What a waste of money. Tried it twice and did not see a way to get a refund from Amazon. Don't buy it. Look for another mirroring system.	Performance and Stability
Dennis A DiPasquale	1.0 out of 5 stars	Very slow	Lags a lot. The demo only lasts for 5 minutes. Avoid.	Performance and Stability
Dawn Marie	2.0 out of 5 stars	Does not work as it states it does	IÃÂÃÂÃÂÃÂ¢ÃÂÃÂ¢ÃÂÃÂÃÂÃÂ¬ÃÂÃÂ¢ÃÂÃÂÃÂÃÂ¢m not very pleased with this product at all. There is definitely a lag time between the transmission to the TV I have the high-speed Internet and so it is not a connectivity or an Internet issue.	Performance and Stability
Kristine	1.0 out of 5 stars	There is a lag of 5 seconds. Not worth the money!	There is a lag of 5 seconds. Not good for mirroring.	Performance and Stability
Kevin	1.0 out of 5 stars	Pass on it...	Freezes... glitches... trash. Forgot I even had it until Amazon reminded me to review it. Pass.	Performance and Stability
mona1255	2.0 out of 5 stars	Could be better	App keeps crashing. When it works itÃÂÃÂÃÂÃÂ¢ÃÂÃÂ¢ÃÂÃÂÃÂÃÂ¬ÃÂÃÂ¢ÃÂÃÂÃÂÃÂ¢s fine but it crashes like every 5-10 minutes.	Performance and Stability
KA.	1.0 out of 5 stars	Don't waste your money!	Awful app. Constantly freezes and have to completely re-boot the system to get it to work. Support says uninstall and re-install which doesn't fix the problem. Save your 9.99 Fyi, the only reason I gave it 1 star is because I can't submit the review with 0 stars.	Performance and Stability
Dr. Andy E.	1.0 out of 5 stars	Never worked	This app just kept crashing every time I tried to use it.	Performance and Stability
Debra Herrington	1.0 out of 5 stars	I was never able to get it to work with Xfinity.	After many emails with support to try to get it to work on my Amazon Fire TV, I finally deleted the app from my phone and my TV.	Customer Support and Responsiveness
William M.	2.0 out of 5 stars	Significant Lag	If you don't have a very fast internet connection, there will be a significant amount of lag between real time and what's happening on the mirrored display.	Performance and Stability
Anthony	1.0 out of 5 stars	Don't bother	Crashes every few min, no sound, 2 second lag, can't watch videos, waste of time.	Performance and Stability
Harry	1.0 out of 5 stars	no use	slow reaction. or no connection.	Performance and Stability
Brittany	1.0 out of 5 stars	Not useful for Apple TV +	Does not function to stream video.	Functionality and Features
Amazon Customer	1.0 out of 5 stars	DidnÃÂÃÂÃÂÃÂ¢ÃÂÃÂ¢ÃÂÃÂÃÂÃÂ¬ÃÂÃÂ¢ÃÂÃÂÃÂÃÂ¢t work!!	DidnÃÂÃÂÃÂÃÂ¢ÃÂÃÂ¢ÃÂÃÂÃÂÃÂ¬ÃÂÃÂ¢ÃÂÃÂÃÂÃÂ¢t work and a lot of lag!	Performance and Stability
Adel Alberk	2.0 out of 5 stars	slow	for an app that isn't free, its really slowi found another app that is free, faster AND easier to use	Performance and Stability
Sam Alcaine	1.0 out of 5 stars	Too laggy	I've tried several to mirror my computer to a screen, and this isn't it, too bad. Too laggy	Performance and Stability
Denver Malt	1.0 out of 5 stars	Do not use	Do not use. Chinese hacking software.	Security and Privacy Concerns
Lisa S.	2.0 out of 5 stars	Works, but not well.	The items does what it promises, but does not do it well. For phots it works well, but has severe lag when mirroring video.	Performance and Stability
Chris	2.0 out of 5 stars	Probably better for still images	A lot of lag and freezing. Video files stop after about 15-20 seconds.	Performance and Stability
Matt cooper	1.0 out of 5 stars	Outdated Technology	Very laggy. Not suitable for modern day use.	Performance and Stability
Joshua Dietrich	1.0 out of 5 stars	Sucks	Lags, not working	Performance and Stability
Eduardo Alberto Navarro	1.0 out of 5 stars	Didn work	It freezes often. Not good	Performance and Stability
Jason	1.0 out of 5 stars	Terrible app	So slow	Performance and Stability
andres galleguillos	1.0 out of 5 stars	Slow	Really slow and definitely not HD	Performance and Stability
PattyAtkins	1.0 out of 5 stars	sound	sound lags	Performance and Stability
Michael womble	2.0 out of 5 stars	The app is slow and laggy on several occasions I ...	The app is slow and laggy on several occasions I had to actually reboot to go any further with that but it does exactly what it says it does	Performance and Stability
A Cardona	1.0 out of 5 stars	Worst purchase	Freezes all the time	Performance and Stability
Leslie	1.0 out of 5 stars	Refund ASAP	App is malfunction	Functionality and Features
Sam	1.0 out of 5 stars	Get this if you enjoy being frustrated and miserable	If you're looking to seamlessly mirror content from other devices to your TV to follow along exercise/dance videos, learn a new skill, or enjoy general entertainment on the big screen...this product isn't for you.However, if you would like to be constantly dissatisfied or disappointed, you've come to the right place! Enjoy the frequent buffering and frame skipping of an inferior product that will…	Compatibility and Device Issues
Richard C. Kelly	1.0 out of 5 stars	Waste of time	This app barely works. It does send a picture to the TV, but it's low quality, constantly freezes and lags behind the source by up to a minute, despite 100Mg/s internet connection. Expect frustration.	Performance and Stability
Matthew G Smentek	1.0 out of 5 stars	Extremely Disappointing ÃÂÃÂÃÂÃÂ¢ÃÂÃÂ¢ÃÂÃÂÃÂÃÂ¬ÃÂÃÂ¢ÃÂÃÂÃÂÃÂ Unusable for Video	This product is unusable for video streaming and barely usable for presentation. I highly recommend that you use a thunderbolt/HDMI cable as the lag in presentation is significant. I asked for a refund within 20 mins of trying to use the product and the company towed the line that ÃÂÃÂÃÂÃÂ¢ÃÂÃÂ¢ÃÂÃÂÃÂÃÂ¬ÃÂÃÂ ÃÂÃÂinput lag was clearly mentioned in the description.ÃÂÃÂÃ…	Performance and Stability
Kurt Badertscher	1.0 out of 5 stars	Scam app	Hours of playing with the app and I cannot watch a TV series on my smart TV. Can't find any useful info that points out mistakes I am making so the conclusion is that Airbeam is worthless. Don't buy.	Functionality and Features
Alexandra	1.0 out of 5 stars	Mirror for LG Smart TV app	I purchased Mirror for LG Smart TV app from the Apple store. Please be aware that this app does not work and customer service is terrible.	Customer Support and Responsiveness
Amy	1.0 out of 5 stars	Paywall.	Gave one star because I had to!You need to download and pay for an app on the device you want to cast from, thereÃÂÃÂÃÂÃÂ¢ÃÂÃÂ¢ÃÂÃÂÃÂÃÂ¬ÃÂÃÂ¢ÃÂÃÂÃÂÃÂ¢s no need to do anything like that, just another third party plug in cashing in on incompatibility issues instead of making the world a better place! I wish lice for your loved ones! ÃÂÃÂÃÂÃÂ°ÃÂÃÂ ÃÂÃÂ¸ÃÂÃÂ…	Compatibility and Device Issues
patricia	1.0 out of 5 stars	dishonest!!!!!! don't use this app!	Lack of transparency from start. You may need to go through few steps that will take some unnecessary waste of time as the promise of free download and easy installation given to you from fake videos you may find on amazon will never happen. You will follow the steps provided to end up having to pay ÃÂÃÂÃÂÃÂÃÂÃÂÃÂÃÂ£9.99 to download an app that has a potential to harm your device a…	Compatibility and Device Issues
Kurzon Dax	2.0 out of 5 stars	Maybe too much invasion of privacy for my liking???!!!	Not sure IÃÂÃÂÃÂÃÂ¢ÃÂÃÂ¢ÃÂÃÂÃÂÃÂ¬ÃÂÃÂ¢ÃÂÃÂÃÂÃÂ¢m comfortable with the idea that they record every picture and video that is sent to the TV..... Seems like too much invasion of privacy on my LAN? I probably wonÃÂÃÂÃÂÃÂ¢ÃÂÃÂ¢ÃÂÃÂÃÂÃÂ¬ÃÂÃÂ¢ÃÂÃÂÃÂÃÂ¢t use it....and wouldnÃÂÃÂÃÂÃÂ¢ÃÂÃÂ¢ÃÂÃÂÃÂÃÂ¬ÃÂÃÂ¢ÃÂÃÂÃÂÃÂ¢t have bought…	Security and Privacy Concerns
bigtine	2.0 out of 5 stars	Good for screening from your phone	Easy to set up and works ok from iOS device. Pay to download app and we found it very restructive especially with apps such as Zoom or some streaming options where it either is silent or no picture. Not ideal for what we purchased it for.	Compatibility and Device Issues
R J.	1.0 out of 5 stars	Not compatible with Apple products ÃÂÃÂÃÂÃÂ°ÃÂÃÂ ÃÂÃÂ¸ÃÂÃÂÃÂÃÂÃÂÃÂ ÃÂÃÂ¾	I thought that it would be able to stream form an iOS device to this. Sadly not	Compatibility and Device Issues
Alice	1.0 out of 5 stars	Poor connection , wouldnÃÂÃÂÃÂÃÂ¢ÃÂÃÂ¢ÃÂÃÂÃÂÃÂ¬ÃÂÃÂ¢ÃÂÃÂÃÂÃÂ¢t bother	Would not purchase again. I have received a refund.It would constantly drop connection , would not re connect , it was laggy and froze constantlyYou would get approx 20 min solid connection then it wouldnÃÂÃÂÃÂÃÂ¢ÃÂÃÂ¢ÃÂÃÂÃÂÃÂ¬ÃÂÃÂ¢ÃÂÃÂÃÂÃÂ¢t work.	Performance and Stability
J. T. Clarke	1.0 out of 5 stars	Does not work	Tried to mirror but really fails to function.	Functionality and Features
lisa johnson	1.0 out of 5 stars	Not very good. Lags all the time.	Lags A LOT. It need to be more quicker. This is not very good when presenting. I would like a refund please. This is no longer used.	Performance and Stability
Sarah	1.0 out of 5 stars	sound no picture	I tried doing all the reconnection tricks..on off with all power / wifi / devices..only sound no picture...	Compatibility and Device Issues
Melissa Wardle	1.0 out of 5 stars	Didn't work	It didn't work with my amazon deviced	Compatibility and Device Issues
Claire & Paul Matthews	2.0 out of 5 stars	Poor audio sync	Very poor mirroring with significant audio lag.	Performance and Stability
Amazon Customer	1.0 out of 5 stars	This App did not work for me	Even though the support team was helpful in trying to make this App work, it under performed in every category. I was using it on an Apple iPhone SE 2020. I managed to connect to my Amazon Firestick on one occasion only and even then I could not get the sound to work properly. I did not get it to connect after that. I was able to get a refund for the App and I purchased a Lightning to HDMI cable …	Customer Support and Responsiveness
Anujeet Ghatak	1.0 out of 5 stars	Quite useless. DonÃÂÃÂÃÂÃÂ¢ÃÂÃÂ¢ÃÂÃÂÃÂÃÂ¬ÃÂÃÂ¢ÃÂÃÂÃÂÃÂ¢t waste your money	Its quite useless. It is cumbersome to use as it imitates screen recording on phone to mirror your screen. Thus the sound on phone does not go off automatically. There is a major lag in the cast... more than 5 seconds. Seems like the app has frozen to function every now and then due to the lag. The link keeps getting lost especially when on the chrome browser.	Performance and Stability
Scottie Richmond	1.0 out of 5 stars	This App Sucks Big Time!!!!!	This app Sucks!! Dosen't do anything but mirror you home screen any attempt to move from home screen and it freezes !!!Can't stream Video or music "On" my phone, as again it freezes. The worst part the companion app that you have to have on your phone / tablet etc. costs the better part of $7Can. and the Damn thing dosen't work!!!!DON'T WASTE YOUR MONEY!!!!	Performance and Stability
GEORGE SPIRIDAKIS	1.0 out of 5 stars	Useless	This App always crashes or doesnÃÂÃÂÃÂÃÂ¢ÃÂÃÂ¢ÃÂÃÂÃÂÃÂ¬ÃÂÃÂ¢ÃÂÃÂÃÂÃÂ¢t connect it takes time.	Performance and Stability
rickgerhart	1.0 out of 5 stars	Too slow	Too slow to use FaceTime with, so after that it was of n use to me	Performance and Stability
Rod C.	1.0 out of 5 stars	Not worth using	Waste of money as it requires a separate $10 purchase per device	Compatibility and Device Issues
anvesh yallanki	1.0 out of 5 stars	App not useful	App not useful	Functionality and Features
Forrest Molstad	1.0 out of 5 stars	DonÃÂÃÂÃÂÃÂ¢ÃÂÃÂ¢ÃÂÃÂÃÂÃÂ¬ÃÂÃÂ¢ÃÂÃÂÃÂÃÂ¢t bother, very slow and buggy	Lousy. Freezes after a few mins.	Performance and Stability
Prashansa D.	1.0 out of 5 stars	Worst Application for Mirroring Macbook Pro with Amazon Fire Stick TV!	There's so much of lag which is coming even with 50 mbps download and 25 mbps upload speed.	Performance and Stability
Amazon Customer	1.0 out of 5 stars	Bad	Adds every 2 seconds and device was not compatible	Compatibility and Device Issues
Amazon Customer	1.0 out of 5 stars	DidnÃÂÃÂÃÂÃÂ¢ÃÂÃÂ¢ÃÂÃÂÃÂÃÂ¬ÃÂÃÂ¢ÃÂÃÂÃÂÃÂ¢t work	App wouldnÃÂÃÂÃÂÃÂ¢ÃÂÃÂ¢ÃÂÃÂÃÂÃÂ¬ÃÂÃÂ¢ÃÂÃÂÃÂÃÂ¢t sync. CouldnÃÂÃÂÃÂÃÂ¢ÃÂÃÂ¢ÃÂÃÂÃÂÃÂ¬ÃÂÃÂ¢ÃÂÃÂÃÂÃÂ¢t detect any devices.	Compatibility and Device Issues
mary moczydlowski	1.0 out of 5 stars	Not supporting own product	My fire is not supported	Customer Support and Responsiveness
Lorie	1.0 out of 5 stars	Not compatible	Wasn't compatible with tablet	Compatibility and Device Issues
Wanda Woman	1.0 out of 5 stars	Didn't work with my 2019 Kindle	Downloaded app, opened app, hit Start and right off the bat got a "not compatible with this device" message. Next step is to delete app & look for one that is.	Compatibility and Device Issues
E B M	1.0 out of 5 stars	Please don't get this app	Do not work is not compatible with anything	Compatibility and Device Issues
jess	1.0 out of 5 stars	not worth the time	not for me it did not work with my devices I have at all	Compatibility and Device Issues
Dylan	1.0 out of 5 stars	Does not work	Keep on saying device Not compatible	Compatibility and Device Issues
R. J.	1.0 out of 5 stars	Still can't get it to work	I haven't been able to get it to do anything, and the lack of help functionality means I dumped the thing the next day. I wasted my time with it, and got nothing in return.	Functionality and Features
Don Deyne	1.0 out of 5 stars	didn't work for me	Thought this would let me mirror my Fire HD to my Firestick.Not understanding why this has to be so difficult.Or am I missing something?	Functionality and Features
Jayson Boisselle	1.0 out of 5 stars	Translate review to English	removed from devices	Compatibility and Device Issues
Carl	1.0 out of 5 stars	Useless unless playing vids n pics on device	It doesn't mirror screen unless you are playing media directly from device.	Compatibility and Device Issues
humandrawinghand	2.0 out of 5 stars	Laggy	Works but is laggy	Performance and Stability
andrew pearson	1.0 out of 5 stars	Terrible	Absolutely useless function	Functionality and Features
Gav	1.0 out of 5 stars	Not good	LagsÃÂÃÂ¢ÃÂÃÂÃÂÃÂ¦ waste of time	Performance and Stability
Caolan	2.0 out of 5 stars	Unusable due to lag	Lag time between device and screen was unacceptable.	Performance and Stability
jamie	1.0 out of 5 stars	Bait & Switch	App is free to install but to use with phone need to purchase separate app, possible charge per device. Not worth it for me, not without a free trial.	Compatibility and Device Issues
Nasser Bani Hassan	2.0 out of 5 stars	No Sound?!!!	I just bought the app.. It is not compatible with iOS devices. It only transmits video, and you have to find an external speaker!!!waste of money and no way to return..	Compatibility and Device Issues
WHITE LOINER	2.0 out of 5 stars	Not really that useful.	Although it works itÃÂÃÂÃÂÃÂ¢ÃÂÃÂ¢ÃÂÃÂÃÂÃÂ¬ÃÂÃÂ¢ÃÂÃÂÃÂÃÂ¢s not as useful as I thought it would be. Limited uses in reality.	Functionality and Features
Wing lam	1.0 out of 5 stars	Will need to pay to use on the other device	Dis like u gotta buy the app on the other devices not worth it...	Compatibility and Device Issues
Kurt Taroff	1.0 out of 5 stars	Can't handle motion	Sports laggy and unwatchable. No sound support.	Performance and Stability
Ionut	1.0 out of 5 stars	Not for android...big dislike	The app is just for iOS phones i am thinking to return the device....very disappointed	Compatibility and Device Issues
Mahdi Ahmed	1.0 out of 5 stars	Super slow and laggy	Too slow - When mirroring the video is lagged and quality is terrible	Performance and Stability
ZHENG XU	1.0 out of 5 stars	Don't waste your time	It is not FREE at all. Ask you to buy an App for IOS device.	Compatibility and Device Issues
Hayley Bennett	1.0 out of 5 stars	DonÃÂÃÂÃÂÃÂ¢ÃÂÃÂ¢ÃÂÃÂÃÂÃÂ¬ÃÂÃÂ¢ÃÂÃÂÃÂÃÂ¢t buy	Not worth the money constantly freezes	Performance and Stability
Ash	1.0 out of 5 stars	needs working on	very laggy	Performance and Stability
stargazer	1.0 out of 5 stars	not very helpful	I found this app so very confusing to download and after trying for about the who knows how manyeth time I finally succeeded only to find that it wouldn't link with my printer...I couldn't find either of my printers listed in it's drop downs and when I let it do a search it found the name of the printer but I kept getting the "printer not connected to the network" message....I know I definitely w…	User Interface and UX
MCPerdue	1.0 out of 5 stars	One star	Couldn't get it to work. Unless you have a regular PC or laptop also to work along with android devices and kindle you can't find the IP address of wireless printer. Since I'm only using my phone and kindle now ,(laptop broken) I can't get my wireless printer to show up.	Functionality and Features
Earl Penor Jr	1.0 out of 5 stars	I was told by Epson Support that it will not work with the Kindle Fire.	Will not work with Kindle Fire. Epson Support claimes it will not work with Kindle Fire. Why do you require so many words? Ridiculous. Discourages making a review.	Customer Support and Responsiveness
Larry D	2.0 out of 5 stars	Didn't work for me	Very few printers supported, I couldn't fine one that worked with my Brother. Never could get it to print, it might be ok if you have one of the models listed.	Customer Support and Responsiveness
a_llusion99	1.0 out of 5 stars	Needs to expand Epson products	It doesn't support just Epson products. Couldn't print to my xp410 Epson printer. Couldn't find on the list anywhere. Deleting from my device.	Compatibility and Device Issues
Desertdoll	1.0 out of 5 stars	Doesn't work for Samsung Chromebook	Did not work, I've tried everything to get it to work, but not compatible to Samsung Chromebook...so I uninstalled it	Compatibility and Device Issues
Tom Terrific	2.0 out of 5 stars	Didn't work on Kindle Fire to print websites	I had great hopes for this app since it's the only free printing app for Kindle Fire... Unfortunately, it didn't workbecause there's some kind of bug where Kindle browser Silk doesn't actually bring the url content down to the device.So I end up with a printer app that doesn't print the most important browsing things that I do.	Compatibility and Device Issues
Arnold Arenas	1.0 out of 5 stars	Useless bot	I downloaded this and it could'd find my printer. Difficult to use and ultimately not useful. It might work you, thankfully it was free.	Functionality and Features
galaxylord	1.0 out of 5 stars	None Working	Simply will not work on my canon mx 870.And this printer is so called supported in this app.so I will keep looking for an app that will work with my printer.	Customer Support and Responsiveness
Brian Martin	2.0 out of 5 stars	Two Stars	Not Enough features for my use	Functionality and Features
S Brown	1.0 out of 5 stars	only supports old kodak dock printers	Does not tell you in advance what printers it supports. You have to load the app then try to figure it out.	Customer Support and Responsiveness
Jeri Graham	1.0 out of 5 stars	Not useful for me	I Could not find wifi printer on this app so this app is not very useful for me at all	Functionality and Features
pcpow	2.0 out of 5 stars	no support for epson xp400	looked like it was going to work, but then could not find epson xp400 in list of supported printers.: (	Customer Support and Responsiveness
Tim Scott	2.0 out of 5 stars	Uninstalled almost straight away.	Didn't function so uninstalled	Functionality and Features
Sandra Mary Cetta	1.0 out of 5 stars	Useless	I tried this ap before buying the full version. It does not support my printer (Samsung ML2165 series) very disappointed.removed	Customer Support and Responsiveness
JenT	1.0 out of 5 stars	No good	Not compatible and really hard to set up. Gave up and uninstalled in the end.	Compatibility and Device Issues
Jr. Carrp	2.0 out of 5 stars	Not very useful for remote surveillance	Has to be in same WiFi network. Not very useful for remote surveillance. It's free though.	Functionality and Features
Android	2.0 out of 5 stars	Oh Dear?	I liked the look of the camera, and it did give me a picture, the main problem was it would not record to the memory card that I paid extra for! found the set up fiddly and not straight forward, spent many hours over the week I had it with various issues, emailed the support help and they were first class and really prepared to hold my hand and help, but sadly I got to the point that was, when te…	Customer Support and Responsiveness
Jayson	1.0 out of 5 stars	Good idea just not perfected	I donÃÂÃÂÃÂÃÂ¢ÃÂÃÂ¢ÃÂÃÂÃÂÃÂ¬ÃÂÃÂ¢ÃÂÃÂÃÂÃÂ¢t like the quality overall. Also, it freezes a lot and then kicks back to home screen. Will be canceling.	Performance and Stability
Kim	1.0 out of 5 stars	... it just shows the pause button - not much good for the dogs if its not working	Freezes all the time and doesn't come back on so when I get home it just shows the pause button - not much good for the dogs if its not working.	Performance and Stability
Amazon Customer	1.0 out of 5 stars	Entire app is an ad for itself	not function this app	Functionality and Features
Peggy	1.0 out of 5 stars	Sick and thin looking dog not good	Only watched the first 5 minutes, saw an extremely thin, sick looking labrador...didn't want to support animal neglect. No noises to make my dog even look at the telly.	Customer Support and Responsiveness
Shahram Haghjoo	2.0 out of 5 stars	Research before you buy it!	Not compatible with certain televisions and certain channels would not allow you to stream because of exclusivity, Research before you buy it!	Compatibility and Device Issues
Walter Andrews	1.0 out of 5 stars	No good- sorry	No goodÃÂÃÂÃÂÃÂ¢ÃÂÃÂ¢ÃÂÃÂÃÂÃÂ¬ÃÂÃÂ¢ÃÂÃÂÃÂÃÂ customer service is no goodÃÂÃÂÃÂÃÂ¢ÃÂÃÂ¢ÃÂÃÂÃÂÃÂ¬ÃÂÃÂ¢ÃÂÃÂÃÂÃÂsoftware no good	Customer Support and Responsiveness
Jenny K.	1.0 out of 5 stars	Slow	Didn't work for me. Super slow to get it started and super laggy. No thanks. Would rather just watch on my phone.	Performance and Stability
Jerry T	2.0 out of 5 stars	Save your money.	Keeps crashing. Picture quality is only fair.	Performance and Stability
Angie M. Nunley	1.0 out of 5 stars	meh	Not applicable on all devices.	Compatibility and Device Issues
Jose A. Castro	2.0 out of 5 stars	Freezes	It constantly freezes. Screen in TV cannot be opened wider for better view.	Performance and Stability
Jasmyn Beyer	1.0 out of 5 stars	does not work	very dissatisfied with this purchase- not compatible with my devices	Compatibility and Device Issues
Steve Binkley	1.0 out of 5 stars	This app sucks	This app sucks. Spent last 30 mins trying to get it to work with a new fire TV and it continually freezes and will not display. I am trying to find out how to get a refund. Complete crap	Performance and Stability
Pavel Elias	1.0 out of 5 stars	Mediocre software. Poor picture quality and responsiveness	It does work, but very poor quality and response to the picture transmission is delayed. Not a good stuff.	Customer Support and Responsiveness
Derrin ho	1.0 out of 5 stars	David	Slow, useless removed	Performance and Stability
Brown Sugar	1.0 out of 5 stars	Antiquated	All Smart TVs come with this feature	Functionality and Features
alan glenn	1.0 out of 5 stars	Good thing it was free	Freezes more often than not. Picture quality is not great.	Performance and Stability
Romer B.	1.0 out of 5 stars	I donÃÂÃÂÃÂÃÂ¢ÃÂÃÂ¢ÃÂÃÂÃÂÃÂ¬ÃÂÃÂ¢ÃÂÃÂÃÂÃÂ¢t understand	I donÃÂÃÂÃÂÃÂ¢ÃÂÃÂ¢ÃÂÃÂÃÂÃÂ¬ÃÂÃÂ¢ÃÂÃÂÃÂÃÂ¢t know to this app is for pay.... your function is very simple I am not understand to pay for the service but the other apps is the same.!!	Functionality and Features
yagas	1.0 out of 5 stars	No audio	Video lags and no audio on tv	Performance and Stability
Marcy	1.0 out of 5 stars	ok	It doesn't work and is not compatible unless with exact brand product	Compatibility and Device Issues
Susan from Tallahassee	1.0 out of 5 stars	Freezes	It freezes after about 10 minutes so it doesnÃÂÃÂÃÂÃÂ¢ÃÂÃÂ¢ÃÂÃÂÃÂÃÂ¬ÃÂÃÂ¢ÃÂÃÂÃÂÃÂ¢t work ÃÂÃÂÃÂÃÂ°ÃÂÃÂ ÃÂÃÂ¸ÃÂÃÂ¢ÃÂÃÂÃÂÃÂ¢ÃÂÃÂ¯ÃÂÃÂ¿ÃÂÃÂ½	Performance and Stability
J.J.	1.0 out of 5 stars	Was hoping for more...	Kind of disappointed but itÃÂÃÂÃÂÃÂ¢ÃÂÃÂ¢ÃÂÃÂÃÂÃÂ¬ÃÂÃÂ¢ÃÂÃÂÃÂÃÂ¢s a free app, so IÃÂÃÂÃÂÃÂ¢ÃÂÃÂ¢ÃÂÃÂÃÂÃÂ¬ÃÂÃÂ¢ÃÂÃÂÃÂÃÂ¢m not very. Choppy and laggy. Resolution is very poor compared to the device IÃÂÃÂÃÂÃÂ¢ÃÂÃÂ¢ÃÂÃÂÃÂÃÂ¬ÃÂÃÂ¢ÃÂÃÂÃÂÃÂ¢m attempting to mirror. No audio. Was hoping to watch a movie from my iPad on my tv.…	Performance and Stability
Mur-diculous	1.0 out of 5 stars	No ios. No beuno	Not compatible with ios. Basically worthless	Compatibility and Device Issues
Garland Jones	1.0 out of 5 stars	Screen mirror app	The app did somewhat of what it was made to do. However, the delay between the phone and the app itÃÂÃÂÃÂÃÂ¢ÃÂÃÂ¢ÃÂÃÂÃÂÃÂ¬ÃÂÃÂ¢ÃÂÃÂÃÂÃÂ¢s self is extremely delayed. ItÃÂÃÂÃÂÃÂ¢ÃÂÃÂ¢ÃÂÃÂÃÂÃÂ¬ÃÂÃÂ¢ÃÂÃÂÃÂÃÂ¢s not my internet because I can stream 4K movies on two devices without bufferin.	Compatibility and Device Issues
Mr. Young	1.0 out of 5 stars	Meh, can live without it	Freezes up when trying to stream Oculus. Not worth a very good app.	Performance and Stability
Chane john	1.0 out of 5 stars	Glad its free	Doesn't work.. freezes up	Performance and Stability
Laura	2.0 out of 5 stars	Sub-par mirroring app	A couple of issues with this app. First, it doesnÃÂÃÂÃÂÃÂ¢ÃÂÃÂ¢ÃÂÃÂÃÂÃÂ¬ÃÂÃÂ¢ÃÂÃÂÃÂÃÂ¢t allow sound from the device being mirrored. So when I play something from my phone and mirror it to my tv, the sound comes from the phone... kind of annoying. The other big issue is that it will mirror for about an hour of playtime, then shuts down and you have to open your app again…	Compatibility and Device Issues
Amazon Customer	2.0 out of 5 stars	Poor handling of video	Displayed video from iPhone 8. Picture was blocky and video was jerky and slow.	Performance and Stability
Amazon Customer	2.0 out of 5 stars	No worth it. Apple TV mirror better	Said no lag time but It did.	Performance and Stability
ojitos	1.0 out of 5 stars	Useless not compatible with devices	Useless not compatible with devices it said	Compatibility and Device Issues
sstar1483	2.0 out of 5 stars	Not worth it.	Setup was rough, it kept freezing and the lag was ridiculous.	Performance and Stability
Dr. Kamuela	1.0 out of 5 stars	DonÃÂÃÂÃÂÃÂ¢ÃÂÃÂ¢ÃÂÃÂÃÂÃÂ¬ÃÂÃÂ¢ÃÂÃÂÃÂÃÂ¢t Bother	Does not function easily between devices; difficult to use!	Functionality and Features
Justin Mazey	1.0 out of 5 stars	Slow with Ads, slow without Ads	Extreamly slow. It worked just as slow as the free version, the only difference was it did not have ads. I am completely unsatisfied.	Performance and Stability
tom blumena	1.0 out of 5 stars	Would not connect iPhone to Fire Stick	Would not connect iPhone to Fire Stick after rebooting both devices and troubleshooting any other issues. DonÃÂÃÂÃÂÃÂ¢ÃÂÃÂ¢ÃÂÃÂÃÂÃÂ¬ÃÂÃÂ¢ÃÂÃÂÃÂÃÂ¢t waste your money!	Compatibility and Device Issues
Amazon Customer	1.0 out of 5 stars	App freezes	The app freezes and one must tolerate frequent interruptions from ADWARE.	Performance and Stability
SL	2.0 out of 5 stars	Maybe bad internet	Maybe itÃÂÃÂÃÂÃÂ¢ÃÂÃÂ¢ÃÂÃÂÃÂÃÂ¬ÃÂÃÂ¢ÃÂÃÂÃÂÃÂ¢s my internet but it lags on me	Performance and Stability
Liangbi Mei	2.0 out of 5 stars	No sound	Slow	Performance and Stability
Marissa	1.0 out of 5 stars	Lagged	The application lagged a lot	Performance and Stability
Dustin	1.0 out of 5 stars	junk	to slow	Performance and Stability
Amazon Customer	1.0 out of 5 stars	Not	Unable to mirror from my device.	Compatibility and Device Issues
melvin bautista	1.0 out of 5 stars	Got ripped off.	Lag on audio.	Performance and Stability
Christine Luna	1.0 out of 5 stars	Doesn't work!	Kids downloaded this and of course it didn't work. It would have been a good app if it was actually functional.	Functionality and Features
KM	1.0 out of 5 stars	#Stupid	I wouldn't let my dog use this app. It was absolutely horrible and useless... Thanks for waisting space on my device....	Compatibility and Device Issues
mitchel r. abernathy	1.0 out of 5 stars	this app sucks	This app doesn't work and it I suspect slow I needs major work, and it won't even delete on my kindle it says 0.00 storage and it still shows up on the home page it gets soo old omg WARNING: DONT DOWNLOAD IT SUCKS!!!!!	Performance and Stability
MzPisces	2.0 out of 5 stars	Two Stars	Limited features with basic download	Functionality and Features
Timothy G.	1.0 out of 5 stars	DO NOT GET!!!!!!!	This game keeps gliching.my device, also, it's not a face filter it's a photo editor, graphics are also very bad, THIS SUCKS!!!!!!!DO NOT GET!!!!	Compatibility and Device Issues
Mrs W.	2.0 out of 5 stars	Two Stars	Didn't find this useful. Deleted	Functionality and Features
gotcha6	1.0 out of 5 stars	Don't waste your money or time on this free app.	Although the product will allow one to draw shapes and walls with their smartphone, the limited screen size prohibits adding much detail. Add to that the fact that everything is calibrated in metric units and the app is almost as useful as a piece of graph paper and a straightedge, which is what I'll be using instead. If I could get it to load to my notepad or even my desktop AND WORK IN ENGLISH …	Functionality and Features
LESLIE ROBLES	1.0 out of 5 stars	One Star	makes my kindle freeze and crash repeadedly	Performance and Stability
Acheshi1168	1.0 out of 5 stars	Hard to get the hang of	Very confusing to use	User Interface and UX
Elainetx	2.0 out of 5 stars	Difficult at best	It would take some time to get usefulness from application....hard to move around ..but willing to stay at it...nice feel and look	Functionality and Features
bob	2.0 out of 5 stars	8 people found this helpful	Not the best i've seen but good enough.it's a bit confusing to be honest.ÃÂÃÂÃÂÃÂ°ÃÂÃÂÃÂÃÂ¸ÃÂÃÂÃÂÃÂÃÂÃÂ²	User Interface and UX
Anonnymous bad speller	1.0 out of 5 stars	3 people found this helpful	Fiddly and awkward to use, full of 'pay to access this feature' and missing basic shapes and furniture	Functionality and Features
Barefoot	1.0 out of 5 stars	No actual timer functions	I thought this was a countdown timer. I could not figure out a way to set a time so that this could be useful to me. This app has been absolutely pointless.	Functionality and Features
jbtille	1.0 out of 5 stars	Not what I thought it would be	Missed my expectations by a mile!! Deleted app within minutes of investigating its lack of use DoesnÃÂÃÂÃÂÃÂ¢ÃÂÃÂ¢ÃÂÃÂÃÂÃÂ¬ÃÂÃÂ¢ÃÂÃÂÃÂÃÂ¢t seem to sync to deviceÃÂÃÂÃÂÃÂ¢ÃÂÃÂ¢ÃÂÃÂÃÂÃÂ¬ÃÂÃÂ¢ÃÂÃÂÃÂÃÂ¢s clock	Compatibility and Device Issues
Mikey Vallen	1.0 out of 5 stars	Does NOT tell time. It's just ridiculous.	I don't understand why this app was even made... what?!?! It's completely useless and offers no functionality whatsoever. This is NOT A CLOCK... I'm not sure what to call this (other than pointless and ridiculous) but it does not tell time.	Functionality and Features
Elliot Fletcher	1.0 out of 5 stars	Disappointing	Bright but a little pointless and confusing. Can't use other apps with it.	User Interface and UX
Peter Chesnutt	1.0 out of 5 stars	I wish this would work.	This app will not work with Chromecast. It would be nice if a modified Android device (like what the Kindle Fire is) would actually talk with other Android devices. But no-Amazon doesnÃÂÃÂÃÂÃÂ¢ÃÂÃÂ¢ÃÂÃÂÃÂÃÂ¬ÃÂÃÂ¢ÃÂÃÂÃÂÃÂ¢t play well with others. I can download Google Home on my iPhone and get Chromecast to work all day long. There doesnÃÂÃÂÃÂÃÂ¢ÃÂÃÂ¢ÃÂÃÂÃ…	Compatibility and Device Issues
Patrick Picciano	1.0 out of 5 stars	No chance to use it	I never used it. CouldnÃÂÃÂÃÂÃÂ¢ÃÂÃÂ¢ÃÂÃÂÃÂÃÂ¬ÃÂÃÂ¢ÃÂÃÂÃÂÃÂ¢t get the device to work	Compatibility and Device Issues
Marc D	1.0 out of 5 stars	Waste Of Time	Downloaded app from the Amazon App Store, went to used it to use it and got the message that it wasn't compatible with my device	Compatibility and Device Issues
Jerry	1.0 out of 5 stars	No useable	Not what I expected. Wanted to use it from my Kindle Fire for Google play. Not compatible	Compatibility and Device Issues
Keonna R.	1.0 out of 5 stars	Cast manager app	This app you will never find on Roku or anything like that you want me to find it on Chromecast this app is bad it does not cast to anything no matter which way you turn it will not cast nothing nothing and do nothing I wouldn't do it if anybody else I don't recommend it you'll be wasting your space on your device by doing it	Compatibility and Device Issues
Mishka	1.0 out of 5 stars	DonÃÂÃÂÃÂÃÂ¢ÃÂÃÂ¢ÃÂÃÂÃÂÃÂ¬ÃÂÃÂ¢ÃÂÃÂÃÂÃÂ¢t download	Waste of time doesnÃÂÃÂÃÂÃÂ¢ÃÂÃÂ¢ÃÂÃÂÃÂÃÂ¬ÃÂÃÂ¢ÃÂÃÂÃÂÃÂ¢t work with streaming service only if you have media downloaded on your device	Compatibility and Device Issues
Fred R.	1.0 out of 5 stars	Did not work.	total waste of time downloading.I tried several times with videos, pictures, and music. the only information displayed was that no device existed (actually it said exits rather than exists) .	Compatibility and Device Issues
S. Gallo	1.0 out of 5 stars	Worthless	No support for chromecast	Customer Support and Responsiveness
Mreiko	1.0 out of 5 stars	Can't make it work but try it for yourselves. I am not a techie.	I'm trying to make my Kindle cast to my tv using a Chromecast device. This app did not work at all. But it was free so no harm no foul.	Compatibility and Device Issues
lori ann terrell	1.0 out of 5 stars	Not compatible	I'mSure it works fine. Wasn't compatible with what I was using	Compatibility and Device Issues
Amazon Customer	1.0 out of 5 stars	Terrible customer service	I purchased a 'T' shirt and it arrived all blotchy and unreadable. I returned it and the replacement was just as defective as the first one. Doesn't anybody LOOK at this stuff anymore? Terrible customer service.	Customer Support and Responsiveness
safetyguy	1.0 out of 5 stars	Completely useless - don't bother	Ok,so how does it cast? There's no cast icon, no way to connect to the device that I want to cast to so I'm dumping this as I find it's useless! ItAs.it does mornin but check out all of your files, I'm wondering if it is malware	Compatibility and Device Issues
siarad	1.0 out of 5 stars	Useless	Fails to work on Amazon Fire Tablet-complains of something missing.Only wanted it because 'screen cast' is missing from the tablet.	Functionality and Features
MB	2.0 out of 5 stars	Not compatible to fire hd 7	Not compatible with fire hd 7. I guess it is really a flaw/ drawback of the fire tablet.	Compatibility and Device Issues
MonetRos	1.0 out of 5 stars	Bad-- continual error messages	Bad-- continual error messages. Does not work. Can't use it. Waste of time downloading it. Another failure by amazon To screen mirror fire tablet to fire stick. I had the mirror functionality years ago when I bought my tablet. But amazon in their crazy wisdom decided to remove it keep To screen mirror fire tablet to fire stick. I had the mirror functionality years ago when I bought my tablet. But…	Functionality and Features
Jae Ar	1.0 out of 5 stars	Not compatible	I don't know if it is the app or the TV, but not compatible between a Fire Tablet and a Fire TV.	Compatibility and Device Issues
Jeff	1.0 out of 5 stars	Paid app. (Trick involved)	If you download it free, when you download on the other platform, that's when they make you pay. Furthermore, it isn't even worth it. It's pretty much like chromecast, or mirroring.	Compatibility and Device Issues
Alan Berkson	1.0 out of 5 stars	DidnÃÂÃÂÃÂÃÂ¢ÃÂÃÂ¢ÃÂÃÂÃÂÃÂ¬ÃÂÃÂ¢ÃÂÃÂÃÂÃÂ¢t work	It didnÃÂÃÂÃÂÃÂ¢ÃÂÃÂ¢ÃÂÃÂÃÂÃÂ¬ÃÂÃÂ¢ÃÂÃÂÃÂÃÂ¢t show up on a Mac or iPhone as a device to share to	Compatibility and Device Issues
Rob	1.0 out of 5 stars	Only worked once	It worked the 1st time I downloaded the app in my fire stick. I tried using it again and it wouldnÃÂÃÂÃÂÃÂ¢ÃÂÃÂ¢ÃÂÃÂÃÂÃÂ¬ÃÂÃÂ¢ÃÂÃÂÃÂÃÂ¢t connect. Keep telling me my device wasnÃÂÃÂÃÂÃÂ¢ÃÂÃÂ¢ÃÂÃÂÃÂÃÂ¬ÃÂÃÂ¢ÃÂÃÂÃÂÃÂ¢t supported.	Compatibility and Device Issues
Karen Rosen	1.0 out of 5 stars	negative stars	Every single thing is wrong with this company. To start with terrible customer service. It is basically a call center and nearly impossible to get ahold of anyone live. Once you do they are of no help. There are hidden fees you will most definitely find yourself charged with. There are many other companies out there providing good, honest streaming options. Fubo Tv is the worst. Wish I could give…	Customer Support and Responsiveness
Jammer J	1.0 out of 5 stars	Confusing	Lousy, confusing and unresponsive.	Performance and Stability
D. M. Blackburn	1.0 out of 5 stars	Not functional	Not functional. It just keeps asking me to upgrade.	Functionality and Features
Shefa P.	1.0 out of 5 stars	More like a toy	Not wide enough range of featured	Functionality and Features
john	1.0 out of 5 stars	Scam - They change your billing and dummy cancel your subscription	FuboTV is a scam. They updated my purchase by double charging me for the same service then when I tried to cancel they told me it was cancelled and merged the charges and then continued to charge me a higher rate and service while simultaneously locking me out of my account. When I tried to login the webpage said my account was deactivated and they then proceeded to charge me for 2 more months. T…	Customer Support and Responsiveness
MLB_nomore	1.0 out of 5 stars	It tricks you into a month of service	BE AWARE! I attempted to try the free week trial. Once I set up the trail period, I canceled, so I wouldn't get charged for a month and continue with the free week. Fubo, instead, wouldn't allow me to try the free week trial. I selected the trial again, but now was automatically signed up for a month ($77). Be aware that Fubo's user interface is tricky and will have you signing up for a month tha…	User Interface and UX
Shaun V.	1.0 out of 5 stars	Be careful when/if you cancel your subscription.	I had Fubo for the 2021/22 hockey season. It was a decent streaming service, but no longer became worth the price when they increased the cost dramatically. I accidently "paused" the service at the end of the hockey season instead of canceling it and during the off season I found cheaper ways to watch hockey (NESN) so I decided not to restart the service. Little did I know they would restart the …	Customer Support and Responsiveness
Amalia Marshall	1.0 out of 5 stars	Terrible streaming, and user interaction terrible	The streaming is so slow, on Comcast, Xfinity. In addition to that IÃÂÃÂÃÂÃÂ¢ÃÂÃÂ¢ÃÂÃÂÃÂÃÂ¬ÃÂÃÂ¢ÃÂÃÂÃÂÃÂ¢m supposed to learn new toggles, supposed to your typical back and forward, stop toggles. Terrible platform. The only reason I paid for this platform was because I wanted to watch Yellowstone.I will not sign up. I should not be the one intuitive one, but it should be…	Performance and Stability
Kiki	1.0 out of 5 stars	Buyer Beware... PERIOD	I signed up for the free trial, to see if it was worthwhile for my husband (he watches every sport imaginable). The first game he watched was Notre Dame, and the app had a picture delay... so we heard the play well before we saw the play. We tried everything to fix it, to no avail. I called customer service & they told me that there was no problem with their app & I should "just watch something e…	Customer Support and Responsiveness
TT1	1.0 out of 5 stars	If you thought cable was bad, wait til you try fubo!	Oh where to start.....World Cup France v Morocco, oops, Fubo not available. What??? Customer service, after an hour wait, suggested I watch on Fox streaming for free. Fox only allows 60 minutes before you need to use your tv subscriber info, which didn't work with fubo. ha ha...TV app is worthless. Buffering with 1000mbps and new tv? Will not rewind or fast forward on recorded shows. You can watc…	Customer Support and Responsiveness
number1gmb	1.0 out of 5 stars	Ok when it works, but...	Content is fine and when it works it's OK, slow to load channels. Problem is, it's unreliable and down too often. Slow to fix issues. Been down 2 hours so far today and no eta on a fix.	Performance and Stability
DiverJim	2.0 out of 5 stars	Good except for certain times	Overall, the service is not bad, and they do provide a nice list of channels. However, where they really fail is the ability to watch what you have saved on their Cloud DVR. During the day, the system response is pretty good, but at about 8:00 PM (Eastern US time) through 11:00 PM, the ability to view saved shows is virtually impossible! The system gives you the spinning wheel repeatedly, which i…	Customer Support and Responsiveness
matthew gaertner	1.0 out of 5 stars	Don't buy yhis service	Cant watch anything i record, just freezes and kicks me back to main menu, i could literally try 20 times in a row and it will never play, the room nextdoor works fine, makes no sense	Performance and Stability
Bo Hanson	1.0 out of 5 stars	ItÃÂÃÂÃÂÃÂ¢ÃÂÃÂ¢ÃÂÃÂÃÂÃÂ¬ÃÂÃÂ¢ÃÂÃÂÃÂÃÂ¢s cable	FUBO charges cable prices for cable performance. So if you think youÃÂÃÂÃÂÃÂ¢ÃÂÃÂ¢ÃÂÃÂÃÂÃÂ¬ÃÂÃÂ¢ÃÂÃÂÃÂÃÂ¢re laying $70/month to watch whatever game you want, you best hope youÃÂÃÂÃÂÃÂ¢ÃÂÃÂ¢ÃÂÃÂÃÂÃÂ¬ÃÂÃÂ¢ÃÂÃÂÃÂÃÂ¢re in-market. If youÃÂÃÂÃÂÃÂ¢ÃÂÃÂ¢ÃÂÃÂÃÂÃÂ¬ÃÂÃÂ¢ÃÂÃÂÃÂÃÂ¢re out-of-market, youÃÂÃÂÃÂÃÂ¢ÃÂÃÂ¢ÃÂ…	Customer Support and Responsiveness
MonetRos	1.0 out of 5 stars	Bad-- continual error messages	Bad-- continual error messages. Does not work. Can't use it. Waste of time downloading it. Another failure by amazon To screen mirror fire tablet to fire stick. I had the mirror functionality years ago when I bought my tablet. But amazon in their crazy wisdom decided to remove it keep To screen mirror fire tablet to fire stick. I had the mirror functionality years ago when I bought my tablet. But…	Functionality and Features
Jae Ar	1.0 out of 5 stars	Not compatible	I don't know if it is the app or the TV, but not compatible between a Fire Tablet and a Fire TV.	Compatibility and Device Issues
Jeff	1.0 out of 5 stars	Paid app. (Trick involved)	If you download it free, when you download on the other platform, that's when they make you pay. Furthermore, it isn't even worth it. It's pretty much like chromecast, or mirroring.	Compatibility and Device Issues
Ssccaammmmm!!	1.0 out of 5 stars	There All Right This Is Bad	It's So Confusing And So Dum, I Want To Cast On A Tv, Not A Phone A Tablet! That's Dum!	User Interface and UX
Tommy D	1.0 out of 5 stars	Horrible so much lag. I have 800 speed down and 40 up. waste of money.	do not purchase I have great internet and this app is worthless with the lag. its more than 6 seconds lag. My speeds are 40 up and 800 down. worthless junk. I want my $12.99 back	Performance and Stability
Unhappy Customer in Vegas	1.0 out of 5 stars	Quality was not so good	not compatible with my system.	Compatibility and Device Issues
Andrew Bennett	2.0 out of 5 stars	Read this review	I brought it so I could mirror my cell to my head unit in the car. Had to download an app to work with it. Had to find the right patch on the app in order to interface with it. An basically only use YouTube with this device. The slot for the power cord isnÃÂÃÂÃÂÃÂ¢ÃÂÃÂ¢ÃÂÃÂÃÂÃÂ¬ÃÂÃÂ¢ÃÂÃÂÃÂÃÂ¢t stable so the slightest bump and it loses power. Not a good product	User Interface and UX
Rin	1.0 out of 5 stars	Deceptive and absolutely cancerous after installation.	Not all fire tvs are the same... Some are super simple to cast to, others require third party applications.. The program doesn't tell you its just a free trial and will abruptly end the stream in the middle and tell you to subscribe to continue. It isn't even that great, it was lousy and kept buffering and lagging every few minutes.Now here's the real crap part, if you try to cast using Chromecas…	Performance and Stability
Sydney D	1.0 out of 5 stars	Does not work	Will not connect to any of our devices, don't waste your time	Compatibility and Device Issues
Howbar	1.0 out of 5 stars	It is no longer free!I	It was free and was an excellent screen mirroring service. Now, the mirrored program you are watching stops and you are asked to switch to the premium service. You can refuse but you have to start the process all over. This happens about every five minutes. Of course, while you are starting over you are missing the program you are watching. This is extremely annoying!!!	Functionality and Features
Jack W.	1.0 out of 5 stars	Absolutely the worst app	It worked alright for being the only app that makes it possible to screen cast iOS to fire devices, but the free version is trash and then you pay the monthly subscription and as soon as you do pay the app suddenly doesnÃÂÃÂÃÂÃÂ¢ÃÂÃÂ¢ÃÂÃÂÃÂÃÂ¬ÃÂÃÂ¢ÃÂÃÂÃÂÃÂ¢t know how to work, TOTAL WASTE OF MONEY AND TIME!!!	Compatibility and Device Issues
L Will	1.0 out of 5 stars	App updated - not useful anymore	I used to really like this app. It was buggy at times but worked. Now it updated with no notice and you can only stream for 5 minutes on the free version. I was fine with the ads but this is no longer functional.	Functionality and Features
Hezekiah Willims	1.0 out of 5 stars	Not great	YouÃÂÃÂÃÂÃÂ¢ÃÂÃÂ¢ÃÂÃÂÃÂÃÂ¬ÃÂÃÂ¢ÃÂÃÂÃÂÃÂ¢re better of getting roku or Apple TV to screen mirror, this one in particular is laggy. Very laggy, takes too long to connect.	Performance and Stability
Janice Kennedy	1.0 out of 5 stars	Too much	Confusing.. did do what I thought it was supposed to do	User Interface and UX
corey	1.0 out of 5 stars	Thumb down	Disliked the app does not let me search the phone device asks the on the app on mobile nothing else.	Compatibility and Device Issues
Alexander	1.0 out of 5 stars	Quite disappointing	You are going to still get loads of adds, and the worse is its going to freeze up and have lots of issues playing want you want to stream.	Performance and Stability
Tara	1.0 out of 5 stars	Pointless unless you spend $$	You can only read one chapter before using a ticket to read the next one. There doesn't seem to be anyway to earn more tickets, you have to pay for them. There aren't many ways in earning diamonds, which you need to make the stories better.	Customer Support and Responsiveness
jen	1.0 out of 5 stars	Crashes thatÃÂÃÂÃÂÃÂ¢ÃÂÃÂ¢ÃÂÃÂÃÂÃÂ¬ÃÂÃÂ¢ÃÂÃÂÃÂÃÂ¢s about all itÃÂÃÂÃÂÃÂ¢ÃÂÃÂ¢ÃÂÃÂÃÂÃÂ¬ÃÂÃÂ¢ÃÂÃÂÃÂÃÂ¢s good for	Kept crashing, couldnÃÂÃÂÃÂÃÂ¢ÃÂÃÂ¢ÃÂÃÂÃÂÃÂ¬ÃÂÃÂ¢ÃÂÃÂÃÂÃÂ¢t even look at what was offered without it crashing. Right after I installed this app other apps started to crash as well so deleted it, they donÃÂÃÂÃÂÃÂ¢ÃÂÃÂ¢ÃÂÃÂÃÂÃÂ¬ÃÂÃÂ¢ÃÂÃÂÃÂÃÂ¢t crash anymore..	Performance and Stability
Michelle K	2.0 out of 5 stars	Laggy	A lot of lagging and buffering. Then it would go back a few seconds instead of resuming at the current time on a live game	Performance and Stability
Donnie E.	1.0 out of 5 stars	Nascar truck race 2/17/23	Well your channel freezes the last 26 laps of the race and it never unfreezes, so evidently your techs suck and can't fix the problem and I guess you're going to blame it on rain. FS1 is weak and pathetic.	Performance and Stability
Cliff	2.0 out of 5 stars	Got hacked bad app	This app is not a good one to download I got it and it got hacked. My sister got a text get it wasn't me. And after that the app stopped working.	Security and Privacy Concerns
Jason Carl	1.0 out of 5 stars	Fubo are crooks!	Do not waste your money on fubo. They have the absolute worst customer service I've ever seen. I was charged twice in 2 days. They refunded one charge, but deactivated my account even though I'm still paid from the 1st charge. Nothing but crooks and horrible customer service!	Customer Support and Responsiveness
Michael Simmons	1.0 out of 5 stars	Continues to bill after service is cancelled.	I signed up for the trial to watch one game.Prior to the service expiring, I attempted to cancel and they would not allow me to do so online - instead forcing me to pull for the next month.Customer service removed the charge and assured me the service was cancelled.They continued to bill me for the next two months and I was forced to reach out to them again.Still waiting on resolution...	Customer Support and Responsiveness
Paula-Gene	1.0 out of 5 stars	Absolutely horrible interface and regular crashing	I have had this service for over 8 months. In that time, the amount of recorded shows that had technical difficulties and crashed without recording the rest of the episode or having to start all over and find where it crashed is substantial. And they only carry the locally covered NHL games so if you are a hockey fan, this is a terrible option. Ultimately, this service drove me nuts and was extre…	Performance and Stability
Empress	1.0 out of 5 stars	LISTEN	This app is unusable. I purchased the app expecting to be able to unlock features in video. Basic design features don't exist even though it appears advanced and simple in the vid (they changed background colors but you won't). There is no option for png/ PDF files even though it is shown in the video. Unfortunately AFTER the purchase I realize the developer last updated this app on the very day …	Functionality and Features
B. Ellison	1.0 out of 5 stars	Crashing issue	It crashes evertime I try to open the app??	Performance and Stability
Dmedders in SC	1.0 out of 5 stars	MONEY WASTED	BOUGHT this app/program but was never able to use it or get it to work. Kept telling me I needed to purchase the full version. No customer support either. So I can not good heartedly recommend this app.	Customer Support and Responsiveness
Karen Rosen	1.0 out of 5 stars	negative stars	Every single thing is wrong with this company. To start with terrible customer service. It is basically a call center and nearly impossible to get ahold of anyone live. Once you do they are of no help. There are hidden fees you will most definitely find yourself charged with. There are many other companies out there providing good, honest streaming options. Fubo Tv is the worst. Wish I could give…	Customer Support and Responsiveness
phone	1.0 out of 5 stars	BIGGEST BS EVER---JUST LIKE TRUMP	Overpriced and computer automatically "added on" features that I did not order and the WORSE programming around. Our family has NOTHING to view because of the lousy coverage and lousy "free tv"THE WORST	Functionality and Features
Dr. Sandi Smith-Andrews	1.0 out of 5 stars	Pausing or Cancelling results in extra charges!	We paused our subscription right after the Super Bowl since football doesnÃÂÃÂÃÂÃÂ¢ÃÂÃÂ¢ÃÂÃÂÃÂÃÂ¬ÃÂÃÂ¢ÃÂÃÂÃÂÃÂ¢t gear back up until later in the year. FuboTV charged the normal rate today. Called customer service while the charge was still ÃÂÃÂÃÂÃÂ¢ÃÂÃÂ¢ÃÂÃÂÃÂÃÂ¬ÃÂÃÂ ÃÂÃÂpendingÃÂÃÂÃÂÃÂ¢ÃÂÃÂ¢ÃÂÃÂÃÂÃÂ¬ÃÂÃÂ¯ÃÂÃÂ¿ÃÂÃÂ½. Got…	Customer Support and Responsiveness
Tourneisol	1.0 out of 5 stars	Waste of time and your money	Please be aware that they charge a ton of fees and will charge you before the scheduled renewal date if itÃÂÃÂÃÂÃÂ¢ÃÂÃÂ¢ÃÂÃÂÃÂÃÂ¬ÃÂÃÂ¢ÃÂÃÂÃÂÃÂ¢s around a holiday. My trial ended thanksgiving and I was charged before then. Tried to cancel the day after and their customer service refused to refund me. They had several outages during this timeframe, so I canÃÂÃÂÃÂÃÂ…	Customer Support and Responsiveness
Customer	2.0 out of 5 stars	They continually remove some of the best channels that you prob signed up for	Loved this service when I first signed up! The channel line up was unmatched to other streaming platforms. First they removed the entire Lifetime/A&E channel family, which was a huge bummer!! Then this new year, they removed the entire AMC family b/c they are looking to be more "sports" oriented. This is so upsetting to have the channels just removed & there isn't even an option to upgrade & add …	Compatibility and Device Issues
Alia Thompson	1.0 out of 5 stars	Not any better than an antenna	Used 7 day free trial to try it out. Picture and sound quality was worse than what I get with an antenna!Canceled on day 2 online however was them billed $74.99.Called customer service- wait time was an hour to speak to someone and then they said it wasnÃÂÃÂÃÂÃÂ¢ÃÂÃÂ¢ÃÂÃÂÃÂÃÂ¬ÃÂÃÂ¢ÃÂÃÂÃÂÃÂ¢t canceled.Had to escalate to get a refund as they refused to give me one.Horribl…	Customer Support and Responsiveness
Joyful3Heart	1.0 out of 5 stars	Poor customer service!!	I signed up for a 30 day free trial on Fubo December 14, 2022. This also happened to be the day they were hacked. I hadn't gotten around to checking it out until today, December 31, 2022. As it turns out, Fubo unilaterally cancelled my account on December 19th after only 5 days. After a 30 minute hold with customer service, I was told that they couldn't "reinstate my free trial", even though I li…	Customer Support and Responsiveness
john	1.0 out of 5 stars	Scam - They change your billing and dummy cancel your subscription	FuboTV is a scam. They updated my purchase by double charging me for the same service then when I tried to cancel they told me it was cancelled and merged the charges and then continued to charge me a higher rate and service while simultaneously locking me out of my account. When I tried to login the webpage said my account was deactivated and they then proceeded to charge me for 2 more months. T…	Customer Support and Responsiveness
MLB_nomore	1.0 out of 5 stars	It tricks you into a month of service	BE AWARE! I attempted to try the free week trial. Once I set up the trail period, I canceled, so I wouldn't get charged for a month and continue with the free week. Fubo, instead, wouldn't allow me to try the free week trial. I selected the trial again, but now was automatically signed up for a month ($77). Be aware that Fubo's user interface is tricky and will have you signing up for a month tha…	User Interface and UX
TT1	1.0 out of 5 stars	If you thought cable was bad, wait til you try fubo!	Oh where to start.....World Cup France v Morocco, oops, Fubo not available. What??? Customer service, after an hour wait, suggested I watch on Fox streaming for free. Fox only allows 60 minutes before you need to use your tv subscriber info, which didn't work with fubo. ha ha...TV app is worthless. Buffering with 1000mbps and new tv? Will not rewind or fast forward on recorded shows. You can watc…	Customer Support and Responsiveness
number1gmb	1.0 out of 5 stars	Ok when it works, but...	Content is fine and when it works it's OK, slow to load channels. Problem is, it's unreliable and down too often. Slow to fix issues. Been down 2 hours so far today and no eta on a fix.	Performance and Stability
DiverJim	2.0 out of 5 stars	Good except for certain times	Overall, the service is not bad, and they do provide a nice list of channels. However, where they really fail is the ability to watch what you have saved on their Cloud DVR. During the day, the system response is pretty good, but at about 8:00 PM (Eastern US time) through 11:00 PM, the ability to view saved shows is virtually impossible! The system gives you the spinning wheel repeatedly, which i…	Customer Support and Responsiveness
Bo Hanson	1.0 out of 5 stars	ItÃÂÃÂÃÂÃÂ¢ÃÂÃÂ¢ÃÂÃÂÃÂÃÂ¬ÃÂÃÂ¢ÃÂÃÂÃÂÃÂ¢s cable	FUBO charges cable prices for cable performance. So if you think youÃÂÃÂÃÂÃÂ¢ÃÂÃÂ¢ÃÂÃÂÃÂÃÂ¬ÃÂÃÂ¢ÃÂÃÂÃÂÃÂ¢re laying $70/month to watch whatever game you want, you best hope youÃÂÃÂÃÂÃÂ¢ÃÂÃÂ¢ÃÂÃÂÃÂÃÂ¬ÃÂÃÂ¢ÃÂÃÂÃÂÃÂ¢re in-market. If youÃÂÃÂÃÂÃÂ¢ÃÂÃÂ¢ÃÂÃÂÃÂÃÂ¬ÃÂÃÂ¢ÃÂÃÂÃÂÃÂ¢re out-of-market, youÃÂÃÂÃÂÃÂ¢ÃÂÃÂ¢ÃÂ…	Customer Support and Responsiveness
Rbaney	1.0 out of 5 stars	Absolutely no customer support - ever	This service is expensive, the user interface I hostile. It suffers outages. Important to know - other than chatbots suggesting you turn off/turn on there is absolutely no customer experience whatsoever. They have a phone number that runs on an infinite loop of automated topics that don't help. Why you finally press live sport button the wait in "more than 1 hour." Customer support simply isn't a…	User Interface and UX
Paula-Gene	1.0 out of 5 stars	Absolutely horrible interface and regular crashing	I have had this service for over 8 months. In that time, the amount of recorded shows that had technical difficulties and crashed without recording the rest of the episode or having to start all over and find where it crashed is substantial. And they only carry the locally covered NHL games so if you are a hockey fan, this is a terrible option. Ultimately, this service drove me nuts and was extre…	Performance and Stability
K. L. Routt	1.0 out of 5 stars	A Waste of Time - needs 0 Stars	This streaming app was not intuitive or easy to use. Commercials more often than most cable channels when I could pull up a movie. Crashed several times.Don't bother. Other free services are better for the effort.	Performance and Stability
Sydney D	1.0 out of 5 stars	Does not work	Will not connect to any of our devices, don't waste your time	Compatibility and Device Issues
D. W.	1.0 out of 5 stars	I do now recommend for beginners	Confusing on how to use I don't recommend if beginners on screen recording it won't stop recording or it won't start and say "PAUSE" so anyways I don't recommend	User Interface and UX
Bebe	2.0 out of 5 stars	THOUGHT this was a neat app	When I first downloaded it, I was like &#34;this is great, MS compatible docs on my kindle.&#34; It was quite easy to use until it spontaneously quit and left my work unsaved. Will never use again because I simply don't have time to start over every time a system glitches.	Compatibility and Device Issues
Phyllis OFlaherty	1.0 out of 5 stars	not open office compatible	Ap description states that it is compatible with open office for use on my kindle.This is not true.After you download the FREE ap, the vendor tried to hit me up for a additional monthly charge.	Compatibility and Device Issues
hayden	1.0 out of 5 stars	The permissions required on your tablet gives the app too ...	The permissions required on your tablet gives the app too much leeway to compromise your data and device security. Check all the permissions required before you install an app.	Compatibility and Device Issues
Mrs. P.	1.0 out of 5 stars	sorely lacking	I thought this would be great at first. It's always helpfulto be able to work on papers on the go. Unfortunetly, this app sucks. Many of the features typical to your average desktop program are missing, uless you upgrade to premium, which costs like, $20. Also, thing screws with the formatting, and everything looks way different when you print it. I have no idea why. Unfortunetly for me, this mea…	Functionality and Features
Mary James	2.0 out of 5 stars	Program didn't work as anticipated.	This program didn't work as well as I had hoped it would on my Kindle device. I ultimately uninstalled it.	Compatibility and Device Issues
Patrick Kennedy	1.0 out of 5 stars	Free pos	Don't bother the paid version probably would be better, for free they expect a lot of you and none of them. It worked poorly, might be the kindle operating system, it is weak, I don't know. I removed the app after two days.	Compatibility and Device Issues
Noah A.	1.0 out of 5 stars	Not compatable with Microsoft Office	I bought a Amazon fire tablet for work. Obvisouly I was mislead about that tablet being good for work since it doesn't let you download any of the Microsoft office apps. So I figured "what the hell" and I tried out office suite. Well, unless you your willing to do everything twice [estimates, invoices, contracts], office suites isn't compatible, so your going to have to. I tried importing files o…	Compatibility and Device Issues
David Rubin	2.0 out of 5 stars	Works, but not used for official uses	Most people expect MS Word. This not always useful for official purposes	Functionality and Features
Amazon Customer	1.0 out of 5 stars	Converting Microsoft Word Documents to Office Suite format in order to edit texts.	I have yet to find how to insert punctuation marks in French into the text, and have emailed Office Suite support about this. If this is impossible, I don't recommend using Office Suite to convert Microsoft Word documents to the HD 10 tablet.	Customer Support and Responsiveness
Junkcltr	2.0 out of 5 stars	A disappointment	I was really hoping for a functional word processor in the package but I have to reformat the documents and then have a tough time trying to edit them.	Functionality and Features
L Crossen	1.0 out of 5 stars	Waste of time	I've been using various office programs for twenty years and never had any trouble figuring outhow to use them until now. This program is not user-friendly and does not give clear instructionson anything.	User Interface and UX
Amazon Customer	2.0 out of 5 stars	After using MS Office for many years on my windows ...	After using MS Office for many years on my windows pc, I did not care for this tablet version.My kindle tablet has no external keyboard or mouse so I was unable to use any of myshortcuts. (function keys, alt key, etc.)	Functionality and Features
Amazon Customer	2.0 out of 5 stars	Frustrating	The free trial version is a ticket to frustrations. Text is often unreadable due to poor fonts. File Commander from the same company is a lovely app. Unfortunately this trial does everything to demotivate the user. A more human friendly approach would be nice.	Customer Support and Responsiveness
Dr. John M. Rhodes	1.0 out of 5 stars	OfficeSuite Free	I found Office online. It meets my needs. The free OfficeSuite lacks the features I need.	Functionality and Features
Sjfjoky48	2.0 out of 5 stars	Can't Create Folders	I can't find a way to create a new folder on this version of Office Suite Premium. That's a big problem. Please put that function back into the app. It was there in the previous versions and I really need it.	Functionality and Features
Walter R. Olenderski	1.0 out of 5 stars	One Star	Not very useful	Functionality and Features
Oldtech	2.0 out of 5 stars	Does not support the suite of fonts I need. ...	Does not support the suite of fonts I need. Was directed here looking for compatible LibreOffice apps. Does not support open document formats either. I can use it only to carry out updated documents. Will not replace what I have been using for years on PC; which is what my goal was.	Compatibility and Device Issues
Erica Peters	1.0 out of 5 stars	That it isnÃÂÃÂÃÂÃÂ¢ÃÂÃÂ¢ÃÂÃÂÃÂÃÂ¬ÃÂÃÂ¢ÃÂÃÂÃÂÃÂ¢t free!!!!!	I didnÃÂÃÂÃÂÃÂ¢ÃÂÃÂ¢ÃÂÃÂÃÂÃÂ¬ÃÂÃÂ¢ÃÂÃÂÃÂÃÂ¢t like how it wouldnÃÂÃÂÃÂÃÂ¢ÃÂÃÂ¢ÃÂÃÂÃÂÃÂ¬ÃÂÃÂ¢ÃÂÃÂÃÂÃÂ¢t safe on my own storage, also didnÃÂÃÂÃÂÃÂ¢ÃÂÃÂ¢ÃÂÃÂÃÂÃÂ¬ÃÂÃÂ¢ÃÂÃÂÃÂÃÂ¢t like how I had to pay in order to use any other features on the app.	Functionality and Features
Richard C Florey	1.0 out of 5 stars	I dont have this!!!!	This is a surprise. I don't recall buying this. Hope my account hasn't been hacked or something! Will have to check this out and see if it is something my wife bought.	Security and Privacy Concerns
Amazon Customer	1.0 out of 5 stars	Microsoft office does have an appsat works with the Kindle fire	Thought this was a program for Microsoft windows office. Unfortunately it is not so I removed it from my device.	Compatibility and Device Issues
Steve Czetli	1.0 out of 5 stars	Free, but dunning you to upgrade is nonstop	It's free, but you are constantly being dunned to upgrade. I get the need to upsell, but MobiSystems does it to the point where it interferes with the functionality of the free product. I don't use it anymore.	Functionality and Features
WHTK	1.0 out of 5 stars	One Star	Poorly crafted software and not really free if you want to use all the features.	Functionality and Features
Reecie Ford	2.0 out of 5 stars	It's okay	The interface is not intuitive or user friendly. In addition the software is typical MS memory intensive making it slow to load. Add the requisite ads required for free software and it is no longer first choice for use.	Performance and Stability
hdot	1.0 out of 5 stars	I purchased this item to put on my android tablet ...	I purchased this item to put on my android tablet. Amazon will only let me put it on my Kindle Fire, which is non compatible. So now I have an app unusable and unable to download to my tablet.	Compatibility and Device Issues
Alvaro Pastor	1.0 out of 5 stars	Read the license agreement and check the device requirements.	I installed the program but decided to delete it after reading the license agreement and the access requirements. I still want some control of my device.	Compatibility and Device Issues
Doug Shaver	1.0 out of 5 stars	I tried this on a Blackberry Q10, and it ...	I tried this on a Blackberry Q10, and it would not adapt to the square screen. The bottom portion of the interface was cut off.	User Interface and UX
Avid Adventurer	1.0 out of 5 stars	Another Microsoft money grab	Useless without print ability. Refuse to keep paying Microsoft to use the same program on different devices.	Compatibility and Device Issues
Marlene R.	2.0 out of 5 stars	NEVER USED--CANNOT RATE	I CANNOT LEAVE A REVIEW BECAUSE I HAVE NEVER USED THIS FEATURE ON MY TABLET.	Functionality and Features
Boettcher	1.0 out of 5 stars	Didn't work.	I couldn't get it to load/work on my android tablet, even though it said it was compatible.	Compatibility and Device Issues
William B. Spencer	1.0 out of 5 stars	additional costs, problems	In the app world, there are plenty of free programs that aren't really free. Once you get the app up and running, you realize that you will want a dictionary if you want spell checking. It is hard to argue with that, although one might have assumed a word processor would already have a dictionary. That's $9.95. Then you discover that you don't have the premium software that can handle the diction…	Customer Support and Responsiveness
John	1.0 out of 5 stars	Stoped working on S6, error message.	This office suite application package worked great in the beginning. Used it often on my S6 with all types of documents. No when i try to create a document or read a document from eMail or a browser I get a device error message and the application locks up after giving me the message that I dont own the application.	Compatibility and Device Issues
A. Robertson	1.0 out of 5 stars	Office Suite 8	Have not used yet, but not pleased to find that the incorporated dictionary will no function with my Fire tablet O/S, so spelling will not function automatically.	Functionality and Features
Jim Sawblade	2.0 out of 5 stars	Free but not great.	I use this suite on a Kindle Fire. It works but I think it could be a lot better. When using the spreadsheet app especially, it requires too many extra keystrokes. Some it's operations seem counter intuitive. I live with it because it's free but I really don't enjoy using it.	User Interface and UX
James M.	2.0 out of 5 stars	Get the Pro Version, or Get a Different Office App	Not many features available unless you get the pro edition.	Functionality and Features
Amazon Customer	2.0 out of 5 stars	Be more useful if I	This does Not let me do things it says The program does and won't let me do allot then the help it'd. Be more useful if I. Could apply the solution suggested. However. I just end up throwing The phone or kindle fire across. The room.	Functionality and Features
MR. ANIRUDH RAMESH, CEO ARROW CORPORATION	1.0 out of 5 stars	One Star	Worst app that ever existed! It made my device crash so many times.	Performance and Stability
lori77	1.0 out of 5 stars	App is free but using it is not.	I am not very happy. It seems the app is free but if you want to actually do anything useful, you have to purchase something extra. I wanted to start a spreadsheet, one simple sheet with some numbers to compare; and I couldn't do that.	Functionality and Features
Ken Gingrich	2.0 out of 5 stars	For simple spreadsheet it is fine, but for a mor comples spreadsheet it did ...	I downloaded this app because I needed it to view a spreadsheet at a meeting that had been created on Excel. It did not work properly because it failed to total a filtered column, which was one of the primary functions that I wanted. For simple spreadsheet it is fine, but for a mor comples spreadsheet it did not work properly.	Functionality and Features
Donald	1.0 out of 5 stars	cannot recalculate some formula	this appears to be a broken product. a simple copy and paste of a cell containing a function results in the value, not the function being pasted. then a &#34;cannot recalculate some formula&#34; error appears. very disappointing so far.	Functionality and Features
Edward E Bretag	1.0 out of 5 stars	Uninstalling	I find it annoying that I am asked to upgrade to the premium version every time I open a file. Since I downloaded it I get ads wherever I go on my phone. All the functionality is negated by the ads and pushing the upgrade.	Functionality and Features
kayak lady	1.0 out of 5 stars	Spell check costs extra	A free app that wants a annual fee for something as basic as spell check is not useful. Fortunately the new Fire I got had other word processing apps to choose from. I returned this one.	Functionality and Features
Kate-Lynn Dahl	1.0 out of 5 stars	Bye bye files	The app will randomly crash and fails to properly save files. Don't use this for anything improtant/anything that you have a deadline on because your work will magically did never to be found again.	Performance and Stability
notsohandyman	1.0 out of 5 stars	Bate and Switch	FrEE - that is, FEE not FREE. Not worth much unless you pay MONTHLY FEE to open up the app to other devices. This smacks of bate-and-switch.	Compatibility and Device Issues
A Smith	1.0 out of 5 stars	Horrendous Experience	I have been testing the free version for two week s to see if it met my needs. Thought I have found the solution to my wordprocessing needs on Kindle Fire until I received a File Corrupt error or three of my documents. Lost hours and hours of work. Contacted Customer Support twice and have not gotten a response. Will discontinue using and will not buy the Premium version. FRUSTRATED	Customer Support and Responsiveness
Lori Zamora	1.0 out of 5 stars	Crashes	I did not get to use it. It would crash every time I opened it.	Performance and Stability
Kindle Customer	2.0 out of 5 stars	Confused....wants you to purchase support	Downloaded Free OfficeSute to use on my tablet. Was able to create and email spreadsheet. Would not save without upgrading, but worked around it. Do not want to pay a monthly fee or annual fee for support.	Customer Support and Responsiveness
Amy S Legg and Bruce W. Legg	1.0 out of 5 stars	Poor performance,crashed constantly, poor support	I have only had this for 24 hours and already want to throw it in the trash!I started out with free version a few days ago. Every few minutes, black screen, crash, send error report.Decided to pay for pro, stupidly believing it would fix this. Absolutely not! I am working on a document that is several pages long. Although I save every few minutes, it just crashed again and I lost most of what I h…	Performance and Stability
Ling-Ru Guo	1.0 out of 5 stars	Stupid	This app is useless. It's typing response is very slow, autocorrrect requires money, and it is basically a rip off of Word, so why download this when I can just download Word? I even get a free membership to Office, while I have to pay 15 dollars a year for this junk?	Performance and Stability
Amazon Customer	1.0 out of 5 stars	One Star	Slow and freezes	Performance and Stability
teresa markwardt	1.0 out of 5 stars	One Star	No privacy.	Security and Privacy Concerns
Shyanne	1.0 out of 5 stars	Ok, but sucks at the same time	I got the app because it was the only one similar to microsoft word in that the major functions such as tabbing over to indent a paragraph and such. But every time I try to go into the things I saved on the free version it's all been coded and I can't uncode them even if I click on every single option available to uncode the passages I've written. All my poems gone, notes gone, the only way to re…	Functionality and Features
coastsearcher	2.0 out of 5 stars	Seems like a nice app...but freezes a LOT.	This seems like it would be a great app. The controls and selection of tools are great and I was creating some awesome looking sketches. The problem is this freezes a lot on my Kindle Fire HD. So I deleted it and will not download again.	Performance and Stability
Jonathan	2.0 out of 5 stars	not at all like the screenshots	I admitt, drawing with your finger is kinda a silly way to do it if you want to do some real artistic depictions, but this is more of a toy than an actual paint program... each choice of brush is a simple algorithm that adds in its own sketchy lines to make the screen shots look more detailed than you may actually intend... maybe my expectations were high, but I didn't think it worth the space on…	Compatibility and Device Issues
black out	2.0 out of 5 stars	not cool bro	I got this app hoping that it was a drawing app that you could put a photo from your library and turn it into a drawing but you CANT! Also the app is VERY CONFUSING when you first get it. the dropped tool I'm not sure what it does but I'm not downloading this app or any of their apps again til they fix these problems	User Interface and UX
Mary-Leah Moore	2.0 out of 5 stars	Seems cool at first.........	It's a lot harder to use than it seems. I was hoping for more of a genuine "sketch" pad but this had a bunch of features and not just a pencil sketch.	Functionality and Features
Kati Hunter	1.0 out of 5 stars	Please rate the game what you think about it lol	This game was lawful I do recommend you to not get this game it is disappointing and not what I had expected for it to be and so I can recommend that you get a different approach to this confusing game and their is a lot more reasons why I have this game a 0 star review ÃÂÃÂÃÂÃÂ°ÃÂÃÂ ÃÂÃÂ¸ÃÂÃÂ¢ÃÂÃÂÃÂÃÂ¢ÃÂÃÂ¢ÃÂÃÂÃÂÃÂÃÂÃÂÃÂÃÂ°ÃÂÃÂ ÃÂÃÂ¸ÃÂÃÂÃÂÃÂ…	User Interface and UX
Edward Sutherland	1.0 out of 5 stars	Also trash	First, why the hel l would you have any brushes like this? Second no later support, Third saving crashes my music....	Performance and Stability
Austin Knight	2.0 out of 5 stars	Good but, add this back	Love this app and all its free features, but, they recently removed the "Resident notification" feature which even when my tablet was off would alert me there is a message. But now that is gone and me and my friend are thinking of uninstalling this app. Please fix or add it back and I will change to a 5 star.	Functionality and Features
Nancy6262	1.0 out of 5 stars	Useless/Redundant	I realized that I ALREADY had THIS feature on my Amazon Kindle and did NOT need an app to make video calls! Most devices ALREADY come with THIS capability.	Functionality and Features
vanessap.	2.0 out of 5 stars	I had a lot of hope for this. it ...	I had a lot of hope for this. it works when my boyfriend calls and im signed into my android but the app crashes on my kindle fire. Which doesn't make sense because it worked the first time.	Performance and Stability
malignant.rosebud	1.0 out of 5 stars	Absolute Rubbish	You can only communicate with people whom also have this app... Not worth the time, effort, nor memory usage on your device	Compatibility and Device Issues
myke jeffers	1.0 out of 5 stars	No way, dud.	Not a full featured DUO.	Functionality and Features
Michelle	1.0 out of 5 stars	DID NOT ORDER	I DID NOT order this! Perhaps you should look into better security measures.	Security and Privacy Concerns
Jon Doh!	1.0 out of 5 stars	Typically invasive app	Like most other apps, they want to invade your privacy and security by demanding too many permissions with your phone. Personally, I refuse to allow that. So I won't download any apps which want to invade my phone and steal information from it.	Security and Privacy Concerns
Ernest	2.0 out of 5 stars	Amazon's Skype is inferior to Skype on other formats	I have used Skype across many platforms but this one installed on a brand new Kindle Fire HD tablet does not work well.Like other users the sound is an issue. Even turned up it is hard to hear anything.Also the connection is poor. I am using this were I use multiple other devices to connect via the same 5G connection. I have used it back to back with my phone on IOS (again same spot and wifi) wit…	Compatibility and Device Issues
cmokein	1.0 out of 5 stars	No more BB10 support	No longer works with Blackberry/BB10 Operating Systems. I spent days trying to get it to work/install, all to no avail.	Compatibility and Device Issues
Tonya Green May	1.0 out of 5 stars	Didn't like it	To confusing. Not what I wanted	User Interface and UX
Melodee Lee	2.0 out of 5 stars	Troublesome.	Wasn't able to create account on Kindle. Will have to call customer service to get set up.	Customer Support and Responsiveness
Peter D.	1.0 out of 5 stars	Skype discontinued the Blackberry OS 10 support, so I ...	Skype discontinued the Blackberry OS 10 support, so I have to use this version, which always spinning CPU and often freeze.	Performance and Stability
chamaco caliente	1.0 out of 5 stars	Doesn't work with all version's of kindle fire.. ...	Doesn't work with all version's of kindle fire...I downloaded it, but when I star the instalation it just pop's a message saying my device is incompatible..... I guess I'll have to wait for a software update or just get an ipad...	Compatibility and Device Issues
Anthony B. Cincotta	1.0 out of 5 stars	Don't Waste the Effort!	Unable to download Skype on my Kindle. Very disappointed. Can't figure out why this feature is not downloadable.	Functionality and Features
dwa924	2.0 out of 5 stars	features	if you have a kindle you do not get access to all the feature as your desktop computer very disappointed	Functionality and Features
S. Brooks	1.0 out of 5 stars	One Star	It sucks. Constantly freezes and drops call.	Performance and Stability
C. Dawson	2.0 out of 5 stars	Not intuitive!	I have not used it yet, so will revisit my review after I try it out. All I can say now is that setting it up was not at all intuitive for me. I've been at it for at least four hours. The Help section was of no help. I finally downloaded and installed it again on my desktop and it seems to have the menu bar that had been missing. I'm experiencing the same thing on my Kindle Fire. Because the Fire…	User Interface and UX
Rene Williams	1.0 out of 5 stars	Terrible. Worst app on the planet	I can't figure it out. Nothing happens when I push the buttons.And Amazon wants 3.99 for the damn manual! And there is no customer support whatsoever.	Customer Support and Responsiveness
Kris Schaumburg	2.0 out of 5 stars	Stop Changing it!	Skype used to be an absolutely amazing app. Jumpback was an amazing feature. Every update it gradually gets worse. For one thing, i've been using Skype since I was 8 years old. Recently I had to manually scroll back years in chat since they removed the jumpback option, just to realize Skype deleted all of the old messages. I had memories in those! I met my best friend over Skype, you shouldn't de…	Functionality and Features
Marc D.	1.0 out of 5 stars	new version does not work as well as older versions ...	new version does not work as well as older versions.. slowed up my phone and unable to upload pics.	Performance and Stability
Bernadette	1.0 out of 5 stars	Can't use it on my Kindle Fire HD	I was very disappointed to find that new version of the Kindle Fire HD does not have the same functions available as the older version. I checked the Amazon site for the Kindle to see if Skype was available on the Kindle Fire HD and was very happy to see the statement that it was pre-installed. Once I had the Kindle and downloaded the Skype program I called customer service to find out why I coul…	User Interface and UX
amy mewlz	1.0 out of 5 stars	Sucks	Continues to crash and never allows me to call someone on video chat.	Performance and Stability
John B.	2.0 out of 5 stars	Two Stars	To slow	Performance and Stability
Kaiden O'Neill	1.0 out of 5 stars	Wont work	I have a kindle fire hd and it says it's not compatible with the device. Does it matter what size the kindle is?	Compatibility and Device Issues
Sandy Penny	1.0 out of 5 stars	Disappointed with Incompatibility	I use Skype without a camera on my computer, and I love it. I was hoping to do the same with my kindle fire, but I don't have a built in camera, so the program is not compatible with my device. I wish they had labeled it that way up front. I had to do a lot of searching to find out why it was incompatible, and finally checked with online help who explained it to me. Sad that I can't use it withou…	Compatibility and Device Issues
Pandora	1.0 out of 5 stars	Rubbish!	Terrible, very confusing, contact names do not seem to appear as they actually are.	User Interface and UX
StanandDeb	1.0 out of 5 stars	HD Fire Skype problem.	Skype works well on all of our other android devices, but on this new Kindle HD Fire, we cannot get audio to work. Not happy.	Compatibility and Device Issues
mrs hardyment twickers	1.0 out of 5 stars	forget it on your kindle	not compatible w ith kindle, no instructions, useless	Compatibility and Device Issues
PGM	1.0 out of 5 stars	Very Unstable app for BB10	The Skype app for BB10 through the Amazon app store is extremely lethargic and very slow. It's unstable and hangs quite a bit on my Blackberry Leap. I've uninstalled it twice and re-installed to try and get it to work smoothly. However, it still takes long to load the app and hangs after loading. To get it to load sometimes, I boot the device. I would have expected Skype to have some updates to e…	Performance and Stability
Peppy	2.0 out of 5 stars	Skype Support	Unable to get Skype support via live representative--from Skype.com-- without a third party vendor where you have to pay.......	Customer Support and Responsiveness
Rhonda Ross Vincent	1.0 out of 5 stars	Skype Is Not Compatible	Skype is not compatible with Kindle Fire HD (3rd generation). Terribly disappointing.	Compatibility and Device Issues
happy	1.0 out of 5 stars	Does not update-you have to uninstall and reinstall whenever microsoft updates this product.	Could be a wonderful product so you can keep in touch with your family, however on the fire tablet is has issues. It does not update so when Skype is updated you have to uninstall and then reinstall this app. And recently stopped being able to send pictures or video. Also lost all previous conversations and you don't receive new pictures, videos or messages. Plus you cannot contact Skype customer…	Compatibility and Device Issues
Vaclav Stepan	2.0 out of 5 stars	Two Stars	Eats your battery and responds slowly. Avoid it if you can.	Performance and Stability
Bandersnoot	1.0 out of 5 stars	Doesn't work.	This did not work on my Fire HD 8 (6th Gen). It would not receive incoming calls. There are a lot of notes on the Web about this problem. Put support tickets on Skype support, they asked me to try a few things but it still didn't work.	Customer Support and Responsiveness
Larry	2.0 out of 5 stars	What canÃÂÃÂÃÂÃÂ¢ÃÂÃÂ¢ÃÂÃÂÃÂÃÂ¬ÃÂÃÂ¢ÃÂÃÂÃÂÃÂ¢t Microsoft break?	Outstanding video and audio links internationally with telephone calling ability as well. Search function and several other features diminished after Microsoft acquisition, which appears to have been an overall bad thing for Skype. As a long-term Skype user, I would have given it 5 stars pre-Microsoft but can now only muster 2 and that is being generous.	Functionality and Features
Chuck S	2.0 out of 5 stars	UI is awkward and difficult to use. Haven't made ...	UI is awkward and difficult to use. Haven't made any calls yet, so I can't rate functionality, but I did try to call the service for testing audio and video and was unable to make it work...maybe I'm doing something wrong, but the UI is so sparse it's difficult to know exactly what I'm supposed to do..	Functionality and Features
katz	2.0 out of 5 stars	forever	If u have WiFi good but don't try to download it when u have slow WiFi cuz it will take FOREVER	Performance and Stability
ArmyMama3	1.0 out of 5 stars	Don't bother	never works! i have this on 3 tablets and it won't operate on any of them!! Have tried deleting and re-installing, even contacted Amazon customer service and still it didn't work. Waste of space on my tablets!	Customer Support and Responsiveness
Ken	1.0 out of 5 stars	This is a garbage app for my kindle	This is a garbage app for my kindle. I love Skype on my phone but screen is small & I wanted to use my kindle to talk with my family. Please update so this so can be used by kindle. It freezes the tablet after 5 mins or less & volume is horrible!	Performance and Stability
Jerry H.	1.0 out of 5 stars	Microsoft ruined it.	Skype 7.* wasn't perfect, but it worked. Skype 8.* is a buggy disaster. It typically takes five tries to establish a video connection (the first three it will connect, then spontaneously hang up, the fourth it will connect without video and, with luck, the fifth try works). The user interface is less useful and has new "features" I'd best describe as childish, if not outright useless, while havin…	User Interface and UX
Clinton A.	2.0 out of 5 stars	Very Disappointed about Missing Functions	Skype is normally a good video chatting software service, however I am very disappointed that the Skype version from Amazon doesn't have several features that are standard and essential for my purposes. The Automatic Video Call Answering function was not available in the version I installed. It is crucial because my 92 year old grandma has dementia and cannot operate a tablet. We rely on automati…	Functionality and Features
Holliday	1.0 out of 5 stars	crashes all the time!!	I loved Skype but all it does is crash now....	Performance and Stability
Catherine Louise	1.0 out of 5 stars	Unable to use it	I have been invited to review this but after spending considerabe time trying to download then find it, I have given up. After reading about the exeriences of others, I won't waste any more time on it. I have happily used Syke on other devices for years so am disappointed that this appears not to be suitable for my Kindle Fire HD.	Compatibility and Device Issues
Tony	1.0 out of 5 stars	Yea, Skype sucks. Bad.	NOTHING's easy to use on this program, and I NEVER have a good quality session. Ever. There's ALWAYS delays, feedback, and mine imitates every word I say, but in a demonic voice. It's completely counter intuitive, and chock full of bugs and glitches. Easily the most frustrating computer program I have ever used in my life. Can't believe it's still around.	User Interface and UX
John M. Roberts,Jr	1.0 out of 5 stars	Junk	Will not work on my Fire . Will not accept my password or allow me to log-in, have already removed from device.	Compatibility and Device Issues
LOCOJRT	2.0 out of 5 stars	Let me know if you can get Amazon's interface to work!	Still can't get it to work right as Amazon makes tou use some interface of theirs! Which is lousy. Have Fire HD and was excited to skype and can't as quality is awful. An Amazon hostage to their software	User Interface and UX
Andrii Kusyi	1.0 out of 5 stars	One Star	I have really big issues with it on my BB Passport device	Compatibility and Device Issues
Jordan	1.0 out of 5 stars	One Star	laggy, uses tons of battery, can't turn it off when I don't want to use it.	Performance and Stability
Cat Lei	1.0 out of 5 stars	One Star	Crashes the same day I downloaded it.	Performance and Stability
Chrelms	1.0 out of 5 stars	Doesn't even deserve a star.	Why does this app still not work? I have the fourth generation Kindle Fire HD 6 and this app does not work. It doesn't connect calls at all! It fails the call, every single time I make a call. I have seriously reconsidered whether or not I should return my Kindle Fire HD 6 or just unsubscribe to Skype. I have paid for my phone number with Skype for years. I am highly dissatisfied with this app, a…	Functionality and Features
Arman Fatahi	1.0 out of 5 stars	The login cannot work in Fire HD 8	This product is not working well on Amazon Fire HD 8.I am still trying to login and it cannot work. I used many other android phones and my account works well. I called both Amazon and Skype support but they didn't solve the issue.	Customer Support and Responsiveness
Kindle Customer	1.0 out of 5 stars	don't use this	Would not load and made my kindle slow down. Had to uninstall it	Performance and Stability
Charles Van Engen	2.0 out of 5 stars	I have used SKYPE for many years. However, ...	I have used SKYPE for many years. However, now that Microsoft owns it, I find it a real "pain" and not at all user-friendly because Microsoft constantly asks me to change my password, and there is a confusion between my username and password in my Microsoft account with my username and password for SKYPE. I find SKYPE very frustrating new. CVE	User Interface and UX
Zoe Vautier	2.0 out of 5 stars	Kindle Fire	Skype for your phone is much better than kindle fire, you can send more emojies, mojies, and the video quality is much better. It seems like they only update the phone and computer version and not kindle. On the kindle fire it's also very laggy and you don't get as many things.	Performance and Stability
Kevin Shaver	1.0 out of 5 stars	The security is a pain	Could never actually use it .it says I have one but all the" security " makes it so hard to get through all the hoops ..	Security and Privacy Concerns
Paula Messenger	1.0 out of 5 stars	Confusing	Compared to Skype when I first started using it, it is now very un-user friendly! It is needlessly complicated and confusing at best. I do not like the system for adding names and information and then accessing a number to call. Even finding the correct call and disconnect buttons is not as good as several years ago.	User Interface and UX
Amy Marie	1.0 out of 5 stars	it doesnt work i cannot actually get it on my ...	it doesnt work i cannot actually get it on my kindle fire - i can only get the skype wifi....i cannot under any circumstances get to where i can actually download this app to my kindle to be able to install it! even though it says my kindle is compatible!!	Compatibility and Device Issues
Amazon Customer	2.0 out of 5 stars	Two Stars	it freeze al the time	Performance and Stability
SarahJ	1.0 out of 5 stars	Not free	Since when do you have to pay to use Skype??I hate how the app says free when you download it but all the features cost money	Functionality and Features
Mrs Tamar Egan	1.0 out of 5 stars	Skype Kindle Edition was not compatible with my Kindle Fire HD!	Couldn't download this app for my Kindle Fire HD! Apparently this is not compatible! More than a little inconvenient and annoying!	Compatibility and Device Issues
TheBookWorm	1.0 out of 5 stars	worst ever	Dude trying to to talk to family i haven't seen in long time, and it keep crashing. Dont get it for kindle	Performance and Stability
Carol Ann Sexton	1.0 out of 5 stars	Not happy with Amazon	It's not really that I hate it. It just would not load only my Kindle Fire HD. After working with one of your techs for over 1 hour she found out that it was not compatible with the Kindle Fire HD????? Why wasn't this in the information before trying to download it? GGGRRRRRRRR!	Compatibility and Device Issues
Lia	1.0 out of 5 stars	It doesnt work !!!	It does not work on my kindle hd 7. Unable to install it. Keep getting messages saying it is not compatible.	Compatibility and Device Issues
Watersprite	1.0 out of 5 stars	Prefer vsee to Skype now	I hadn't signed in for years, and had trouble this time because they had been bought by Microsoft and changed by Skype password to my hotmail password. I didn't know this, and in resetting my skype password, also changed my hotmail password. Then it took a long time to load before finally telling me that it didn't like my version of Firefox, and suggesting other browsers. So I went in through IE.…	User Interface and UX
Me65	1.0 out of 5 stars	not useful for kindle fire.	Not a good program for a kindle fire 8. It does not work as a texting program. I have lots of family and friends on various devices and mobile companies. This doesnt work for texting in this situation on a kindle fire 8.	Compatibility and Device Issues
Mysti Shamblin	1.0 out of 5 stars	... app always kicks me out and freezes it's the worst.	The app always kicks me out and freezes it's the worst.	Performance and Stability
leafie	1.0 out of 5 stars	can't use!	I have used Skype before and love it. Unfortunately, the app is crashy-crashy, so I can't use it, even though it was one of the main things I wanted to use when I asked for a tablet for Christmas. Please fix this, y'all.	Performance and Stability
JAAYZ	2.0 out of 5 stars	Does Anyone Even Use This Anymore?!	Does anyone even use this anymore? I only downloaded it for my Amazon Tablet... and I'm pretty sure I'll never even use it because Facebook now has a video chat feature.Sorry Skype.	Functionality and Features
Amazon Customer	1.0 out of 5 stars	Not able to have skype call, the details and ...	Not able to have skype call, the details and assistance / help mode is inadequate... only problem is with Skype by Amazon Kindle device and not with my Laptop Skype, which i am using for so many years.	Compatibility and Device Issues
lisar915	2.0 out of 5 stars	Bloated Clunkly App; Sound Quality Not So Good	I have this on my phone as well. In general, Skype is a bloated, clunky, slow loading application. The only reason I keep it is because certain people I know have it and communicate with it only. Also, on my Kindle, the volume doesn't go up as high as I would like.	Performance and Stability
Peter	2.0 out of 5 stars	Two Stars	Did not support video	Customer Support and Responsiveness
KC	1.0 out of 5 stars	NOT SUPPORTED ON KINDLE FIRE HD 8	After trying for the past month to work with Amazon tech support and then Microsoft tech support, I was told by Microsoft that Skype is not yet supported on the Kindle Fire HD 8. They do not have a target date for it to be working but know there are issues and multiple customers who cannot use it on their Fire HD 8. Do not buy to use for Skype at this time!(review written 9/16/2019)	Customer Support and Responsiveness
John Maguire	2.0 out of 5 stars	Two Stars	Slow not easy to use but free	Performance and Stability
John E. Arruda	2.0 out of 5 stars	Two Stars	It was downloaded to a Kindle that cannot support it .!	Customer Support and Responsiveness
Ashleigh M	1.0 out of 5 stars	Unless you really love spam.	Hate the app, hate the platform, hate the spam I get through it, and so I removed it.	Compatibility and Device Issues
Sammy	2.0 out of 5 stars	Privacy concerns	Easily the slowest messaging/video app out there. Also, serious privacy concerns. I only use this as it is historically what travel buddies/family abroad uses.	Performance and Stability
Dani	1.0 out of 5 stars	not compatible with kindle fire hd 2nd generation.	This is not compatible with kindle fire he 2nd generation. It is so frustrating that my kiddos have their new kindles and yet they can't use it to be able to talk to family. Someone needs to hurry up and make a version that is compatible with it. I am starting to regret the purchase of the kindle.	Compatibility and Device Issues
Tomas DellaMorte	1.0 out of 5 stars	One Star	Possibly a good app but it's not compatible with my tablet.	Compatibility and Device Issues
David C. Rasch	1.0 out of 5 stars	Disappointed	Doesn't work on Kindle Fire 7" 2015. Very slow, couldn't answer incoming call.	Performance and Stability
Donald Keylon	1.0 out of 5 stars	and now like all MS Products	I did not realize Skype had become a MS Product... and now like all MS Products... it is slow, bloated, resource hog that must be circumnavigated to complete the simplest of tasks. I will look for an alternative	Performance and Stability
Aleaha	1.0 out of 5 stars	ummm	I recently downloaded Skype it worked fine for a while but now I can not even go onto the app. I click on it and my screen freezes or it loads for ever before the screen goes black or freezes	Performance and Stability
Mr. Sweet	1.0 out of 5 stars	Very Disappointed Paying Skype Customer + Update	Paying Skype customer for years. It was great but just gets worse. Skype for my most recent Fire tablet never rings when someone calls. Tried everything and then tried everything again. Been through the support threads. It worked fine on my older Fire. It seems to be an issue with many Android and Fire tablets. Also this is the worst version of Skype and hard to use. Tried a couple of free phone …	Customer Support and Responsiveness
Erik	2.0 out of 5 stars	Skype ... a fall from grace	This is continuously crashing on my kindle, I can't accept calls and if I call people they aren't receiving them.The reason for 2 stars: 1 star on my kindle while 3 stars on my computer... average.SKYPE, please get your act together!	Performance and Stability
Darren	2.0 out of 5 stars	Fire HD 10 buyers beware.	It's glitched. Does not support videos on the Fire HD 10" tablet even though it has its capabilities.	Customer Support and Responsiveness
Jade W	1.0 out of 5 stars	I would give 4 stars when using it with phone ...	I would give 4 stars when using it with phone or computer but with android tablet, its missing some functions. example automatically answer and start the video. we used to use this function so we can talk to our pets while away using macbook, and it has no problem. but it did not work with amazon fire tablet or asus tablet.	Functionality and Features
Emily	2.0 out of 5 stars	Try several options before settling for Skype	I am not a fan of Skype. It lags a lot and drops calls. I have had better luck with Zoom.	Performance and Stability
Phoenix	1.0 out of 5 stars	One Star	It's worse than Ipad skype. That's saying something, the call always crashes.	Performance and Stability
Boston	1.0 out of 5 stars	terrible	I don't have a camera or a Mic, but I feel that skype should at least let me check my messages on my tablet. I can't even download it, because it's incompatible. I also read several reviews on it. It really seems to need some improving. Even so, skype works quite well, on computer at least. I would recommend it for computer, but definitely not tablet.	Compatibility and Device Issues
Manohar Reddy	1.0 out of 5 stars	poor performance	Very poor performance. App is getting closed during video or voice call abruptly. Previous version I had in my device was downloaded from BlackBerry World was good. This was now part of Amazon app store and not working as expected. :(	Compatibility and Device Issues
Amazon Customer	1.0 out of 5 stars	Device froze completely when on my first call with Skype Software s.a.r.l. and I had to return device to manufacturer	I was unable several times to download Skype Software s.a.r.l., until finally successful-no idea what the reason for this was.My device froze completely when on my first call with Skype Software s.a.r.l. -the device was only one day old and so had to be returned to the supplier.Sound test had worked OK so I had thought all would be fine.	Compatibility and Device Issues
Zaida Johnston	2.0 out of 5 stars	I donÃÂÃÂÃÂÃÂ¢ÃÂÃÂ¢ÃÂÃÂÃÂÃÂ¬ÃÂÃÂ¢ÃÂÃÂÃÂÃÂ¢t understand	Why did I keep missing the calls( I guess I suppose to turn something up?)	Functionality and Features
Rajagopalan Balaji	2.0 out of 5 stars	Poor Sound quality	The sound quality is too low . Looks like it is the issue with lot of users. Sound issue doesn't occur in other devices	Compatibility and Device Issues
Lolita	1.0 out of 5 stars	I hate it	The app is realy slow even though my apps are fast. Wwhen ever i get a call and answer it it doesnt work. When I cal it also doesnt work. The update is really bad. DONT GET IT!!ÃÂÃÂÃÂÃÂ°ÃÂÃÂ ÃÂÃÂ¸ÃÂÃÂÃÂÃÂÃÂÃÂÃÂÃÂ	Performance and Stability
David Spencer	1.0 out of 5 stars	Not able to download	I have a kindle fire and there is not an app for this yet. I thought I would be able to use this feature on my Kindle Fire.	Functionality and Features
Rayne Labelle	1.0 out of 5 stars	Fix, please!	When I first updated this, I liked the new look. However, that was all that was nice about this version. The first time I tried to call my Mom, I was upside down on her screen, and the screen crashed. Then I had the same problem as everyone else, Skype is not responding, would you like to close it? And tbis was on my Kindle Fire HD 7". After three times of having a black screen and just hearing s…	Performance and Stability
Kindle Customer David	1.0 out of 5 stars	Worse than useless	Utterly useless. Download - onto Kindle Fire HD - cancelled my credit and wiped out all but 2 of my contacts. No indication about how to add credit. And of course practically impossible to uninstall. Will now try WhatsApp on this device.	Compatibility and Device Issues
ThosMason1	2.0 out of 5 stars	Skype works very well, when it works.	Skype works very well, when it works. Unfortunately, it has an abominable user interface. It is almost impossible to use without someone on the phone identifying the hidden functions.Perhaps, some day, I can graduate to the "person on the phone."	User Interface and UX
Paulius	1.0 out of 5 stars	Buggy	It's been what, a decade? Microsoft still hasn't released a single version of Skype that isn't excruciatingly painful to use due to either stupid design decisions or being buggy. This version refuses to show me any recent chats in the recent chats panel. Just shows the one that's currently open. Sometimes it works, sometimes it doesn't. Sometimes it doesn't allow me to answer a call while it's ri…	Compatibility and Device Issues
Amazon Customer	2.0 out of 5 stars	Two Stars	You'll have trouble if you have it on more then one device.	Compatibility and Device Issues
278angie	1.0 out of 5 stars	No stars.	It doesn't work on my kindle fire HD bought last week. 14 February 2014. Says not compatible (brought in UK which I guess is the problem.	Compatibility and Device Issues
AE	1.0 out of 5 stars	Deception & Mendacity now that MS owns Skype	While overseas, comencing some 5 updates ago: First it would not allow purchase of Skype Credit via PayPal & Support would not answer to a request for solution. Second, after returning to the US on July 27 began an agrssive search for a solution with no help from Support other than acknowledging I existed; the fourth update allowed PayPal purchase of Skype Credit but would not allow overseas call…	Customer Support and Responsiveness
Jaime J. Gonzalez	1.0 out of 5 stars	Run.	Run! If you pay for a phone number it won't work. Skype no longer supports service to Skype enabled phones. Good luck trying to find customer service, even more luck trying to get your money back. I had Skype for years, no problems, now they decided to drop support to Skype enabled phones.So run until thou can't hear the word Skype anymore.	Customer Support and Responsiveness
terri darling	1.0 out of 5 stars	False advertising	I am very unhappy with the events surrounding the purchase of the Kindle. I bought the Kindle specifically for my daughter to read books and Skype while she was on her five month trip. We promptly got our purchase but were unable to open the download of the Skype app. We phoned for technical support and the agent went through the download process with us. It did not work. The agent was aware that…	Customer Support and Responsiveness
TRACY	1.0 out of 5 stars	Not happy with Skype	I don't like the new skype version. Its very laggy amd when video chatting the ad is larger than the video screen.	Performance and Stability
Merky	1.0 out of 5 stars	Meh	I dont use this at all so I have no idea when I opened it tho camera kinda sucked loaded slow	Performance and Stability
Karen von Felten	1.0 out of 5 stars	Not installed	Skype was supposed to be preinstalled on my Kindle Fire HD, but I can't find it or use it to make a call using my existing Skype account...so I can't rate it! I'm very disappointed in "customer service" response..."error." And Skype closed my "case" without resolution.	Customer Support and Responsiveness
andropolis	1.0 out of 5 stars	Skype compromises privacy and allows for exploits to back door into your computer	This program now has Back doors which allow black hat hackers to get into your computer on the front end allowing them to control your computer without root. If left On they can easily gain root access and steal your identity or Worse. When this operation Started before Microsoft bought it this was a peer to peer application where no middle man can just access video and audio that is absolutely p…	Security and Privacy Concerns
Linda SR Wilkinson	1.0 out of 5 stars	Hate it	Poor pitiful piece of software. Trouble with all my devices when I put this on	Compatibility and Device Issues
Nicholas M Williams	1.0 out of 5 stars	Doesn't Work for Kindle 7!!	Is not very "friendly" reacts slowly to input, and repeats input requests. I couldn't get it to work except for 1 internet phone call, less than a minute for $.08. Ended up buying $20.00 credit (required to have $$ credit to work) never could do what was required for "contacting my family!"Asking for a refund was cumbersome and unsucessfull, I had to have the Order number for my $20 and it wasn't…	Performance and Stability
Amazon Customer	2.0 out of 5 stars	whatsapp much better	user interface is more complicated than it used to be.. very disappointing	User Interface and UX
Iris	1.0 out of 5 stars	Not happy	I'm tired of having to pay for things once they are downloaded. Too slow for use	Performance and Stability
Lord Chibi	2.0 out of 5 stars	buggy and freezes alot	Freezes whenever i try to make a call. Horrible app, really needs to be fixed. Deleted until they fix it	Performance and Stability
Scott von Berner	1.0 out of 5 stars	Skype not compatible for kindle 8.9	Skype is not compatible for kindle 8.9.Seems like kindle or amazon does not care to make a fix.	Compatibility and Device Issues
jackie	1.0 out of 5 stars	Not for the Fire	You unfortunately can't use it on the Kindle Fire.....After downloading it just won't work just like so many other FB games and programs you can get on other devices. :-(	Compatibility and Device Issues
Jah Knee	1.0 out of 5 stars	Not for standard Kindle Fire	I never received the download. Presumably because it is incompatible with my Kindle Fire (Non HD). So I've no idea why Amazon thinks that the process was successful.	Compatibility and Device Issues
Kim Mikiel	1.0 out of 5 stars	Doesn't work on my Kindle	It was downloaded, and then they told me my OS couldn't support it. Now I can't even find it to delete it.	Customer Support and Responsiveness
Marina	2.0 out of 5 stars	Better interface needed	Didn't care for the interface one bit	User Interface and UX
d. ruff	1.0 out of 5 stars	DO NOT DOWNLOAD !!!!	This app DOES NOT WORK !!!!! It has tons of glitches !!!!! I immediately uninstalled. Sometimes you can be talking to someone and see them and all of a sudden the screen goes completely black, yet you can still hear the other person. It doesn't close when u try to close it, you have to shut your device down and restart it for the app to close. While talking to someone the screen freezes up on you…	Performance and Stability
Raunak	1.0 out of 5 stars	Skype ruined by its update	Skype was working good on my BlackBerry Device earlier but since Amazon App store has provided update its get crashed within a few seconds of video call.	Performance and Stability
Janet Goodwin	2.0 out of 5 stars	Two Stars	Sound quality intermittent breakup slow responding.	Performance and Stability
Kira	1.0 out of 5 stars	No file sharing	Used to love this app since I had to use it daily. Unfortunately since the "upgrade" the mobile app does not support file sharing.	Customer Support and Responsiveness
Slade Cook	2.0 out of 5 stars	DIDNT WORK	PRODUCT WASNT AS DESCRIBED. I HAVE THE KINDLE FIRE. NOT THE KINDLE FIRE HD. WHEN I TRIED TO DOWNLOAD THE MESSAGE THAT I GOT WAS; NOT COMPATIBLE.	Compatibility and Device Issues
Mr. Tomar	1.0 out of 5 stars	Not working on BB device	Not working with Blackberry device	Compatibility and Device Issues
mr d griffiths	1.0 out of 5 stars	because my kindle fire HD fire does not support this ...	because my kindle fire HD fire does not support this app so I have to say that I am very dissapointed with this purchase and if I had known this in the first instance I would not have bothered..regards Desmond G	Customer Support and Responsiveness
Amazon Customer	1.0 out of 5 stars	crashes constantly...	Useless. Can hardly talk about anything before the app collapses on itself ands freezes. Need this fixed as soon as possible...	Performance and Stability
AJ	1.0 out of 5 stars	Skype	Worst. Really bad, Amazon should stop app support for BB. They both are worst. It does not work properly, I Removed this app...pls guys go for Android phones.	Customer Support and Responsiveness
kodizant	1.0 out of 5 stars	skype too many features all cluttered in the UI, and slow to load	service takes too long to load, is cluttered in user interface, disconnects intermittently, very erratic app	User Interface and UX
Raymond	2.0 out of 5 stars	Missing Features	By comparing to android version, this version of Amazon Fire is lower and lacking the feature of the auto answer with video.	Functionality and Features
Terri	1.0 out of 5 stars	One Star	Very slow	Performance and Stability
shanz_vincent	1.0 out of 5 stars	skype doesnt show on my tabket as an app, i cant find it	I have a kindle fire HD tablet n I downloaded Skype for my kindle fire HD, but once I've downloaded it.. I don't see it as any of my apps n I've looked into apps on cloud n devices and its not there, what do I do?? Can someone help me please?	Compatibility and Device Issues
E. Jenness	1.0 out of 5 stars	Was hard to set up account and you have to ...	Was hard to set up account and you have to deactivate your parental controls on your device to use.	Compatibility and Device Issues
mark baxter	1.0 out of 5 stars	One Star	Rubbish-it's not compatible with my kindle fire although it's probably my fault for buying a tablet without a camera!	Compatibility and Device Issues
Amazon Customer	2.0 out of 5 stars	Not as good as hoped	Forever getting dropped while in video call , speech distorts and freezes regularly . Somewhat disappointed .	Performance and Stability
raj patel	1.0 out of 5 stars	Not working well	I did download for blackberry q 10 but it's not starting up only, getting crash all the times.	Performance and Stability
Vikas Kumar Jha	2.0 out of 5 stars	slow app	Very slow. And typing is also delayed. Product from Microsoft, doesn't feel so good. Opens slowly. Overall not a nice and smooth experience.	Performance and Stability
Dinesh	1.0 out of 5 stars	One Star	The fire tablet is damn slow and skype never worked on the fire tablet.	Performance and Stability
Tom Olmsted	1.0 out of 5 stars	Don't bother trying, the app just doesn't work	I thought I could outsmart the plethora of negative reviews, especially since Skype is a well known platform. I failed, I was able to log in but that was it. The app immediately crashed to a black screen and never returned.	Performance and Stability
Amazon Customer	2.0 out of 5 stars	poor	I did not like it because most of the time it is very slow to accept photos.and for the videos it is worst!!! many of my friends sent me videos on skype but I never receive them	Performance and Stability
Darwin Parra	1.0 out of 5 stars	The app has lots of echo on the far end ...	The app has lots of echo on the far end on this device. Tested with other devices and problem was not present.	Compatibility and Device Issues
Mrs G.	1.0 out of 5 stars	WHAT SKYPE?	We cannot use Skype on our new Fire kindle as there is no camera unless we are missing something even though we have used all our resources to search	Functionality and Features
Amazon Customer	1.0 out of 5 stars	I want to cancel my free trial but can't figure out how to. You screwed me again!	Skype does not work on my device. How do I cancel it??????	Compatibility and Device Issues
Amazon Customer	1.0 out of 5 stars	One Star	Confusing and unclear.	User Interface and UX
Adrian	1.0 out of 5 stars	Did not work properly	Installed the app on an Amazon Tablet. Installation was fine. Went to use it later that day, and it worked for a few minutes, then slowly the sound became less and less audible - than the app shut down all together, and I lost communication with the other party.	Performance and Stability
Ethan	1.0 out of 5 stars	One Star	Updates keep making the program worse. I liked it when it didn't have all these new features.	Functionality and Features
Sheila Green	1.0 out of 5 stars	One Star	It is hard to speak with a customer service rep when you need help	Customer Support and Responsiveness
srikanth	1.0 out of 5 stars	One Star	not at all useful	Functionality and Features
Roberto Vitale	1.0 out of 5 stars	It will not turn-on the speaker or headset. There ...	It will not turn-on the speaker or headset. There is no control over it, and Android or skype help is helpless.The skype voice test feature did not work and the test listed no data errors. An application delete and reinstall resulted in the application not longer recognizing my account. I deleted it.	Functionality and Features
D	1.0 out of 5 stars	One Star	The app would freeze in the middle of my vido chat. When it wasn't crashed it worked well.	Performance and Stability
Amazon Customer	1.0 out of 5 stars	Doesn't work	Everytime I tried to call, the app crashed	Performance and Stability
RealDoomz	2.0 out of 5 stars	Amazon Version Outdated	Latest update for Amazon version is two years old and it`s missing many of the new features. Please make a update for amazon.	Functionality and Features
Leah Keaton	1.0 out of 5 stars	Laggy and slow	It's laggy and slow	Performance and Stability
Mr. Colin Kerr	1.0 out of 5 stars	1 star too many	It's not even one star as the kindle fire hd I have will not run Skype. Why on earth design a tablet that doesn't have a microphone. I only have the tablet because it was free with a daily mail subscription but as a single device to travel with It's not satisfactory.	Compatibility and Device Issues
Rod Brady	1.0 out of 5 stars	Stay away.	Couldn't make it work or get my money back. Since Microsoft took it over seems like it went bust and no customer service. I tried and tried but couldn't even get hold of them.	Customer Support and Responsiveness
Mark Besemann	1.0 out of 5 stars	Video chat not possible between fire 8 hds.	I have two brand new fire hd 8 tablets with updated software and updated skype app. It indicates with a green check that the tablets are linked and messaging is possible. But it will not transmit a voice or video call. Just keeps stating missed call after a few minutes of trying to connect. I was able to videocall between my iPhone and tablet. But even with excellent high speed internet the conne…	Customer Support and Responsiveness
Z. V.	1.0 out of 5 stars	Battery hogging useless piece of junk	elfin' useless on a BB PPSE. (and was problematic on some other devices too)I wonder why everyone's still using it when there are worthy alternatives now on the market.... I'm looking at you WhatsApp and BBM. ;)	Compatibility and Device Issues
Tracey Smart	1.0 out of 5 stars	Rubbish	It's rubbish as it doesn't work on kindle fire hd, but it says it's is compatible. More information needed if it should work or remove it from the apps.	Compatibility and Device Issues
jumbella	1.0 out of 5 stars	I discovered that it doesnt work with my Kindle fire hence why I hate it but I don't hate it really.	I was led to believe that this software would work with my Kindle fire 2nd generation, But I couldnt get it to work. Further research on the computer revealed that skype is not compatible with my Kindle. ( Although it is with other Kindles and it comes preloaded with those), I was really disappointed to say the least as Skype is a fantastic product that I use on my desktop. Hence the reason why I…	Compatibility and Device Issues
vladimir s.	1.0 out of 5 stars	Skype on Fire issue with incoming calls	The app listens to the incoming calls only when it is open Iand is in foreground. On other platforms Skype is always on when device is powered on. This needs to be fixed on Fire.	Compatibility and Device Issues
Carolyne Anderson	1.0 out of 5 stars	Skype(Kindle Tablet Edition)	This app is only compatible with Kindle Fire HD, so it's of no use to me at all. Very disappointing.	Compatibility and Device Issues
Darlene Singer	1.0 out of 5 stars	Skype sucks	I've used Skype for years and it gets worse instead of better. I even paid for the premium Skype. It was the same each time I video chatted. Freezes up all the time. It's blurry and the sound goes crazy. It doesn't matter which computer I use. It's always the same.	Performance and Stability
Anthony Darmanin	1.0 out of 5 stars	Couldn't get it to download.	I gave it a 1 star because I couldn't get it to download! It said it's not compatible with my kindle fire!!!	Compatibility and Device Issues
Amazon Customer	2.0 out of 5 stars	Absolute crap since the latest updates	I have been using Skype for 3+ years now and I loved using it at first. I didn't use it much but now I'm using it to contact my friends every day. Since the latest updates I have been fed up with this app. I don't receive any messages until an hour or so after my friends send them, the call screen stays on my screen while I'm in a call and doing other stuff, and I keep getting kicked off of calls…	Compatibility and Device Issues
NickSar	2.0 out of 5 stars	Well.	WEAK, works great BUT INCOMPATIBLE WITH GROUP CALL!!!!????	Compatibility and Device Issues
Alex	1.0 out of 5 stars	Doesn't Work	Maybe I'm missing something, but I've never heard of anyone who's gotten this to work. It'd be great if it did!	Functionality and Features
Angry Bob	1.0 out of 5 stars	Supported?	Latest version stopped working. Microsoft is terrible for how they are dropping support for old versions but the Google market version is ok still.	Customer Support and Responsiveness
Patricia Prince	1.0 out of 5 stars	Extremely upset!	I cannot connect with my family on this device...I am very unhappy!	Compatibility and Device Issues
Tim	1.0 out of 5 stars	Bad	It made me reset my account and now I lost all my stuff on Skype. I don't know if someone hacked me or it just reseted by its self. Please fix this. I used to like this but now I don't.	Security and Privacy Concerns
Amazon Customer	1.0 out of 5 stars	Terrible!!!	This game is so crappy!! Don't get it!!! I tried to log in once my new account FINALLY worked, but it said, "Unable to log in"!!! I was like, "WHAT THE HECK!!!!!" If you already got it, get rid of it!!! Then if you ever see it again, (god forbid) then just shut off your device. Right there and then. ÃÂÃÂÃÂÃÂ°ÃÂÃÂ ÃÂÃÂ¸ÃÂÃÂÃÂÃÂÃÂÃÂÃÂÃÂ¡ÃÂÃÂÃÂÃÂ°ÃÂÃÂ ÃÂÃÂ¸Ã…	Compatibility and Device Issues
Craig Drusbasky	1.0 out of 5 stars	Ok	It is a good game but...it is to laggy	Performance and Stability
L Hutchinson	1.0 out of 5 stars	All-new Kindle Fire HD	I had this bought me for Christmas but unfortunately it has no camera therefore no Skype which is really why I wanted it. We were misled into thinking because it is the new version it would have all the features of the previous model.	Functionality and Features
enterbackspace	1.0 out of 5 stars	Not Working!!!!!	Love Skype on all devices except the 2017 Fire 10.Why the lack of love?Because I'm constantly receiving this message -OopsIt looks like there was a problem with Skype, please try again later.-or being directed to download the app AGAIN.	Compatibility and Device Issues
R. Rubio	1.0 out of 5 stars	No longer on Kindle Fire HD	Stopped working with Kindle Fire HD. Literally stopped working overnight on 10/24/17. All troubleshooting tips no help. I've read reports that it's no longer going to be supported on Kindle Fire HD but no official word from Microsoft or Amazon.	Customer Support and Responsiveness
Mister Radio	2.0 out of 5 stars	Sorry that it was purchased by Microsoft!	I have used Skype for years but now that it is owned by Microsoft , it is absolutely terrible from the standpoint of purchasing a credit, changing passwords etc. The interface on this Amazon tablet sucks but I think that is due more to Microsoft than Amazon. I have tried to change my password but don't receive the code on email or my phone. Microsoft has been in bed with the NSA in helping them s…	User Interface and UX
Man-dude	1.0 out of 5 stars	Unable to refresh or revive most recent Text messages.	I have no idea why there is no refresh button. But I am no longer getting my most recent responses that I am normally getting on my pc. There is no way for me to know anyone's response to my messages. This is very frustrating. I am using kindle fire to attempt communication with this.	Customer Support and Responsiveness
bryan hillman	1.0 out of 5 stars	can't even make calls	as soon as I or someone else picks up, the app immediately closes out and crashes, I can't even say anything before it closes out	Performance and Stability
Awk32	1.0 out of 5 stars	Stopped working on kindle fire	Skype no longer connects on any type of call (Skype to Skype, or landline) on my kindle fire. Support link on app doesn't load, and microsoft community message boards are no help, they just refer you back to the useless app support. Very disappointed because Skype is really the only option for kindle fire and my only way to conduct some business while overseas, not to mention stay in touch with f…	Customer Support and Responsiveness
Marco Brooks	1.0 out of 5 stars	Mobile app became unusable after recent update	Last week my mobile Skype decided to update on its own without even asking my permission to do so as any other app would do. Update brought back bunch of garbage from 2 years of prior communications, including all of the blocked and deleted people and bots! To make the matter worse - the is no option to delete the from the screen either.And now the most important issue that mames this Skype updat…	Functionality and Features
Augy	1.0 out of 5 stars	ENDLESS CRASHES	I have been trying to use this app on my Kindle Fire for several months now and I can accurately sum up my experience with it like this....I video chat for a minute, Skype starts making dinging sounds, and then it crashes. I restart this app, video chat for a minute, Skype starts making dinging sounds, and then it crashes. I restart this app, video chat for a minute, Skype starts making dinging s…	Performance and Stability
Brisa	1.0 out of 5 stars	Cannot use it on Kindle Fire	It seems that I cannot use it on my Kindle Fire. I keep getting a message that it is not supported. Bummer!	Customer Support and Responsiveness
James	2.0 out of 5 stars	Bad port of a good service.	The worst aspect of this app is that it continually fails to push messages from people. Often I will message someone only to suddenly have several messages sent to me hours before suddenly load. To the other people, it just appears I am ignoring them. Signing on to the desktop app at the same time will make the messages show up and be received immediately, but then what is the point of using the …	User Interface and UX
Amazawesome1	1.0 out of 5 stars	Don't get it.	Skype keeps signing me out. When I try to sign back in it says unable to sign in. I have had to change my password more than 5 times. I use this app to stay in touch with friends. This app is irritating and needs an update. The call quality goes from clear to EXTREMELY blurry in a matter of seconds. Sometimes out of nowhere it just hangs up my calls! The calls are laggy and it's really aggravatin…	Performance and Stability
Krista	1.0 out of 5 stars	Most glitchy App ever	For such a popular program you would think they'd have th money to higher a decent programmer. This app is garbage. About half the time it won't let me go online unless I call someone. If you are on a group call on you're computer and log off and call one person from the group back on the kindle it will call the whole group back even though it shows you are only calling the one person. It also cr…	Performance and Stability
justferg	1.0 out of 5 stars	can not	I can not Skype at all. Right in the middle of something important to this dying women, something that will never happen again and Skype started acting up, erased all contacts, won't let me sign in, even after I asked for Skype to send info on username and password to me, still wouldn't work. Then it tells me I have to pay to proceed, PAY? Since when? And still wouldn't even let me pay and contin…	Customer Support and Responsiveness
Alejandro L Calad	1.0 out of 5 stars	Skype for Kindle, a total failure! Thanks to Amazon Fire OS...	I've been using Skype for years and It's been a good experience, but not with my new Kindle Fire.I'm not sure what thebig Idea is with amazon and propietrary versions of lots of apps. They all have problems, crashing all the time and making you sorry you bought a kindle and not a Nexus or something different form another manufacturer that can download from the official Google Play Store.Skype is …	Performance and Stability
Kreg	1.0 out of 5 stars	Skype does not work on the Kindle Fire so don't even try	i have tried to use skype on both my fire kindles. the older 1st generation and the new HDX I just bought. The kindle fire itself is pretty amazing but I really had hoped to be able to use skype on it. I have been a skype user for 6-7 years and it has been great on my desktop and works great on my samsung galaxy S-3 but it's a no go on the fire. I have 2 Fires and 2 1st version monochrome monitor…	Compatibility and Device Issues
tzot	2.0 out of 5 stars	Buggy, buggy, buggy	OLD review: The pre-installed version on my fire HD was buggy: if I made the mistake of typing an IM, then any subsequent calls was a matter of chance whether they would happen. Even if it crashed, I just had to reopen Skype. However, as long as a call (either voice or video) was active, the thing worked. I saw there was an update, so I gladly installed it. Disaster ensued. Video calls are flaky …	Performance and Stability
Allen F. & Virginia S. Capel	2.0 out of 5 stars	Doesn't work for me	This will be my third Skype account. So far none of them work properly. My first attempt with Skype was about five years ago and it worked perfectly. Since then, it is constantly degraded to the point where I get garbled sound and no video. I thought by having it on my Kindle. My problem would be resolved. No such luck. I think Skype just does not like me. I know it is not my Internet connection …	Customer Support and Responsiveness
ty drakon	2.0 out of 5 stars	ehhh...	I had been using skype for a long time now and the skype before the update was great! It worked very well and I didn't have many problems with it..most of the time..but now that it had updated it's basically like crap now, it's slow, the typing slows down simwtimes and the cursor goes back to the start of the message, it's really annoying....another thing would be if you wanted to scroll up to se…	Performance and Stability
Scarlytt	2.0 out of 5 stars	Used to be great until most recent update.	This was a terrific program and my chat of choice. It had very intuitive chat, great voice chat and decent video chat. Now it got a facelift in this last update and now you can't hit enter to send messages...it's now a button up in the chat area that the keyboard covers up. You used to be able to change your status from online to away or invisible or offline....now you can't. You're online as lon…	User Interface and UX
arevikghuk	2.0 out of 5 stars	Lately this app doesn't work	I used this up for years, but last 3 days I can't connect with anyone in my contacts, the app for Apple devices word but on my kindle fire it doesn't connect. I don't know if it is w New update or what but i really hope they fix it soon. Very sad that we can't use it.	Compatibility and Device Issues
mani	1.0 out of 5 stars	Fudu	The app crashes automatically	Performance and Stability
Name withheld	1.0 out of 5 stars	New interface is awful	Half the time the app does not start, just quietly quits and gets you back to front screen of the Kindle.When it does start, the interface is horrible, a set of light-blue and darker-blue squares..what is that?When the app starts, if you select "People", it gives you alphabetized list of your contacts, all OFF - becausethis app is not smart enough to come up in ON-LINE mode. Like I want or need i…	User Interface and UX
JC	1.0 out of 5 stars	Does not work right	This app does not work. I set this up so I could video call my aunt. She can't here me on the other end and it doesn't support stickiers. Good thing we both have iPhones so we can face time. That works a lot better! ÃÂÃÂÃÂÃÂ°ÃÂÃÂ ÃÂÃÂ¸ÃÂÃÂÃÂÃÂÃÂÃÂÃÂÃÂ ÃÂÃÂÃÂÃÂ°ÃÂÃÂ ÃÂÃÂ¸ÃÂÃÂÃÂÃÂÃÂÃÂÃÂÃÂ ÃÂÃÂÃÂÃÂ°ÃÂÃÂ ÃÂÃÂ¸ÃÂÃÂÃÂÃÂÃÂÃÂ…	Customer Support and Responsiveness
Tricia Hamilton	2.0 out of 5 stars	FIX ALL GLITCHES....IT'S A NECESSARY APP	When I first downloaded this app to my tab, it worked excellent for the first day. It's the second day and O.M.G. it is always crashing, sticking, volume is too much, can't adjust it, it's forever not responding.It's an app that I need at the moment but it's making me regret the decision of downloading it. I really didn't want to because the rating is ridiculously low for such a well needed app.F…	Performance and Stability
Ryan Parker	2.0 out of 5 stars	not to good	This app was okay I guess. I mean its good for video chatting and I love to do it but every time I try to call someone and they don't pickup even after I have quit I can still here that really annoying ringing noise! Its so frustrating! I even completely exit out of the app and I can still here it so I have to shut down my tablet and restart it all over again! So annoying! Also very laggy and som…	Performance and Stability
Lil Puppy Dog	2.0 out of 5 stars	drops calls, lags, the new update	In 2013, my kindle fire HD worked AMAZING with Skype, I wanted to Skype my friends all the time and now I don't. Skype got a recent update and now it drops my calls, completely freezes, and makes the app almost worthless. I hope Skype soon fixes the issues so this wonderful app can work just as good or even better than before..	Performance and Stability
Vixinya	1.0 out of 5 stars	terrible	It looks like since mid 2013 on forwards, Skype isn't worth downloading. I bought two Kindle fires just so I could keep in touch with my parents, and the app crashes non stop. Call drops, app closes, calls won't go or come through (I called on cell phone, and could hear their Skype ringing from their end but I never got the call and vice versa). Once it gives you the error message if you don't cl…	Performance and Stability
Lexington Lexicon	1.0 out of 5 stars	How is Skype this bad?	Maybe it's because the Kindle has a proprietary Android OS, maybe it's because Microsoft wants everyone to buy Windows-based devices, idk. All I know is that Skype for Kindle never shows anyone as being online, even though I can log on from another platform and see that they are in fact online. This app also very rarely notifies me about new messages. It really just doesn't send notifications unl…	Compatibility and Device Issues
AutoMan	2.0 out of 5 stars	can't see who is online or ho is my contact	With the new version of skype it is not possible to see who is online(the yellow or green status) or who has accepted your contact request(the question mark sign) . I wish this features be added to a new relese to make skype, the great messenger app it has been.	Functionality and Features
Melanie997	1.0 out of 5 stars	Basically useless	It won't send me notifications for when I get messages or calls from other people, even though I listed it as a Priority under the notification settings on my tablet. I've looked around the Skype app itself and I can't find any option to turn on notifications. So basically this is only a useful app if you're willing to sit and stare at your messages all say to make sure you don't miss any. No tha…	Functionality and Features
calix	1.0 out of 5 stars	Ridiculously awful	I recently updated to this skype from the older version and regret it immensely. This "updated" skype is hands down the worst app I've ever had the misfortune of using. If you try to load a webpage on the silk browser, skype will crash. If you adjust the volume, skype will crash. If you plug in your kindle to charge, skype will crash. On top of this, if you attempt to watch a video while in a cal…	Performance and Stability
Lynn~	1.0 out of 5 stars	Skype is good, but the app for KFHD is AWFUL!	I like Skype on my computer, but this app is horrible. It's not compatible with Kindle Fire HD, no matter how you look at it. Not only does the app keep losing video and crash, it makes my device crash which is always terrifying because I never know if it'll ruin my Kindle forever. I uninstalled it from my device, and will not reinstall it until I hear it it once again compatible (if it ever is a…	Performance and Stability
byatlswing	2.0 out of 5 stars	Really buggy, hard to use...	Man, where to begin.#1 Trying to text chat while on cam is super hard because you have to keep switching between windows#2 I don't usually get text alerts if I'm surfing, making my friends think I'm ignoring them, it's buggy#3 When people try to add me, it never works, I have to add from my end#4 Kinda slow and laggy sometimes, and occasionally closes by itselfI can use it, but it's a pain someti…	Performance and Stability
Desere_Ferencsik	1.0 out of 5 stars	Sucks	Every time I try to video chat on my kindle it doesn't work. It always freezes and it exits me out or you can't hear me. I fixed everything that was wrong with my kindle or thought that was. And that wasn't the problem. Please fix it so I don't have trouble in the future.	Performance and Stability
Ramgoat	1.0 out of 5 stars	Annoyed and Disappointed	Let's just get this straight: Skype for Kindle Fire HD is probably one of the WORST apps to ever exist. The calls drop, my kindle freezes, I have to restart kindle, I can't see their face, or I can't hear them. The only thing it does correctly is the messaging. But I don't want Skype for messaging. There are tons of messaging apps out there. I wanted it for voice calls. The updates just keep maki…	Performance and Stability
Matthew Burry	2.0 out of 5 stars	Can't receive Skype voice calls	Everything works great... except I can't receive calls on my Fire Phone. When I test, I get an error stating that "your device currently cannot receive push notifications". My device can receive push notifications from other apps.... so I am not sure what is wrong.	Compatibility and Device Issues
SpeakingMyMind	1.0 out of 5 stars	Anything that Microsoft touches the ultimately ***** it up.	Anything that Microsoft touches the ultimately ***** it up. Skype started working way worse since they bought it. There is not support. And they have the passwords completely messed up. There are privacy issues they seem to be turing in keys to the system to oppressive regimes. This is why I am burning through the last credit i bought from them and turning to a better more user friendly solution.	Customer Support and Responsiveness
Beth Williamson	1.0 out of 5 stars	this app sucks	This app is terrible. If there was a way to rate it with minus stars I would. Main reason I bought my Kindle was to skype with my son away at college. It crashed 14 times in 40 minutes and each time I had to restart my Kindle to even try to open the app. Same thing happened 3 times last weekend so not just a one time occurrence. I'm so angry and frustrated I just gave up. Amazon, you can find a b…	Performance and Stability
Marjorie Lostoski	1.0 out of 5 stars	No notifications on incoming even if app open	Bought kindle fire HD 8 Plus and Skype number and plan just for Aunt on nursing home. Calls out fine with Alexa. But incoming calls from Skype-to-skype, cell or landline never trying device or have a notification. Receive notification if voicemail after only. Useless. No refund from Skype even though does not work. Is fine on an android device but not fire HD.	Compatibility and Device Issues
Manuel Perez	2.0 out of 5 stars	Kindle Fire HD SKYPE doesn't do group calls	Skype is a wonderful tool, and the paid susbcriptions are worth the investment, however the version installed in the Kindle Fire HD does not allow adding people/contacts/phones to a call.I was told by SKYPE technicians that the Kindle Fire HD Version does not have the same functionality as does the Android application (in spite of what this page - and others - say). It is June 2013, 7 months afte…	Functionality and Features
Maryellen E	2.0 out of 5 stars	Disappointing	When I had first gotten this app, it would work fine. I was able to video chat, call and message perfectly. Now, I can barely send a message. I would write one, click send and it would say "pending" in the corner. My message wouldn't be sent. This app lags A LOT, and sometimes won't even let me sign in! From time to time some of my contacts won't show up. If I am doing something wrong, I have abs…	Performance and Stability
My Pen Name	1.0 out of 5 stars	Untested - Poor usability - NSA spy tool	Who actually tests this stuff? After the recent "update" it's even harder to use my pre-existing skype contacts that are my favorites in the Skype application. It's how I communicate with Skype. Now I can only access my favorites if I was in recent conversation with them only so I need to walk back to my computer to use Skype on my iPhone or Kindle.Skype has always had unneeded animations and poo…	User Interface and UX
B. S.	1.0 out of 5 stars	unable to send photos... still	It's been well over a year since I've been able to send photos via Skype on the kindle fire. Both of my nieces have kindle fires and they have the same issue. I can send them photos from other devices (traditional computers, iPad, iPhone, and my Microsoft Surface) and they can receive those photos. But one cannot send jpegs via Skype for Kindle. This update did not address that issue.	Compatibility and Device Issues
Jami	1.0 out of 5 stars	New Skype is terrible	It drops calls, and the only way to fix it is shut down the kindle and reboot. Then works again for another 10 minutes and drops again. If you don't reboot it just goes crazy. It comes on the kindle when you buy it new so why isn't it more compatible. Used to love it now I hate it. Amazon fix it please or offer us a better app for video chatting.	Compatibility and Device Issues
Tammy in PA	1.0 out of 5 stars	Skype on Kindle no longer works	Since updating to the latest version of this app (Oct 2017) I can't receive calls on my Kindle Fire HD. Inbound calls don't ring or appear on screen. I can call out to another device AS LONG AS IT ISN'T ANOTHER KINDLE because those calls don't ring on my contacts' Kindles, either. After the fact the app on the Kindle shows a "missed call" as if it had rung and you just didn't answer the call. Bas…	Functionality and Features
K. Potter	1.0 out of 5 stars	Does not include video calling	Skype was preinstalled on my Fire HD. It did not include the video calling feature as described and one primary reason for purchase. I uninstalled and downloaded this version which also does not have video calling. Very disappointed. App provider should correct the description and so should Amazon!	Functionality and Features
Lea KS	1.0 out of 5 stars	terrible performance	I don't know what update people are referring to, but this app has never worked properly on my Kindle fire. It crashes ALL of the time. Every time I try to give it another chance, I regret it by the first call. Hate it. I wish they'd get it together because this would be a great app to have on the Kindle.	Performance and Stability
strawberri	2.0 out of 5 stars	Crashing and volume issues	The main issue I have with Skype is the fact that it crashes constantly. I could be video chatting with someone or simply rotating my kindle before Skype decides it's too much for it to handle that it will crash. After the update, I also noticed I wasn't able to hear the person I called, even after raising the volume all the way up. Took me a while to realize that you can raise the volume specifi…	Performance and Stability
Kendall Smith	1.0 out of 5 stars	This sucks	I used to use this app all the time, so that I could talk to my boyfriend and my friends since I'm away at college, but the app updated and now I can't make calls. I can't accept calls. AND THE APP KEEPS CRASHING. This is the only app I have that does this. And I'm so sad and frustrated. Yeah, I can call my friends, but I'd rather see their faces AND hear their voices. It looks like I'm going to …	Performance and Stability
Claw	1.0 out of 5 stars	How was this better years ago?	I don't understand how the ORIGINAL program was so much better. I have not made one single successful call. Every single call is pixelated to the point that you never can actually see anything, and the lag is so bad that it's like being in a call with an English dubbed Asian film from the 60s. Every call freezes and drops a million times or just doesn't work at all. It doesn't matter if you're on…	Performance and Stability
Rachael	1.0 out of 5 stars	Terrible!	This app worked ok when I first downloaded it, but now it crashes my Kindle. If the program even starts to work, it freezes then crashes within about 60 seconds. Completely worthless.	Performance and Stability
Marta Hernandez Sanabria	1.0 out of 5 stars	I bought a Kindle Fire HD & I use Skype ...	I bought a Kindle Fire HD & I use Skype often, however upon receiving my Kindle fire Skype was not preinstalled on my Kindle, I called support & was told I am out of luck & Skype download is not available for the Fire..IF I KNEW THIS I WOLD NOT HAVE BOUGHT KINDLE FIRE..I feel Amazon swindled me !!! If you use Skype do NOT buy Kindle Fire.	Customer Support and Responsiveness
Crow12	1.0 out of 5 stars	Nonstop Crashing	Before the update, my kindle could take video calls with no problem, recently I can't get a video call to last longer than a minute before the screen goes white and the app goes unresponsive. If I do manage to get back to the message screen without turning the kindle off, I can't call of anything without it crashing completely, so I have to turn it off and then on again. It will only take voice c…	Performance and Stability
JMS	1.0 out of 5 stars	rendered useless	The new Skype download is nearly useless. Calls always fail and the video simply never works. If you are lucky, sometimes the audio will work in the background as the software crashes. Just don't press the wait or OK for a restart, then you can at least get a few words in. But that does not always work. If you video call, it crashes immediately. Too bad, it use to work.	Performance and Stability
Liz	1.0 out of 5 stars	Nightmare Customer Service	I was having trouble with skype, so I called their customer service number and long story short, the tech man was somehow able to remote control the computer I was trying to use skype on. He controlled my mouse and was able to click on my settings. When I told him to stop, he threatened me. It was a nightmarish experience and I will never have anything to do with Skype ever again.	Customer Support and Responsiveness
Adrika	2.0 out of 5 stars	Video Glitches	This app is a great app, but when you try to turn on the video, the video will freeze and so will skype. You will have to restart your tablet to have it working properly. This is most of the time.Another glitch is, when you try to use some apps and the internet, skype will stop working. This may be just my tablet though.	Performance and Stability
me	1.0 out of 5 stars	Won't stop crashing	In the middle of all my video chats, Skype will randomly crash and go back to the main page. After it crashes and I bring it back up, I can't make calls or answer calls without it crashing again. I always have to reset my kindle. It seems to work for a little bit, sometimes only a few seconds into a video chat, but it always crashes. I have very little way to contact people back home and this is …	Performance and Stability
Robert Ficociello	2.0 out of 5 stars	Definitely definitely buggy on HD 8.9	Consistently crashes and requires an entire restart of kindle, sometimes no picture on either side but sound and other times sound and picture don't match. I can usually only get about 5 minutes with no problems. My friend has older kindle and it always works, which was the primary reason I got a kindle! Very frustrating!	Performance and Stability
wolfrunner	1.0 out of 5 stars	Needs a update or something	It won't send me push notifications saying my device can't currently receive them, but i can with facebook messenger and was woeking last time i used it.	Compatibility and Device Issues
Mafalda Nogueira	2.0 out of 5 stars	Please, I am begging you, fix this app!	I would give Skype a 5 star review for the Mac program, and I SO wish I could do the same for this app... It started out fine and was such a blessing! My husband is a musician and tours a lot abroad. My whole family lives overseas, and this is the way we stay connected. Until about 3 months ago things were running smoothly, the app was user friendly, and the connection and reception were great. T…	Performance and Stability
XenoCard	1.0 out of 5 stars	It's Not Great. At All.	Allow me to explain why, the update completely jumbles it and ruins it. It's somewhat buggy and glitchy and while it sort of works at first hand, there's a chance that you won't receive notifications AT ALL. And this is one of the issues.I tried the best I can and I couldn't get the notification to notify me. Now I have to check hours later or so to get to things. It's really unfortunate you can'…	Functionality and Features
Melissa	1.0 out of 5 stars	Very very VERY disappointed	First few months were fine. Everything worked great. Then a few months ago when I tried calling, it would crash. Same with other people trying to call me. When it finally actually worked, my joy didn't last for long. My side, the one they see, would freeze and then the app would crash. Again. Just because it's free DOES NOT mean it's worth getting. You can find other free video calling apps that …	Performance and Stability
evernight	1.0 out of 5 stars	Pathetic	This app used to work when I first got my Kindle. Then it updated and has never since worked properly. First there were problems with audio while on calls. Then it started crashing. Then the audio problems resolved with no aid from support. Now the video has started completely going black and the app will freeze and take me back to the friends screen. When I try and call back (it crashes the call…	Performance and Stability
Alastrine Luna	1.0 out of 5 stars	very broken	I can not for the life of me get this app to work. I thought it was my tablet so I tried my husband's and it crashed on. His constantly and froze the device. Please fix this so I can talk to my family again. I really liked to be able to video call them. I can't anymore :/	Performance and Stability
cutitout	1.0 out of 5 stars	New Update.	The new update is horrible. First of all, if you are on a video call with someone and you try to put your video on, within ten minutes the whole page will turn white and crash. Also, it constantly will say "Skype has stopped working, would you like to close it?" You have no choice in the matter. If you don't close it, the same message will keep popping up, therefore FORCING you to close it. If yo…	Performance and Stability
Shalin Mehta	1.0 out of 5 stars	Low volume, constant crashes - install android version	Kindle version crashes constantly and volume is adjusted to be too low. Installed the android version (5.2) by installing the .apk file from the web and problem solved. I couldn't install the android version from the amazon webstore and had to enable 'install from unknown sources' in kindle settings for .apk to install.Amazon needs to either work with skype to improve kindle version or allow the …	Performance and Stability
Michelle Cannon	2.0 out of 5 stars	Great until update	The app was perfect until it updated recently. The updated layout is terrible and there are too many problems during Skype calls.My rating for the older version is five stars. The better version only gets two.Please change it back!	User Interface and UX
Heada	2.0 out of 5 stars	Having a lot of trouble!	I don't know if this app is just needing a overhaul or what, but I'm constantly getting kicked out while in a Skype session and also having problems with it being unresponsive during a session. I only have android phones and kindle fire HDX to use Skype with, no I phone to do face time or I would use that instead! This app has been more trouble than it's worth for not only myself, but the people …	Performance and Stability
Szilard Pusztafalvi	1.0 out of 5 stars	Used to good but now worst than ever	Every update make it more unstable, lit off black screen starting the video call, than not responding. Volume control only after conversation start, before that you can only adjust an other volume, look s like the warnings. This is the only app what adjust something else what they should. No Mic sensitivity setup, on phone no camera or selection. They made a good app to pain to use, so you look f…	Functionality and Features
Angie	1.0 out of 5 stars	Used to love it, but now...	I had heard of this happening, but was skeptical until it happened to me.Skype simply kicked me out of my account for no apparent reason at all. I was blocking a contact request and, next thing I know, I'm out of my account.It will not recognize my username. It will not recognize my password. I can't recall what email address I used to open the account, so there's nothing more to it. I cannot reg…	User Interface and UX
Dominic	1.0 out of 5 stars	Always crashes when in Free Time	Using on the Kindle HDX, while not in FreeTime, the app is very sluggish and has a large delay while in calls. When trying to get it to work in FreeTime, so my daughter can Skype her grandparents, the application crashes immediately after log in.	Performance and Stability
TheAlmightyFace	1.0 out of 5 stars	Used to be great	I had this app on my kindle fire HD before the update and the difference is astounding. The update ruined everything! Volume won't work, video glitchy, and trouble with sign in. If you have the old version DO NOT UPGRADE! Waiting for an update with bug fixes, though i will say i like the look of the new interface. Patiently waiting a fix!	User Interface and UX
Tell it like it is	1.0 out of 5 stars	Skype does not work on Kindle Fire HD 8.9	Second time in a few months Skype has come out with a new version which doesn't work. Apparently Skype developers do not perform Quality Assurance, nor do they have a QA department. Skype is rude and they don't care. Please if you have an older version of Skype please keep it on your device. Make sure your settings do not have automatic update for Skype on. Mine the sound did not work but you can…	Compatibility and Device Issues
A Tinkerer	1.0 out of 5 stars	lockup special	Beware of "Free" in this case. It does have a significant "Cost" called lockup. You will experience frequent instances where the application just freezes and you have to reboot the device. I use it to communicate with family and only use it when no other device is available. Very frustrating experience.	Performance and Stability
Hope Gulley	1.0 out of 5 stars	Free apps = bad apps	The first time I got Skype, it was okay, until the update. . .the worst update ever that didn't even increase the quality of Skype, but it worsened it ever so much more. I Skype my best friend, which lives 3 states away, but we can't even talk with our faces showing, because it freezes up and crashes both of our Kindles, and we both have 4g wireless Wifi. The only time it hasn't messed up, is whe…	Performance and Stability
TrashGamer	1.0 out of 5 stars	It's not working like 35% of the time	This app is absolute bulls*** for me. It keep crashing, I can't join many group calls, and there's no way for me to update it. There are times where it won't even let me send anything. Please make this app better for kindle fire users.	Performance and Stability
Ravi Chivukula	2.0 out of 5 stars	Poorly Tested App	I am using this app on my new Kindle Fire HDX and I am not satisfied with its quality. For a few seconds immediately after the start of a video call there is thick green stinge on both the caller 's and the callee's videos. It goes away shortly after but is very annoying. The worst thing is, the app cannot do the logout properly. When I try to sign out, it crashes and when I reopen the app I am s…	Performance and Stability
meche	1.0 out of 5 stars	New mandatory update does not work	(Kindle Fire HD) New update crashes constantly for no reason, audio only works with headphones, and calls are 99% immediately hung up. If you read this before updating after 3.2.505.13 DO NOT update. Skype will become completely unusable. You'll know your app is updated if you get a different menu theme.	Performance and Stability
Melodee	1.0 out of 5 stars	Skype can be better	There is always a lag between sound and video. The sound is often distorted and I experience horrible sound quality. There is no way to adjust the microphone or speaker volume which causing horrible feedback and sound quality. Please fix these issues! This version of Skype leaves so much to be desired. I really hope it gets better.	Performance and Stability
Mac	2.0 out of 5 stars	Never Update	When I first downloaded this app it would crash constantly. If you want to multi-task it will crash the second you come back ane messages from your computer won't sync to your Kindle for weeks. This past week an update became available and really find zed the aesthetics of it, but of course there came a major flaw. I can no longer receive audio from the other end w/o using headphones and even the…	Performance and Stability
Papupapa	1.0 out of 5 stars	Not working on my Kindle Fire HDX	I installed Skype on my 8.9&#34; HDX and on my father's. So far it only works on mine.When he tries to answer a call, of any type, the screen does a quick back-and-forth between the app and the home screen before dropping the call. restarting the tablet and reinstalling the app did not make any difference. Have not found very useful info on the web to diagnose, let alone resolve this issue.A bit …	Functionality and Features
TheFirecat	1.0 out of 5 stars	worst update yet....	Version 4.4 really dropped the ball. The layout is disorganized and unwieldy and each time I get a message I have to re-sign in. Extremely disappointed, Skype. Should have just kept what you had before.....	User Interface and UX
Anya Rice	1.0 out of 5 stars	Appalling to say least	I cannot write how unbelievably awful the new update is but let's try shall we. It CONSTANTLY crashes not only the app its self but my whole freaking kindle! You can no longer control the volume when you have it on in the background, you could have it on nothing and still have the call blaring on full blast! When it has crashed and you restart the app it can still call, although for a video calli…	Performance and Stability
txmonkey	2.0 out of 5 stars	Unreliable at best	I downloaded this app for the HD 7", and so far I have been pretty dissapointed. I constantly have to re install due to freezing on the sign in screen that restarting my kindle wont even solve half the time. This occurs on multiple different wifi connections, i know its not on my end. Constantly drops calls when i have great connections, and the video freezes more than i care for. I was kind of c…	Performance and Stability
Jonathan	1.0 out of 5 stars	It doesn't work on kindle	The only time I can Skype is if we are both calling each other simultaneously. If not, then it rings incessantly, even if I shut the app off or even TURN THE VOLUME OFF! The only solution that stops theincessant ringing is if I turn the device completely off.	Compatibility and Device Issues
Maritza Maxey	1.0 out of 5 stars	Keeps freezing!	I love Skype and use it on my smartphone without any issues but I have yet to have more than 1 minute (if I'm lucky) on my Kindle Fire HD before it freezes. It is soooooo frustrating!! I've read some of the reviews and it seems I'm far from alone, I hope the developer keeps tabs on reviews and fixes this problem. For now I've moved on to Tango but would love to come back to Skype!	Performance and Stability
Jeremy	1.0 out of 5 stars	kid's no longer able to Skype nana and papa	Skype freezes and reboots kindle fire hd constantly. We are lucky if there is a minute of video chat before it crashes. There will be lots of disappointment on Christmas as all of our family lives out of state.	Performance and Stability
Carrie	1.0 out of 5 stars	I can't sign in. I could on my computer ...	I can't sign in. I could on my computer, but not on the device. after ONE ATTEMPT to sign in. I get bombarded with captchca codes. I changed my password & it STILL wouldn't let me sign in. I.give.up. this is not user friendly.	Compatibility and Device Issues
My Pen Name is Pen Name.	1.0 out of 5 stars	SUCKS	It freezes your kindle ruins your keyboard lags apps lags your keyboard lags the app itslef makes u end calls when u didnt randonly ends calls so you get the point IT IS HORRIBLE	Performance and Stability
MrBbc	1.0 out of 5 stars	after update Skype no longer works for kindle	Skype was fine for awhile, sometimes it would freeze or I couldn't do two things at once but recently there's a new update that it forces me to get ...now it's saying Skype is incompatible with my device wtf	Performance and Stability
Kasandra	2.0 out of 5 stars	Skype pain.	Well I would have thought that they would have fixed Skype by now. Mine crashed and burned big time. I uninstalled and I reinstalled. I guess I'll have to see what happens but I'm not too confident considering all the reviews.	Performance and Stability
tony	1.0 out of 5 stars	worse update	Fix Skype .... it ends my calls , it has lagged reception and it lags when I talk, its about a 4 second delay .... I can't call people either , I have to have them call me ... Cause when i call , it says connecting then drops call. And when in my Skype call it drops call randomly . And I hate this update .I'm really sad they don't fix this with so many bad reviews. Its garbage, out of all respect…	Performance and Stability
McFos	2.0 out of 5 stars	workED well	I use Skype regularly on several devices and as much as I like the program, there are frequent hiccups. I just downloaded the most recent update for my kindle hd and now the call volume is very low. My mother's new kindle experienced the same problem with the most recent version as well. We have both ruled out device/hardware issues. If this is resolved quickly, I would be happy to bump up my rat…	Compatibility and Device Issues
Mike	1.0 out of 5 stars	Anyone have another rec	This app has been mediocre at best and is currently horrible. Freezes and constantly drops calls. Does anyone have a better recommendation? Everyone talks about how good face time is. Problem is I have Android and the wife has Apple. Is there a better video chat app that works well between the two.	Performance and Stability
JimiHendrix	1.0 out of 5 stars	Awful version of a great app.	The Amazon version of this app destroyed logins on every other device I own. I now cannot login to Skype at all--and Microsoft/Skype seem unable to help.	Compatibility and Device Issues
John342	1.0 out of 5 stars	no video	Despite many tries, reading support post, reading comments on Kindle app page, deleting and reinstalling app I have not been able to place video calls on my kindleI know the camera works on other apps but in skype it doesn't even give you the ability to video check. I have checked the video box in settings to no avail.My cousin who also has an 8.9 HX is also not able to get the camera to work.If …	Customer Support and Responsiveness
R. Steven Cooper	1.0 out of 5 stars	POS	App is pretty awful. Totally non-functional on my Kindle Fire HD. It dials and doesn't connect. There are no meaningful settings you can change other than to de-select Microsoft targeted ads. No help or troubleshooting in the app. Another example of a once great thing that Microsoft borked. This app used to work on this device. Since it has been updated to enhance 'the experience' it no longer fu…	Functionality and Features
12qa	1.0 out of 5 stars	Junk	No matter how good my Internet is this program is always laggy. Terrible video quality and it will freeze and crash. Also the pip of my camera is large enough to obscure who I'm talking to, why can't I remove or shrink it? This app needs some serious fixes. Look elsewhere for video chat.	Performance and Stability
Mcyacw	1.0 out of 5 stars	Does not work with Kindle HDX 8.9 sound lags behind picture	I have kindle 8.9hDX skype doesn't work right. the sound lags behind the video. Skype wrote to me in their forum it is a known issue. they still haven't fixed it. If you are planning to SKYPE do not buy the KIndle HDX. Very disappointed with Amazon who dont say a word about it..	Performance and Stability
Ccpl	1.0 out of 5 stars	=(	First of all it asked me for my Microsoft account whose password I don't remember second of all when I filled out the forgot password thing and instead of sending a password reset it asks to make a security code and when I fill that out every time I make a code it says sorry code didn't work try again I try again and again but it just doesn't work.	Security and Privacy Concerns
Just InForm	2.0 out of 5 stars	Skype has stopped. .. again.	While it works, it works (kinda) fine. Unfortunately it crashes about every five minutes on my Fire HD. Also, getting video enabled required an uninstall/reinstall. For being free, it's not awful, but the navigation of menus and options is clunky and counterintuitive.	Performance and Stability
123PrivateGeneral	2.0 out of 5 stars	Not Good	I downloaded Skype with the expectation that It was a good video calling app. Guess what? It is NOT. I had no problem with anything except for this major flag on the play: There is a glitch where you will be stuck on a screen and Skype will just shut down.	Performance and Stability
Helpful Hinter	1.0 out of 5 stars	Incompatible	I really want/need this app to keep up with some of my friends who don't have phones and I can't spend all my time on the computer but when I tried to download it said it was incompatible. :( Very disappointedNote: I have a kindle fire 2013	Compatibility and Device Issues
Amazon Customer	1.0 out of 5 stars	not made for the kindle fire.	Works great on my computer but does not work on the kindle fire. It will shut off in the middle of a call. Of course you have to open it first which is a problem because it will either shut down or freeze the tablet. Needs an upgrade to be functional.	Performance and Stability
Professed Read-aholic	1.0 out of 5 stars	COMPLETE GARBAGE	COMPLETE GARBAGE! I had to uninstall it on my Kindle Fire HD 8 because the option for "keep me signed in" wasn't there even though the Skype chat agent says it's supposed to be on every platform and also because no form of sound or vibrate notifications were coming through for an incoming call. When I tried to reinstall it, it opened the first time as if it's going to successfully reinstall, but …	Compatibility and Device Issues
crosscuttlery68	1.0 out of 5 stars	complete and total garbage	Worked fine for 2 days, now it freezes and stops responding EVERY TIME i make a call. So i delete it and re download it. Now it force closes and stops resonding 8 TIMES before i even sign in. Fix it.	Performance and Stability
Breanne Kuchek	1.0 out of 5 stars	Horrible!	Skype used to be nice and easy to call my friends up, but then the update came..it crashes all the time, it hangs up in the middle of my call, and its always taking forever to load.Then a note pops up that says: Skype is not responding.would you like to close it? Wait or CloseSo you click close and then go back into it.Then it crashes again!! I hate the new Skype update!! They need to go back to …	Performance and Stability
An astonished reader	1.0 out of 5 stars	worse thing imaginable	I like to Skype with a friend who is stationed in Korea, well I'd like to. I'm unable to because the app constantly crashes or logs me out and won't let me log back in. It's really annoying. I can't wait for a company to create a different and better version of Skype so I could jump this sinking ship for something that actually works. Would not recommend to anyone and will never use again.	Performance and Stability
4WheelinGal	1.0 out of 5 stars	Major problems with app recently	I own 2 FireHD's and this app worked great on both devices at the beginning. However, lately I have been having problems with the volumn and issues when trying to login and crashing problems. Just uninstalled the app on one of my devices and will reinstall.	Performance and Stability
Kindle Customer	2.0 out of 5 stars	not right	No way to. Sign out of skype. Even told app not f o remember my password and it still opened right up. I can sign out of it on my lg4..what gives on this amazon he edition. I have deleted it off my device for now.ÃÂÃÂÃÂÃÂ°ÃÂÃÂ ÃÂÃÂ¸ÃÂÃÂÃÂÃÂ	Compatibility and Device Issues
B. Morrow	2.0 out of 5 stars	Video Freezes Constantly	The video freezes repeatedly on the Kindle Fire HDX Skype app. I get about 20 seconds of actual video, then it freezes. Call back and get another 20 seconds, then freezes. Supremely frustrating.	Performance and Stability
Bunty Sunty	2.0 out of 5 stars	Can't Do Group Calls from Amazon Devices	Since this Recent update which is great but have caused me great pain in butt because now I can't do group call literally totally...I am using Amazon Device Tablet Model Fire HD 7 and I have updated Skype and all but I just can't do group calls. So please please someone help me , I will be really grateful. Developers please do something, ty.	Compatibility and Device Issues
Jalissa S.	2.0 out of 5 stars	the update.... Oh, the update	It's awful. It's crashing constantly and causing additional issues with my kindle. FIX IT. I want to be able to use it, but it needs work.	Performance and Stability
David	2.0 out of 5 stars	Connection problems	Works fine for maybe about 40 minutes, then the camera stops working on both ends (the other party is on a laptop, and isn't able to see me).Assumed it was me, the app then stops responding as I try to go back to the Skype menu, and then kicks me out of Skype completely. I go back on, and now there is no camera at all, just voice. Any attempts to fix this freezes the app and kicks me out. It pret…	Performance and Stability
madamebutterfly	2.0 out of 5 stars	Was great, suddenly stopped working.	I was using the skype app on my khd for a couple months..there were a few minor glitches but nothing too bad. Now it just straight up doesnt work. It doesnt allow me to even sign it, crashes and thats it. Reinstalled it about 4 times. Please fix this!	Performance and Stability
Brian D	1.0 out of 5 stars	Update ruined my App	The update ruined the app. Constantly logs me off, crashes and will not let me login. Wish there was a way to use the website to Skype as I can log in there no problem.	Performance and Stability
R. Swits	1.0 out of 5 stars	CRAP	WON'T DOWNLOAD ON KINDLES AND FREEZES EVERYTHING. FIX IT PLEASE AMAZON....I USE TO TALK WITH MY KIDS WHEN THEY ARE AWAY. THIS IS ALL I HAVE, PLEASE HELP	Performance and Stability
Q.	1.0 out of 5 stars	Crashing	The application worked well in its original form. Sense the update it will not hold a call and crashes frequently. If the app doesn't crash it goes black and freezes the kindle. Skype is still a great service and other devices and their subsequent applications work well. Amazon's app for kindle, not worth the time until the problems are fixed. All of my friends and family report the same problems.	Performance and Stability
Brandon	1.0 out of 5 stars	crash.	This app does but crash. I can't even open the app without it wanting to crash. If it doesn't crash, it wants to freeze up and then crash. This app really needs to be fixed. I'm using the 2012 Kindle Fire HD 7" tablet.	Performance and Stability
Igor Gindin	1.0 out of 5 stars	terrible, simply terrible	The last update its unbelievable bad and completely incompatible with Kindle Fire HD 8'9. You just hear nothing and cannot control the volume. Plus the application crash constantly. Avoid this update.	Performance and Stability
Sistersmama	1.0 out of 5 stars	Freezes	Used this app when I first got my Kindle Fire and it was GREAT. After the updates it is awful!!!!!!! Kids love to Skype with Daddy at work, but this app now freezes after less than a minute. So frustrated, bring back the old app!	Performance and Stability
Medina7213	1.0 out of 5 stars	AHHHHHH	This keeps crashing. Everytime I go to call it freezes. Please fix this problem! This so used to be one of my favorites. PLEASE FIX!!!!	Performance and Stability
james Daleo	1.0 out of 5 stars	suport the kindel for skype	Plzzz suport the kidels for skype. Like I wanna groupd call my friends but I cant bc im on. Kindels. Yo should. Do the same. As other mobile devices. Group call. That stuff and. Group chats. That stuff is needed in the kindel fire hd	Compatibility and Device Issues
Linda	2.0 out of 5 stars	No. Just NO.	I used to like Skype. A lot. But after it got updated, I HATE IT. Now I can't multitask as much anymore (as in talking on Skype and doing something else). Sometimes when I'm talking with someone on Skype and I go off the app to another one, it stops and disconnects my call. Yes, the appearance looks better, but technological wise, it sucks. Please get the bugs fix :/ I hate it. The camera on Skyp…	Compatibility and Device Issues
jami	1.0 out of 5 stars	horrible!!!!!!!!!	I have this app so I can talk to my friend when she goes on her yearly trip to another country but because of this new update i cant without paying. You had a great app before! Why would you change what isn't broken?!	Functionality and Features
Lulu Bates	1.0 out of 5 stars	UPSET ABOUT THE LACK OF AN UPDATED VERSION	I used to love using this app on my kindle until every other device had their Skype apps updated. Now, I can't Skype any one through video or Mic because the kindle version is too old. FIX THIS ISSUE.	Compatibility and Device Issues
Barbara439	2.0 out of 5 stars	Not the greatest, but what else you gonna do.	It crashes for no reason, doesn't stay connected. Text messages are not always delivered or only part is. Status messages don't display reliably. Other than that it's great.	Performance and Stability
CoffeeWithADashOfMe	1.0 out of 5 stars	Fire HD user	The first few days all was fine, after that I stopped getting notifications and missed calls every time! It crashes for no reason, you can barely hear the person on the other end. It's all crap!	Performance and Stability
Chris B	1.0 out of 5 stars	Kindle fire ....skype a problem	No longer works and no response via any sites or community or forums....it's a dud. Kindle fire...	Customer Support and Responsiveness
Shannon	1.0 out of 5 stars	Doesn't work	Tried using the app twice this month. Used to work perfect, apparently since the update keeps on saying there is an issue about 2 mins into a call, or goes to a white/black screen and freezes... Hopefully there is a fix soon.	Performance and Stability
fun game, obsessed with it. XD lol	1.0 out of 5 stars	This App is Horrible Now	I got the new update and boy was I disappointed, it's extremely glitchy and does not function properly at all. It will notify me of a new message hours or days late, and you can't send/ receive pictures anymore. The new update is awful. Before the update it worked great, so if possible do not update your Skype.	Functionality and Features
Raymond R.	1.0 out of 5 stars	Very Unstable	Whether or not it actually works varies from update to update. There are virtually zero adjustable call settings. It's hard to believe an app specially built for a single device can be so awful even YEARS after it was released. Skype for my junky phone works better than this.	Compatibility and Device Issues
Odale	1.0 out of 5 stars	Very poor	Skype keeps crashing on my kindle and it's super annoying. I use my tablet to participate in meetings and talk with my family and it has been horrible since this latest update. I have to turn off and on the tablet repeatedly to reboot skype. Please fix this glitch or we'll be moving to an alternate application.	Performance and Stability
The DOC7OR	1.0 out of 5 stars	skype is the worst now	Since the last update on Kindle, Skype will constantly freeze video calls, drop calls, crash, and distort video, It desperately needs to be fixed by developers.	Performance and Stability
Amanda	1.0 out of 5 stars	Not recommended for kindle fires	I got this app to be able to talk to friends, however after signing into my account, each time I wished to call someone it would freeze, or the app would force close. This is still a problem no matter what I do, therefore I do not recommend it.	Performance and Stability
Aaron	1.0 out of 5 stars	Stopped working.	Notifications stopped comming through. Notifications still come through on other devices. Reinstalled and now it won't let me make any calls. Just keeps saying there was a problem making the call and to try again later. Also makes me sign in every single time. I tried enabling every permission and letting it use unrestricted data. Still doesn't work.	Compatibility and Device Issues
Robert Rivera	2.0 out of 5 stars	Persistant issues	This is ridiculously buggy. It logs in whenever it wants to, crashes the entire operating system when attempting voice calls, and exhibits other issues. Would be a good app, otherwise.	Performance and Stability
TNPanMan Wayne Sacchi	2.0 out of 5 stars	Problem With the Volume	I do not use this program anymore because there is a problem with the Volume control -- I contacted customer service about this and they worked me through this, but with every new update -- the problem comes back -- low volume and no way to adjust this on the Kindle Fire!	Customer Support and Responsiveness
PikaPink88	1.0 out of 5 stars	Kindle Fire HDX 7&#34;	I recently received the Kindle Fire HDX 7&#34; as a gift so I can travel and be able to Skype with it rather than having to use my laptop. I was very disappointed when I tried to skype with it and the audio was just horrible. I was getting a lot of background feedback and so was the other person. I tried to lower my volume but that only made it where I can't hear the other person on the line. We …	Compatibility and Device Issues
Raphael	1.0 out of 5 stars	it won't update!	For some reason Amazon doesn't have the update but I really need to update Skype because it ALWAYS CRASHES	Performance and Stability
Alicia	1.0 out of 5 stars	Horrible calling app	This app is horrible for calling. Everytime I would try it would force close and freeze. The messaging is actually good and it's easy to navigate.	Performance and Stability
mauro	2.0 out of 5 stars	SUCKS	At first it worked fine I was like "Pfft it works fine compared to what people said online the reviews" but when I try to skype with cousin luke it crashes. Texting works fine. Kindle FIR HD SUCKS IT DOESN'T have amazon play!!!	Performance and Stability
CBM	2.0 out of 5 stars	Works...barely	The program works, but that is the best I can say about it. Aside from basic tasks, the program does not seem optimized for the Kindle. For example, I gave up after four tries to reset my password. The keypad covers most of the screen and it is too easy to make mistakes. I will keep the app but make admin changes on a different device.	Compatibility and Device Issues
NP	1.0 out of 5 stars	Did Skype stop supporting my BlackBerry?	Love the BlackBerry, unimpressed Skype not supporting BB10, great OS. Skype buggy on the Android tab as well. Trouble picking up.Skype sucks	Customer Support and Responsiveness
Fox in a Hazmat Suit	1.0 out of 5 stars	Get it together, Skype	Terrible update, along with frequently not making any notification that I have any messages waiting, it constantly crashes my entire tablet without warning and forces it to restart whenever I am checking my contacts, messages or even just trying to open the app. Don't use of you don't absolutely have to, try to find an .apk online of an.older version if you can.	Performance and Stability
Sadie	2.0 out of 5 stars	update ruined app	Skype was bad before always dropped my calls would crash randomly.. did update now it won't let me in at all just says I need to update!! Skype needs to fix this	Performance and Stability
Monica	1.0 out of 5 stars	near crap	First of all, never loads all my contact pics. Secondly, it always freezes up during any type of call, especially video. I'm lucky it even lets me see myself. Even when the video works, if eventually freezes and never works again ! Earlier today i got signed out for no reason! It doesn't even let me turn the view sideways when i turn the tablet vertical.ever since the update our whatever they did…	Performance and Stability
Peter Barnes	2.0 out of 5 stars	Many bugs/glitches	The app works, an it is free, but you will encounter volume problems as well as dropped and lost calls. Reinstalling the app after deleting it from both the device and the cloud seem to fix it temporarily.	Compatibility and Device Issues
$uper gamz	1.0 out of 5 stars	terrible update.	Because of the new update, when I type a message, oftentimes it will glitch, and when I answer a call or video call, it will always freeze up for a moment, then the screen goes dark, then it will force close. Please fix this for a better rating, for now, if there was a half star, you would see it.	Performance and Stability
#maroon5lover	1.0 out of 5 stars	Wont let me sign in..	Horrible. It won't let me sign in. And it logged me out without me pressing the &#34;log out&#34; or &#34;sign out&#34; button. I hate this update. AND the app won't download even after deleting a few apps from my device that are still on my cloud. I'm very annoyed.	Compatibility and Device Issues
Kindle Customer	1.0 out of 5 stars	Once was good	So at first it was a pretty decent app... but just a few days ago it automatically logged me out... so I typed in the info and for some reason it wouldn't let me .. it wasn't that i typed the info incorrectly because it didn't say so... so I changed my password and for some reason it worked... BUT THEN it kept crashing so it's impossible right now...	Performance and Stability
LanieBugs	2.0 out of 5 stars	Please Fix	The app before worked just fine, with the update it now crashes very easily and I am unable to call back or answer calls after without 're-installing or turning off my kindle. Please Fix this issue, considering they are the only app like this we should not be having problems.	Performance and Stability
InfernalCupcake	1.0 out of 5 stars	Sucks	This app is terrible. I've updated this app multiple times in hopes that this app would get fixed. It crashes all the time, calls always drop, and it's overall terrible. I don't know if this is the case with other devices. I have the Kindle Fire HD. In all honesty, this app does not deserve one star. DO NOT GET THIS APP.	Performance and Stability
Susie Q	1.0 out of 5 stars	bring back old version asap!!!!!	No picture, frequent crashes and the other person has to hang up because you can't. Old version was awesome and needs to come back now!	Performance and Stability
Aisha	2.0 out of 5 stars	crashes	Well Skype is new on my kindle fire. I have had it for over a year with hardly any problems. Until now. It keeps crashing and I can't video chat at all. I don't know if it is just my kindle fire or Skype itself...but something needs to be fixed and I think it is the app.	Performance and Stability
connichulin	1.0 out of 5 stars	problematic since update	This was an absolute must have app for any Kindle owners. Since the recent update the app loses video and crashes on every call. Very frustrating. I would go for another option until they can address the issues caused by the latest update.	Performance and Stability
game123	1.0 out of 5 stars	crash	whenever I try to call my friend, it crashes! everytime it tell me to sign in, I have to go through this long process of fixing my password! at first it worked totally fine, and then it all of a sudden, it stops!	Performance and Stability
A.P.	2.0 out of 5 stars	Kindle edition, NOT good...	I have used Skype for many years, desktop and smart phone, and always rated it high, but this Kindle edition sucks! The amount of time the application needs for start-up is ridiculously long (last time it took it 4 minutes to start up), and the application crashes too often.Fix it Skype, or you will have lost a user!	Performance and Stability
torch	1.0 out of 5 stars	why!!!!	Dear skype: this new version lags so much, that it's impossible to text anyone. There is lag everywhere. In the photos, in the text, in the phone calls EVERYWERE it's the only thing I have to text with, so...........crap. don't download.	Performance and Stability
Matthew Cox	1.0 out of 5 stars	pain in my heine	Not only is the other complaints true. It is a pain to download. It takes up SO much space on your device, it's not even funny. I hate it. But I have no other way to contact some of my friends. I really wish they could fix this piece of epic profanity.	Compatibility and Device Issues
P Lucas Johnson	1.0 out of 5 stars	Won't stay loaded	Great idea, seems to work on my computer... But doesn't work at all on my Kindle Fire HD. I tried this for about three or four months; people would call and the programming is so poor that it can't even stay loaded to receive calls. Only good to attempt out-bound calls, only stays loaded for a few hours at most before crashing, barely dependable as anything more than an empty claim.It's clearly a…	Performance and Stability
boomboom	1.0 out of 5 stars	I hate it	I love Skype on my computer but I hate it for kindle. My calls always drop and the sound is bad. I can message people fine but when I go to make a call my kindle eventually freezes up. Skype is the only way I can call and see my boyfriend because we have a long distance international relationship. I hope it works soon.	Performance and Stability
Sean Gately	1.0 out of 5 stars	It's a dud... Come on Skype	I'm hoping the product manager from the Skype Android app team reads reviews because this app needs help. On my KINDLE Fire HD the app will freeze, or the camera will freeze and then crash every time we use it. The volume when connected is absurdly low, and the other party complains about the picture flipping. One of the more (if there can be more) annoying parts of this spp is the constant beepi…	Performance and Stability
EDZA	1.0 out of 5 stars	Skype for hdx	it will not work and crush when you make a call to another device we need a new skype for HDX from "AMAZON"	Compatibility and Device Issues
NEPAReader	1.0 out of 5 stars	Wasted enough time on this	Worthless app. Amazon tells me I have the latest update, my kindle tells me I need to check my mobile network settings. Neither amazon or Skype offer any intuitive ways to get of square one. Wasted enough time on this.	User Interface and UX
ryan taylor	1.0 out of 5 stars	I used to love this app	I used to love this app, but now its a failure, crashing and not connecting all the time, I have to blame Amazon. For making a closed software tablet. I can't use Google apps at all (hangouts), what few apps are made for kindle are lacking compared to their Android counterparts. This was the last straw, I wont be buying Kindle Fire tablets again. Open source is best for consumers.	Performance and Stability
Emily C.	1.0 out of 5 stars	horrible!	I tried to use this to stay in touch with my boyfriend who just moved an it keeps crashing! Please fix! I've tried downloading this app at least 3 times an this is getting ridiculous!	Performance and Stability
kalebguynes	1.0 out of 5 stars	wow	This is my first time using Skype and I couldn't do a thing without it crashing and I can tell this was a good app you messed up badly	Performance and Stability
Lauryn	1.0 out of 5 stars	WAS great	Skype used to be what I used to talk to my boyfriend every day and it was awesome never lagging or dropping calls now I cant have one video chat without it lagging and the call droping after 5 minutes.	Performance and Stability
ndecker	2.0 out of 5 stars	Crashes on Kindle	I've had a horrible experience with this app while deployed. Skype is great on other systems, but constantly crashes or disconnects when talking to others. Too bad, since this was one of the primary reasons I bought the Kindle.	Performance and Stability
ksrao	1.0 out of 5 stars	terrible	We have iPod, iPad, Samsung galaxy s 4, hp laptop, MacBook and kindle in our family.Skype is installed on all devices. Skype for kindle has terrible audio video sync issue (about 5 seconds). Skype works flawless, seamless on other devices except. It's not internet speed because Skype works without sync issues on other devices. Updated latest kindle software (July 2,2014), uninstalled installed Sk…	Compatibility and Device Issues
Andrea	2.0 out of 5 stars	it's ok after a while	It was ok before the update but now since the update Skype won't let me accept some calls or make calls and if they do accept my Skype stops would give a higher rating if they fixed the crashes and stuff :/	Performance and Stability
legendary derpson	1.0 out of 5 stars	Skype crash	Every time I try to join a call my Skype crashes every single time. And it takes forever to load chat. This happened in the most recent update. It will get a better review once they fix the problem	Performance and Stability
Beyoncelover666	1.0 out of 5 stars	Worst App on Kindle	First of allÃÂÃÂÃÂÃÂÃÂÃÂÃÂÃÂ·My recent aren't updatedÃÂÃÂÃÂÃÂÃÂÃÂÃÂÃÂ·My group chats aren't thereÃÂÃÂÃÂÃÂÃÂÃÂÃÂÃÂ·Slow to update chatsLastlyÃÂÃÂÃÂÃÂÃÂÃÂÃÂÃÂ·they should work on the app more and also fix and update this app -.-	Performance and Stability
David M. Scanlan	1.0 out of 5 stars	Read the permission list before you download!!!	It is unbelievable that access to your device you are giving away when you download this app. This is every hackers and data collectors dream come true. Basically with this app whenever you have a Wi-Fi signal or connection with your service provider, you're giving this company and anyone able to exploit it access to all of your personal information and all of devices functions without you being …	Functionality and Features
WHO DID THIS?!	1.0 out of 5 stars	WHY WOULD ANYONE DO THIS	Don't do it. Just....just don't. Save your time...back out of this and don't do it..don't even consider it...Amazon...fix your ish. :| it crashes the volume is ridiculous and once you delete it it won't let you reinstall (at least for me) skypes update ruined Skype.	Performance and Stability
sephiroth7755	2.0 out of 5 stars	It used to be good.	Ever since the update, I have had to constantly redownload because notifications work about 5 times and then never work again unless I redownload the app. I deleted 4 GB of data to keep this app and Terraria from crashing (both update problems). Fix it please.	Performance and Stability
deny08	1.0 out of 5 stars	The update sucks	It crashes every for everything!! I can't make or receive calls. When I do I can't hear anything from the other person. Super pissed off.	Performance and Stability
Steven Kosakewich	2.0 out of 5 stars	TERRIBLE UPDATE	Sucks. Every time I face time my friends for studying in the middle of technology conversation my screen freezes up and turns black... then it shuts down... is just awful.	Performance and Stability
Ryan on Amazon	2.0 out of 5 stars	Hadley Ever Works	There is always an issue with my Skype. I can't see the person, they can't see me. It always freezes. It always shuts down. When it does work, it's choppy. I like Skype but it's not for my Kindle.	Performance and Stability
Greg K.	1.0 out of 5 stars	Awful	It's a great app, if you're a fan of constant crashes that require a full restart of your Kindle before you can use it again. And if you like five minutes intervals between crashes. I've waited a few months for a fix and haven't seen one. What gives???	Performance and Stability
Joann A. Locascio	1.0 out of 5 stars	no good. junk	It crashes every time I connect to my grandson. Disgusted. Don't download it.	Performance and Stability
Blaize	1.0 out of 5 stars	WTF	Wow.The whole point of Skype is being able to video chat,and I can only do that for about thirty seconds before Skype crashes. -_- Uninstalling until it's fixed....DON'T WASTE SPACE DOWNLOADING.	Performance and Stability
Queen AG	1.0 out of 5 stars	waste of time	It doesn't work properly. It opens but has no volume and then constantly crashes. I was forced to update and it was a waste of time, I'm deleting it!	Performance and Stability
Joana in Brazil	1.0 out of 5 stars	One Star	Crashed, tried to uninstall and install again but same thing. It won't work any more	Performance and Stability
lizard lover	1.0 out of 5 stars	no update!!!!	The update wad horrible!!!! It's glitchy, crashing and it give LESS not more features. You took away things in th update not added!!!!!!! I hate the new look to! Why do I have to look at my friends stupid profile while texting!!!! If u don't update it again were it's like th older one I'm getting rid of it!	Performance and Stability
Dauphinty	1.0 out of 5 stars	Not a working app. Will not allow area code to be entered	I am really peeved that the Skype download for Kindle Fire HD 8.9 does not allow for you to add the area/local code, so that you can obtain a number for your device on the local network. This renders video chatting with other friends on Skype useless, since they have no contact number with which to reach you. I tried to delete it twice and reload the application, and even tried the android applic…	Compatibility and Device Issues
dzahien	1.0 out of 5 stars	Bugs all the time.	Freaking lag all the time and it cut off my video calls and I can't seem to call them back. So i have to shut it down and reopen but just to find out that it freaking bug again. I thought you guys were supposed to be the official trustworthy brand or something. You guys let me down.	Performance and Stability
Page A. Kalp	1.0 out of 5 stars	Horrible Update	Very upsetting!!! Was running on my device just fine, then decided to update itself and failed... kept failing and when tried to redownload it failed time and time again...	Compatibility and Device Issues
KatieMay	2.0 out of 5 stars	awful	Skype used to work beautifully but ever since an over all Kindle update it crashes like crazy, stops randomly or glitches out to the point I have to sign out. What happened to Skype it used to be a good thing....clearly someone f-'ed up badly.	Performance and Stability
gary mc kay	1.0 out of 5 stars	Kindle fire	Won't download or update on my kindle fire both kindle will only make calls not receive them need to update 7.46 version for kindle. All my other devices updated working fine.	Compatibility and Device Issues
Morgan	1.0 out of 5 stars	Sucks	Crashes constantly. Sometimes I can have an hour call, sometimes it crashes every five minutes. The sound and picture are off by a decent margin half of the time. Extremely frustrating.	Performance and Stability
Justin Booth	1.0 out of 5 stars	Unusable	I tried to avoid getting the update, but login issues gave me no choice. After setting everything up, I made my first call and the app crashed 10 seconds into it. After that it crashed every time I tried to all, what a waste.	Performance and Stability
MM17	2.0 out of 5 stars	not good app	When messaging, it actually stops the app. When I'm receiving a video call by after a minute the video actually stops, as after 15 sec. , we cannot get to the app anymore, unless we restart this device. Please I need a bug fix here so I can still stick with this app. Thank you.	Compatibility and Device Issues
Ben Carlton	1.0 out of 5 stars	completely and utterly awful	Ever since the update, the app constantly crashes. Calls don't work, camera fails, and freezes up the entire Kindle. App needs a lot of work. Don't waste your time downloading.	Performance and Stability
Klaus	1.0 out of 5 stars	Most crappy app. Ever!	This is the worst application ever made! I give one star because I cannot give 0.It crashes, locks, hangs and does a lot ot bad other things.If I'm so lucky to be able to establish a video chat, it crashes after few minutes.All of this after that MS bought it....sigh!	Performance and Stability
snort	1.0 out of 5 stars	Bad	It crashes. It won't stop ringing. Lack of audio options.	Performance and Stability
LD	1.0 out of 5 stars	Constantly crashes Kindle Fire HD	The app worked great until the new update. Now it completely crashes my Kindle Fire HD (purchased December 2013). It just stopped working and made me restart my device 4 times in less than an hour. it is very, very frustrating. Please find a fix for this, Skype.	Performance and Stability
Keith Erickson	1.0 out of 5 stars	I HATE THIS	Over the summer I was gone and Skype is the only thing I could use it crashed I cried I missed my family don't get it updated	Performance and Stability
Michael G. Martin, MD	2.0 out of 5 stars	it was great, until.....(kindle fire HD user)	There were some things at first, that were annoying,and I learned to put up with. Then the update came out. and now I can't even open the app without a message saying "this app is incompatible with this device. AM I MISSING SOMETHING?! please unbreak Skype.Please.	Functionality and Features
Brian S Zelakiewicz	1.0 out of 5 stars	video lags behind audio	The video lags several seconds behind the audio. It's not a network issue as I have fast internet speeds and have tried it on several other networks. Very annoying and I wish they would fix it	Performance and Stability
Kindle Customer	1.0 out of 5 stars	terrible update	I can't get the update to work and I've tried 29 times and it keeps crashing and won't let me get the update	Performance and Stability
dash	1.0 out of 5 stars	no other star lower than 1	Always crashes hang up and every time it happen i need to restart my kindle for the skype to work again. Way to go skype!!	Performance and Stability
Dan Ames	1.0 out of 5 stars	Bad browser.	It crashed and freezes within minutes of opening a web site.Is there an alternative? How do you fix this problem?	Performance and Stability
Melissa Purtlebaugh	1.0 out of 5 stars	Crap!	Worse app ever! Please fix asap! Crashes repeatedly, does not make calls. Would love to use this app but no luck. Skype my a$$	Performance and Stability
Fuzzymime	1.0 out of 5 stars	One Star	Couldn't figure it out. Not user intuitive.	User Interface and UX
Q.Swaggr	1.0 out of 5 stars	Permissons much? and bugs!	Skype appears to be using every permission I've ever seen. The list of permissions is so long I can't begin to know whether or not there might be somethin sneaky. It's reputable enough, but the fact this crashes soo often and with so many bugs, it's simply not worth it.	Performance and Stability
Rick the diver	1.0 out of 5 stars	Skype for Kindle DOES NOT WORK. Garbage	Zero Stars. Skype for Kindle Fire HD simply doesn't work. Connect for a few seconds and then it crashes. There has been no update for a year [Jan 2014~Dec 2014] so obviously neither Amazon, Skype or Microsoft care about Kindle users. If one of the reasons you carry a tablet it to keep in touch, then not having skype is a very real reason to throw your kindle in the bin and upgrade to another andr…	Performance and Stability
Kindle Customer	1.0 out of 5 stars	Won't work	Keeps crashing says there's an unknown error to download it again from the Amazon app store	Performance and Stability
kitine	1.0 out of 5 stars	poor app quality on Kindle	This app really needs major improvement especially on Kindle gadgets. Always Hangs & crashes. I hope this issue will be resolved.	Performance and Stability
Emilee Dodd	2.0 out of 5 stars	Eh.	It works, but not good. Buggy. Always freeze. Call drops often. Have to restart and redownload. Just a messy app.	Performance and Stability
Hui Yin	1.0 out of 5 stars	One Star	keeping getting black screen on my new fire phone and still waiting for solution from amazon support.	Customer Support and Responsiveness
Ali	1.0 out of 5 stars	update is horrible	So disappointed with the upgrade. Skype crashes and disconnects every time I try to talk to someone. Needs to be fixed or I'm switching to a different app that is more reliable like it was before the update. Skype sucks now :(	Performance and Stability
A. Gift For You	1.0 out of 5 stars	fix your app	Skype consistently lags out for me and crashes itself, this is rediculous, it should be usable on all kindles. Fix your shotty app.	Performance and Stability
Heather DeGroat	1.0 out of 5 stars	horrible connectivity	Breaks up, drops calls, poor video quality, sound feedback delay , Pixelated screen, lagging , fails to connect on repeat, I don't know what happened, it used to be good.....	Performance and Stability
JOSEPH E MOISE	1.0 out of 5 stars	Update Kik, Not Skype	The update was terrible and it keeps crashing. If you want to talk to your friend download kik.	Performance and Stability
Charleen Baune	1.0 out of 5 stars	awful	Keeps crashing. Needs to be fixed!!!!! Let's me make the call and then as soon as answered it crashes. Please fix!!!!	Performance and Stability
patricia gilbert	1.0 out of 5 stars	Help!	I am trying to add this app but it says it is not compatible to my kindle. Anyone know why? I have a brand-new Fire HD.	Compatibility and Device Issues
J. Claussen	1.0 out of 5 stars	Freezes	The app freezes after 1-15min, requiring the tablet to be turned off and on before it will "work" again. Very disappointing.	Performance and Stability
Wayne	1.0 out of 5 stars	what happened?	Skype did work well until I updated on my Kindle fire HD. Now I can not connect, there is no way to sign out, quality is terrible. Whomever created the new interface must not use Skype or they would have been more aware of functionality rather than making it look cool.	User Interface and UX
fnafpro6	1.0 out of 5 stars	just go buy the older version of Skype!!!!!	I HATE THIS IT CRASHED MY KINDLE FIRE JUST FIX IT AMAZON!!!!!ÃÂÃÂÃÂÃÂ°ÃÂÃÂ ÃÂÃÂ¸ÃÂÃÂÃÂÃÂÃÂÃÂÃÂÃÂÃÂÃÂÃÂÃÂ°ÃÂÃÂ ÃÂÃÂ¸ÃÂÃÂÃÂÃÂÃÂÃÂÃÂÃÂ¤ÃÂÃÂÃÂÃÂ°ÃÂÃÂ ÃÂÃÂ¸ÃÂÃÂÃÂÃÂÃÂÃÂÃÂÃÂ¤ÃÂÃÂÃÂÃÂ°ÃÂÃÂ ÃÂÃÂ¸ÃÂÃÂÃÂÃÂÃÂÃÂÃÂÃÂ¤ÃÂÃÂÃÂÃÂ°ÃÂÃÂ ÃÂÃÂ¸ÃÂÃÂÃÂÃÂÃÂÃÂÃÂÃÂ¤ÃÂÃÂÃÂÃÂ°Ã…	Performance and Stability
Wendy L. Woods	1.0 out of 5 stars	Does not work on Kindle Fire HD 8.9"	Skype (Kindle Tablet Edition) does NOT work on Kindle Fire HD 8.9" tablet. When you try to use it, either the app crashes or the Kindle crashes and requires reboot. Sometimes Skype connects and then crashes. Sometimes the video or audio is one way only and then the app crashes. I have yet to have a successful Skype call. Skype worked FINE on the older Kindle Fire HD 7", but not the 8.9". I have r…	Performance and Stability
lindsey	2.0 out of 5 stars	good except new update	The most recent update for skype makes the app crash to much and there are too many glitches. Otherwise its a decent app. If they don't fix the glitches soon though ill probably stop using it	Performance and Stability
N.lewis	1.0 out of 5 stars	bad update	everything worded great until this new update it screwed up the whole app bad making it slow and laggy dont get this app until they fix it	Performance and Stability
Ashley childress	2.0 out of 5 stars	video call	On my kindle it won't let me do a video call , it kicks me off but will dose audio great . It'll call some one and it freezes and I can't even see their face . Not a good app	Performance and Stability
Zombie	1.0 out of 5 stars	Skype is not responding	Can never get this app to run without it crashing. Plus its the only app I have that gets worse with each update.	Performance and Stability
ksonline04	1.0 out of 5 stars	Crashes my kindle	Crashes my kindle, every time, after about 10 mins. It worked well before the most recent update. Very disappointed and annoyed.	Performance and Stability
Jose Ruiz	1.0 out of 5 stars	this app sucks!!!!	I had been using this app since I went to iraq in 2008...but the updates crash all my devices....so put reliable geek to work in those issues	Performance and Stability
Siobhan A.M.	1.0 out of 5 stars	Rather Disappointed.	Skype has always worked perfectly fine on my Kindle Fire, until the recent Kindle system update. Skype just prompts me that it is not compatible with my device anymore. Hopefully this gets resolved asap.	Compatibility and Device Issues
Ronald Raygun	2.0 out of 5 stars	What happened?	As a PC Skype user, this version should be Skype Lite. Disappearing for a usually good and a flexible app with many features...on my PC.	Functionality and Features
MicTate	2.0 out of 5 stars	Update ruined it...	The update just ruined it if you have an old version of skype keep it cause the new updated skype,.. it crashes almost all the time..=_=	Performance and Stability
3trident	1.0 out of 5 stars	horrendous	The quality of everything is just terrible compared to any device. Nothing works correctly at all and it just keeps crashing.	Performance and Stability
Rosalene F Sebastian	1.0 out of 5 stars	what a ridiculous situation	Volume from the external speakers is far to low to be useful, and doesn't seem to be under the control of the kindle fire HD I hold in my hands.Very depressing, as I bought this device for my 80+ grandmother in-law, with the idea they could get away from the older PC, and Skype anywhere in the house.Solved the issue by "side loading" Skype 3.2 from the Skype website. (Google search should show yo…	Functionality and Features
kent brockman	2.0 out of 5 stars	cant hear	on my kindle fire hd. i cant hear the person im talking to, even with my volume turned up all the way. & the video lags constantly. i wish this would work so i can talk to my family.	Performance and Stability
Austin	1.0 out of 5 stars	Update is very disappointing	I know when ever i try to pick up a call it just crashes. i can make calls or get calls. very disappointed in this.	Performance and Stability
Spinova	1.0 out of 5 stars	DOESN'T WORK IN KINDLE FIRE HDX	It crashes when you attempt to call somebody. It reinitializes over and over again. The preinstalled and purchased app presents the same error. Skype doesn't correct the bug, neithet Amazon. So don't waste your time downloading this piece of trash. Android is far away of IOS7.	Performance and Stability
Mitch54	1.0 out of 5 stars	crash	The Skype app for Kindle Fire is awfully. No volume control and always crashing.	Performance and Stability
Ayana Koger	1.0 out of 5 stars	WASTE OF TIME!!!!!!!!	Glitches galore! No picture or sound and if that's not enough it freezes up more than it does working properly. Kindle and apps suck!!!!!!!!!!!!	Performance and Stability
noah rice	2.0 out of 5 stars	crashes a lot	I try calling people and then the screen goes black an then it crashes and doesnt work so could you guys try and get that fixed	Performance and Stability
Whatever the problem was with being able to use the app on the Kindle Fire HD has been fixed. I was able to download the app and use it and it worked	1.0 out of 5 stars	Always Freezing	This app is always freezing and it will either reboot or freezes and the only way out is to hold the power button down. VERY DISAPPOINTED!!!!	Performance and Stability
shgirl	1.0 out of 5 stars	not happy	Skype keeps crashing I've never had this problem on any other device....when I call someone out someone calls me Skype stops responding I hate it out crashes do much fix it please	Performance and Stability
Gabriella Florentine	1.0 out of 5 stars	horrible	The new update version sucks it won't let me call it freezes and drops my calls THIS NEEDS TO BE FIXED	Performance and Stability
Debwamac	1.0 out of 5 stars	Does not work	Skype came installed on my new Kindle Fire HD and it absolutely sucks. It freezes constantly and then causes the Kindle to restart. The volume is ridiculously low and there isn't a volume control for Skype specifically. I'd say this is completely unusable on the Kindle. I'd give zero stars if I could.	Performance and Stability
Michl Ampo	1.0 out of 5 stars	Poor	When downloading the application it was so slow so can you guys please work on that and the conncetion too !	Performance and Stability
Giltorre	1.0 out of 5 stars	crashes alot	This application shuts down during calls. It can lock up your device causing you to reset it by holding power button.	Compatibility and Device Issues
Pamela S.	1.0 out of 5 stars	terrible	Everytime I try to start a call the screen goes white and won't let me choose any options. I have re-downloaded the app several times and continues to disappoint me. I then called tech support and they were no help either. So Thank you for nothing	Customer Support and Responsiveness
Curious	1.0 out of 5 stars	Please help me.... the older version ...	Please help me....the older version of skype was working perfectly......they updated now it's crashing...I make a video call as soon as the other party answer it crashed......can someone help me please	Performance and Stability
baje360	2.0 out of 5 stars	crash central	App crashes constantly and then cannot log back in to continue conversation.	Performance and Stability
Grenadier	1.0 out of 5 stars	Poor....glad this was not a primary reason for my Fire HD purchase	I have not gotten this to work yet on a brand new Kindle Fire HD 8.9". The app either claims that it cannot connect due to "network setting" problems, or it crashes back out to the home screen while trying to load my contact list.	Performance and Stability
Tori.	1.0 out of 5 stars	SUCKY UPDATE	The new update sucksIt's slow and I can barely see the other person! Sometimes they can't even see me. I suggest they fix this before more people get mad. If I could rate the app 0 stars I would.	Performance and Stability
Troy	1.0 out of 5 stars	DON'T GET!!!	All ways crashing in the middle of chats. Never loading. Voice chat don't work. DON'T GET WAIST OF TIME!!!! :(	Performance and Stability
jerry	1.0 out of 5 stars	uhm..	This is a terrible app. I prefer facebooks video chat rounds over this. It Constantly crashes. I hate this app.	Performance and Stability
mdc	1.0 out of 5 stars	what's going on????? ugh	Skype is constantly crashing my kindle, turning it off every time I log on to Skype. The volume does not work at all. I have never been more disappointed!!!!!!!!!	Performance and Stability
Kira	1.0 out of 5 stars	I'm confused....	Anytime I click the get now with 1-click I get a pop up saying that this app may not be compatiable with my device. I'm not sure if I want to try and download this if it's not going to work...	Compatibility and Device Issues
Jesse	1.0 out of 5 stars	sucks	The update for Skype sucks ass. Need to be fixed. Like now. It's a lot slower. Why you have to make a bad update.	Performance and Stability
Kindle Customer	1.0 out of 5 stars	Upsetting.	....The app worked fine before the update with only a glitch or two. Now it crashes my kindle, has volume issues, turns the camera off and drops the call every few minutes. I do not enjoy bug testing a product after its been released. Re release the old version please.	Performance and Stability
Paul	1.0 out of 5 stars	this crashes constantly	This app almost never works. Very inconsistent, crashes all the time. Please fix this it really really really really really sucks.	Performance and Stability
KatVonMonty	1.0 out of 5 stars	I wish I could give this negative stars	This app is trash. It constantly crashes and it needs to be fixed.	Performance and Stability
Jo	1.0 out of 5 stars	No video	There is no video input from caller. Only audio. Skype works fine on other devices, just not Kindle Fire HD.	Compatibility and Device Issues
HannahLovesYa	2.0 out of 5 stars	its...ok i guess	....Its slow sometimes...it glitches up and also turns green but overall its good to connect with family and friends over summer and holoday breaks;)	Performance and Stability
Darrell Leamon	1.0 out of 5 stars	It's a lie	Skype is not installed on Kindle Fire HD. The amazon links take you nowhere. The Skype links take you to a Linux version. There is no customer support at either site, just a bunch of gibberish about it being pre-installed. Kindle Fire is a pharse.	Customer Support and Responsiveness
GoldenGamer0	1.0 out of 5 stars	bad, don't download	Horrible ever since the update it crashes all of the time and the volume is always loud no matter how low you turn it down.	Performance and Stability
XxXwolf_loveXxX	1.0 out of 5 stars	sucks	This sucks the update ruined everything every time i use it it freezes and screws up my device and i would NOT recommend this at all	Performance and Stability
J R	1.0 out of 5 stars	bye, Skype	This app worked OK before the update, but after it, it wouldn't even turn my camera on for more than a second. But when the camera did come on, it crashed the rest of the app. Not even worth downloading.	Performance and Stability
Kyla Green	1.0 out of 5 stars	Horrible	It automatically updated and has been a huge pain since then. It is full of glitches. It lags on my messages. Don't get!!!!!!	Performance and Stability
NÃÂÃÂÃÂÃÂÃÂÃÂÃÂÃÂºria C.	1.0 out of 5 stars	One Star	The app crashes constantly, as it happens to my parents too. Impossible to have a decent conversation	Performance and Stability
Cassie Hall	2.0 out of 5 stars	update	Before the update it was ok I could call people with ease and it would last a longer time now after the update it crashes and I can't do anything on my tablet please fix this	Performance and Stability
HORRIBLE GAME	1.0 out of 5 stars	omg horrible	All it does is lag out. It lags out when u go on the internet. And sometimes I can't even hear my friend. I will be typing something, and my friend calls me, I have to start over on my massage!!!!!!! Dislike!!!!!! if I could give it 0 stars I would!!!!!!!ÃÂÃÂÃÂÃÂ°ÃÂÃÂ ÃÂÃÂ¸ÃÂÃÂÃÂÃÂÃÂÃÂÃÂÃÂ¡ÃÂÃÂÃÂÃÂ°ÃÂÃÂ ÃÂÃÂ¸ÃÂÃÂÃÂÃÂÃÂÃÂÃÂÃÂ¡ÃÂÃÂÃÂÃÂ°…	Performance and Stability
shortnsweet00	1.0 out of 5 stars	please fix it. :(	Skype crashes every time I try to make a call. Please fix this soon.	Performance and Stability
Steve303	1.0 out of 5 stars	Will not open on Kindle Fire HD 7"	I have had my Kindle Fire HD for a few months now and I have yet to be able to use the Skype app. This app stays on the loading screen forever and never opens. I would like to use this app, however I guess it's not compatible with my Fire.	Compatibility and Device Issues
Tomorrow's Man	1.0 out of 5 stars	Avoid at all costs.	Ever since their "upgrade" the app crashes, audio doesn't work, video is choppy at best then lagging, and we lose calls at least three times every 15 minutes. Obviously they've added some sort of throttling to the free version, so we're just going to go with a different provider or use the phone instead of dealing with the new bugs.	Performance and Stability
G. Destefano	2.0 out of 5 stars	crashey	I use it because its all there is but its extremely laggy, glitchy, and crashes all. The. Time. Its the best video chat for kindle but that isnt saying much.	Performance and Stability
matergater 8	1.0 out of 5 stars	skype ruined don't get	If the update never happened I would rate it a 5 star but now I can't Skype with out it crashing it sucks now don't get	Performance and Stability
coolbeans	1.0 out of 5 stars	freezing	I updated it and it freezes and won't let me call I hate this app.. they need to fix it	Performance and Stability
MattMom	1.0 out of 5 stars	No Volume!	I love Skype on my pc and phone but am extremely disappointed to learn that it doesn't work properly on the Kindle Fire HD. We just set it up so that my son can chat with my mom but the volume is far too faint to hear a word. There are no volume controls in the app itself, so the only control is from the device. I have the volume up all the way but still can't hear a thing.I read some of the more…	Compatibility and Device Issues
anne	1.0 out of 5 stars	awful	This app doesn't work for kindle. It has decent video for about a minute then crashes and won't work again. Total BS.	Performance and Stability
Amazon Customer	1.0 out of 5 stars	junk	Crashes all the time	Performance and Stability
rohit	1.0 out of 5 stars	freezing my kindle	I love Skype & am a very old user of their services. Every time I make a video call the app hang and crashes. Plus it crashes the kindle tab, everything stops working I have to restart my tablet so that it functions properly. So not expected from a big & trusted brand like them. Kindly fix the issue as soon as possible.	Performance and Stability
Fred Krenek	2.0 out of 5 stars	bad app !!!!!!!!!!!!	It freezes too much do not get it!!!!!!it is super bad it's not ok I was at the hotel in Texas	Performance and Stability
BelatedGamer	1.0 out of 5 stars	Simply Doesn't Work	Newest update makes me unable to make calls and constantly crashes my kindle. Not recommended; only harmful to your device.	Performance and Stability
Kayla Hartmann	1.0 out of 5 stars	kindle fire hd 16 gb	I hate the upgrade to Skype the layout is horrible and it keeps cutting out when I try to Skype!! I don't want to use this version.	User Interface and UX
singer	1.0 out of 5 stars	milkweed	Look at the date of the review. Sometime in 2013 it all changed. I can no longer use this app because of freezes and low volume. I can't even use it on my pc. Who can use skype? Bring back the old version for kindlefire hd.	Performance and Stability
Noahsproudmommy	1.0 out of 5 stars	worked better before the update	Don't care for the new layout, keeps freezing and shutting off on its own. Please fix this and I may rate higher.	User Interface and UX
Ana Caudill	2.0 out of 5 stars	Ehhhh	It's okay on the kindles, but it's not the best. It lags and at times doesn't work period. 7/10 wouldn't recommend.	Performance and Stability
Very happy customer	2.0 out of 5 stars	Some things to note about the latest Skype version	I have had a 32GB 8.9 HD kindle since it first came out in late 2012 & some earlier models. If you read through many of the reviews you should notice that most of the 5 star ones were written shortly after the release of the HD series in late 2012 & early 2013. On the other hand, the poor 1 & 2 star reviews were written since late 2013 & later.I would agree with this as it matches my own experien…	Performance and Stability
Andrea	1.0 out of 5 stars	keeps crashing in my kindle fire	This new update doesn't work and keeps crashing in my device. Please solve the problem, I cannot even log into my account. It's annoying	Performance and Stability
Amazon Customer	1.0 out of 5 stars	One Star	This update has ruined all functionality I once experienced with skype. I can no longer use it.	Functionality and Features
carlie	1.0 out of 5 stars	...	This app is great on my computer but not so much on my kindle fire hd it crashes allllll the time..	Performance and Stability
Kisla	1.0 out of 5 stars	It's gotten worse with time.	Upon first installing Skype to my kindle fire hd last summer the app was shakey but functional for the most part. The last month or so however there has been remarkable progress in making Skype almost completely unusable and unreliable. Days later I will receive delayed messages from friends. I can't ever tell if the app is still signed onto the internet. Messages I attempt to send just get stuck…	Functionality and Features
renegade zer0	1.0 out of 5 stars	Crashes all the time	When I first got it, it worked fine. After a couple days it started crashing, and sometimes it crashes the entire kindle. I'm going to wait for an update and for now stick to my pc and my 4th gen iPod touch for this lol.	Performance and Stability
MNW99	1.0 out of 5 stars	Simply does not work	I have run Skype successfully until last week when it updated to the new Version. Now I get a black screen and no video, can only output anything to headphones instead of speaker and the volume is so low I can barely hear anything anyway. And then to add insult to injury, it crashes all the time as well. I tried to get back the old version but to no avail. How Skype can release this when it is cl…	Performance and Stability
Derek40	1.0 out of 5 stars	wtf	ever since I got this app I couldn't play any video games and my friend Brady keep calling me and I couldn't hang up and also it ALWAYS CRASHES ON ME I HATE this app it sucks don't get it	Performance and Stability
Kristen	1.0 out of 5 stars	awful	Crashes constantly. I have been very disappointed in amazon. Android is better. Amazon needs to get up there with the android market. Do not download in fact trade your kindle for a tablet with an android system.	Performance and Stability
Shadow Bear	2.0 out of 5 stars	Scam App	Carrying conversations will this app doesn't continue on other devices. It constantly delete conversations on it as well. The other day I did many surveys in which they were suppose to give me 43 credits and double them to 86 credits for taking the survey. I did not receive a single credit and have been getting at least six or more calls a day from marketers everywhere. I have also received hundr…	Compatibility and Device Issues
dwj2357	2.0 out of 5 stars	I have had for two months and all of the ...	I have had for two months and all of the sudden I am unable to send texts at all. Contacted support and they can't seem to help either.	Customer Support and Responsiveness
Kelly	2.0 out of 5 stars	Temporary Success	I downloaded this app about two months ago and it had been working great, but they yesterday it kept saying error every time I tried to send a text. I figured the app was just mal-functioning so I deleted it and re-downloaded it but it still wouldn't work. After that I deleted and re-downloaded it again and tried making a new account, but even the new account wouldn't work. This app was working g…	Functionality and Features
Rudimal	1.0 out of 5 stars	SCAM DON'T DOWNLOAD!	Rip off rip off rip off, even though it's free, try to do the offers no reward just a waste of time. Plus it's full of glitches and slows down my os. DO NOT DOWNLOAD!!!! Virus haven.	Performance and Stability
Steven T. Smith	1.0 out of 5 stars	USELESS on Kindle Fire HD	Can't login, always sends me back to login screen or program crashes/closes. Pretty funny for a program made for Kindle.	Performance and Stability
Joy	1.0 out of 5 stars	Not for Kids	I got this app for my daughters kindle so that she could message her dad, her cousin, and me. Some random person texted my child! And I could not access the messages from the TextMe website.I wish that only people her in contacts can contact her but not sure that's possible. I don't feel this app is safe for children.I also feel that the app isn't user friendly. There are some issues with functio…	Functionality and Features
Kindle Customer	1.0 out of 5 stars	Really bad app	You had to give it info I was not wishing to give and I felt it would be a security risk to run this app.	Security and Privacy Concerns
B. Bozeman	1.0 out of 5 stars	WHERE'S THE USER GUIDE?	Might be a great app - but I will likely never know because there is no user guide and no clue how to make it workAnother convoluted unusable app that hits the buyer with advertising, 'invite friends", and "alerts" so the new user cannot even see the screen. ZERO instructions on use. And an email sent to customer service got the auto-reply - "get back to you soon" a week ago but nothing since.If …	Customer Support and Responsiveness
Amazon Customer	1.0 out of 5 stars	Downloaded and couldn't get past &#34;make an account&#34;	I downloaded this app and never got past entering a name on the first page. Most of the time it would shut down on the main page before I could even open it. I understand it's free and all, but I've got to be able to open it without it crashing. Very disappointed!	Performance and Stability
chuck miller	1.0 out of 5 stars	helpful suggestions	Everytime I tried to make myself an account the app would freeze and stop to the point were I would have to click off and try again and it has yet to work.	Performance and Stability
H Smerz	1.0 out of 5 stars	Bad app	Ads like crazy, echo when talking in a call, and slow app overall	Performance and Stability
Kindle Customer	1.0 out of 5 stars	One Star	Very confusing to use....could not get it to work with my tablet.....uninstallled it will try another product.	User Interface and UX
MBean	1.0 out of 5 stars	VERY EXAGGERATED!!! FREE TEXTED.....HAHAHA!!!	TOO MANY POP-UPS. SHOULDN'T HAVE TO PAY A FEE TO BLOCK ADDS. Very confusing to text, add contacts, etc. I got rid of it. No Thank You,, don't need the aggravation!!!	User Interface and UX
Heidi Van Wyngaarden	1.0 out of 5 stars	Horrible doesn't work don't waste your time or money.	I had previously used this app another time but in the same device. I downloaded to use again but it won't do anything now. Old account worked on and was able to send texts and exchange calls but with current download it does absolutely nothing!! I even payed to secure the phone number and it doesn't work at all. I can't send it receive texts from anyone and won't let me make it receive any phone…	Compatibility and Device Issues
Abby Baker	1.0 out of 5 stars	I don't like this app	I don't like this app. I had this app awhile ago and I deleted my account. Then when I got the app on a different device it wouldn't let me make an account.	Compatibility and Device Issues
Online Veteran Shopper	1.0 out of 5 stars	Good thing it was free	The app worked for a few hours and then I kept getting a message that the device (Kindle) needed to be connected to a Network (which it clearly was). Good thing it was free :{	Compatibility and Device Issues
Barbara Ghebreselassie	1.0 out of 5 stars	Most happy that it cost me nothing because I find that ...	I would give it a minus zero if it were available. Most happy that it cost me nothing because I find that that is what it is worth! Finally had to remove it from my device after never using it and constantly getting messages that it wasn't working. Beware of this one!!!	Compatibility and Device Issues
TEA TOTAL ER	1.0 out of 5 stars	One Star	Did not support my existing cell number	Customer Support and Responsiveness
Anthony Ewald	1.0 out of 5 stars	Not worth it!	Not a user friendly platform. Too many hurdles.	Compatibility and Device Issues
Meg	1.0 out of 5 stars	Sucks	Slow, laggy, and doesn't always work. It worked for a bit and now it refuses to send or receive texts	Performance and Stability
M. LOPEZ	1.0 out of 5 stars	One Star	TOO CONFUSING TO SET UP	User Interface and UX
Tracy	1.0 out of 5 stars	I CAN'T BELIEVE THIS!!!!	So I've had this app for a year until my husband and I 3weeks agowe no longer had access to the WiFi. So I removed from device.Last night on our cell phone we got a text from ME. Yes, ME. My profile picture, nickname,and number from TEXTME. WTF???The message read, Who is this? Hmmmm,,,,,, so we text back who we were and asked why do you have my number. He said his name was David and just got this…	Compatibility and Device Issues
Vidhybhushan Balaji	1.0 out of 5 stars	it is an terrible app its made for a kindle and kindle fire's ...	it is an terrible app its made for a kindle and kindle fire's don't have a voice speaker and I mainly bought it to make calls from my kindle.the text's are slow	Performance and Stability
Tanya Lee Vandre	1.0 out of 5 stars	text now	I do not like this feature. It gives me pop ups all the time.	Functionality and Features
Bobbi Clay	1.0 out of 5 stars	I cancelled this	I cancelled this app from all my devices and am really wondering why I am getting a review for it. If the app is still on a kindle tab and is still being used please shut it down. Thank you	Compatibility and Device Issues
KSS	1.0 out of 5 stars	Waste of time and effort	I cannot for the life of me understand how this app is the "Kindle Fire Edition." I can download it, but that's it. This was the second time I tried downloading this app to our Kindle Fire. It can open it the app, but cannot get beyond that - it freezes. Waste of time and effort.	Performance and Stability
Glenn Woods	1.0 out of 5 stars	Bad design	Doesn't function	Functionality and Features
Mike Puritan	1.0 out of 5 stars	There is nothing free about Textme	Textme is clunky at best and tries to rob you at it's worst. Worked fine for months on the premium plan and then all of a sudden stopped ringing when I received calls.Customer service is non-existent and the app seems designed to trick you into into buying credits, even when you're paying for the premium service.I wish I had gotten rid of it sooner!	Customer Support and Responsiveness
Caren	1.0 out of 5 stars	Its crap.... Keep looking	Barely functional. Except for the fact they mine every ounce of data possible with a garbage app...	Functionality and Features
Tia Colleen	1.0 out of 5 stars	This is a terrible app. My 9 year old daughter was so ...	This is a terrible app. My 9 year old daughter was so excited to finally have a "phone number" so she could text with family from her tablet, but it stopped accepting messages from them very shortly after setting it up. This was just a confusing and stressful mess. Don't get this.	User Interface and UX
donB23	1.0 out of 5 stars	Wants too much access.	Confusing to use and wants access to too much stuff.	User Interface and UX
Ann B. Ridenhour	1.0 out of 5 stars	One Star	Kindle would freeze every time I tried to open App. Deleted it from Kindle.	Performance and Stability
Cheryl Parrow	2.0 out of 5 stars	Phone calls not working text messing up also	Phone calls only work outgoing maybe 10% of the time and the texts are not coming in and sending like they should when I have the other device right by it.. Used to work really good but idk what is going on.. The calls never really worked right but now texting is doing the same. Hopefully it can be fixed or maybe I'm the only one having this issues idk	Compatibility and Device Issues
tauni	1.0 out of 5 stars	Not actual free texting	It didn't see it say anywhere that you have to buy credits to use the texting feature. I thought as long as there was wifi you could text for free..guess not.	Functionality and Features
cindy hutchison	2.0 out of 5 stars	SNEAK IN charges	slowly but surely getting a little better. i DON'T LIKE THEM STARTING NOW TO CHARGE ME TO KEEP A NO.	Performance and Stability
Lisa L	1.0 out of 5 stars	Did not work at all on my fire hdx	I installed this app and that's as far as I got. Every time I tried to open it it would crash then tell me an unknown error occurred. Uninstalled and reinstalled a few times but never got it to even open. Can't say if I liked it or not because I never got to try it.	Performance and Stability
Armando	1.0 out of 5 stars	Just.. donÃÂÃÂÃÂÃÂ¢ÃÂÃÂ¢ÃÂÃÂÃÂÃÂ¬ÃÂÃÂ¢ÃÂÃÂÃÂÃÂ¢t bother. ItÃÂÃÂÃÂÃÂ¢ÃÂÃÂ¢ÃÂÃÂÃÂÃÂ¬ÃÂÃÂ¢ÃÂÃÂÃÂÃÂ¢s crap.	ItÃÂÃÂÃÂÃÂ¢ÃÂÃÂ¢ÃÂÃÂÃÂÃÂ¬ÃÂÃÂ¢ÃÂÃÂÃÂÃÂ¢s crap. DoesnÃÂÃÂÃÂÃÂ¢ÃÂÃÂ¢ÃÂÃÂÃÂÃÂ¬ÃÂÃÂ¢ÃÂÃÂÃÂÃÂ¢t work at all. Functionalities offered are not free as announced. Downloading the app is great but free is expensive for this crap. DonÃÂÃÂÃÂÃÂ¢ÃÂÃÂ¢ÃÂÃÂÃÂÃÂ¬ÃÂÃÂ¢ÃÂÃÂÃÂÃÂ¢t bother, guys.	Functionality and Features
Brenda Hipp	1.0 out of 5 stars	no responses	No. You can text and call but don't wait for a response. It's like having a one sided conversation. Unless I needed emergency assistance, I will never use this. Deleted from my apps	Customer Support and Responsiveness
Amazon Customer	1.0 out of 5 stars	No way	IFT is very bad. When ever you want to get free credits and fill out a buncxh of information it doesn't give you and credits at all. Random people have also texted me.very slow too. So I defiantly don't recommend this app because it sucks.	Performance and Stability
winnie	1.0 out of 5 stars	Glad I didn't pay for it	It wouldn't load. I don't remember what it said, but it would not work on my Kindle HD. So I removed it from the device. Glad I didn't pay for it.	Compatibility and Device Issues
Nicole	1.0 out of 5 stars	this app sucks. To many ads	I would give it negative stars.... this app sucks. To many ads, and lags a lot	Performance and Stability
Herbert Moore	2.0 out of 5 stars	No Instructions.	Was not clear if it was free or not. Fear of hidden charges for me when showing a "points" system, along with charges. How confusing! I am on a fixed income and cannot use it if there is a charge.	User Interface and UX
Karl	1.0 out of 5 stars	Don't waste your time	Really a terrible product and not really free. Requires earning points or whatever to use. On top of that I'm pretty sure they are selling phone numbers. Within 1 day of my son adding my cell number to test texting I got a call from a credit card telemarketer. I never get that crap on my cell phone. Coincidence? I doubt it.You are better off just getting Facebook messenger if most of your actual …	Functionality and Features
Sandi	1.0 out of 5 stars	Texts Get Blocked	This app is inconsistent. Some of the time texts send, but others, they are blocked by TextMe because of "Spamming Security". It does this every time I have a conversation over text. To fix it you have to submit a request online and hope they answer it. Once they do, they'll just block your texts again next time you have a conversation. Not good.	Security and Privacy Concerns
moonstone	1.0 out of 5 stars	Don't waste your time if you have a Kindle	As usual, amazon store communication apps are worthless. After install, it was erroring out when attempting to create account or login, on my Fire HD 8.9. Restarted the tablet and now the app crashes before even getting to the start screen. It's been about 8 months since I attempted all the text/IM options in amazon app store, and you'd THINK at some point the gaping hole would be noticed. No won…	Performance and Stability
RP Kelly	1.0 out of 5 stars	Too confusing, not enough explanation.	Too confusing ,not enough explanation.	User Interface and UX
__squirrelfodder_	2.0 out of 5 stars	Two Stars	It doesn't work on my device	Compatibility and Device Issues
ph34685	2.0 out of 5 stars	Not worth the hassle	Lots of ads keep invading my kindle when I have this open. I'm turning it off and removing it.. I rated it a 2 because it does function.	Functionality and Features
Dr. Lola Montez	1.0 out of 5 stars	Does not text to anyone	I have had VOIP and text apps on other devices that work fine. This one won't text or email. ÃÂÃÂÃÂÃÂ°ÃÂÃÂ ÃÂÃÂ¸ÃÂÃÂ¢ÃÂÃÂÃÂÃÂ¢ÃÂÃÂ¢ÃÂÃÂÃÂÃÂ	Compatibility and Device Issues
Milo W.	2.0 out of 5 stars	Difficulty handling existing contacts	This app does not recognize existing contacts. Every attempt to send a text involved sending a separate number . Poor design feature.	Functionality and Features
Michael Grim	1.0 out of 5 stars	CRASHING	This app is horrible so far. Every time I try to create a account t just crashes!!!!!!!I just hope that it's glitches and it will be fixed soon, but so far I do not recommend it.	Performance and Stability
megan Hardy	1.0 out of 5 stars	BADÃÂÃÂÃÂÃÂ°ÃÂÃÂ ÃÂÃÂ¸ÃÂÃÂÃÂÃÂÃÂÃÂ¢ÃÂÃÂÃÂÃÂÃÂÃÂÃÂÃÂ°ÃÂÃÂ ÃÂÃÂ¸ÃÂÃÂÃÂÃÂÃÂÃÂ¢ÃÂÃÂÃÂÃÂÃÂÃÂÃÂÃÂ°ÃÂÃÂ ÃÂÃÂ¸ÃÂÃÂÃÂÃÂÃÂÃÂ¢ÃÂÃÂÃÂÃÂÃÂÃÂÃÂÃÂ°ÃÂÃÂ ÃÂÃÂ¸ÃÂÃÂÃÂÃÂÃÂÃÂ¢ÃÂÃÂÃÂÃÂÃÂÃÂÃÂÃÂ°ÃÂÃÂ ÃÂÃÂ¸ÃÂÃÂÃÂÃÂÃÂÃÂ¢ÃÂÃÂÃÂÃÂ.	It is not good at all it freeze a lotÃÂÃÂÃÂÃÂ°ÃÂÃÂ ÃÂÃÂ¸ÃÂÃÂÃÂÃÂÃÂÃÂÃÂÃÂ ÃÂÃÂÃÂÃÂ°ÃÂÃÂ ÃÂÃÂ¸ÃÂÃÂÃÂÃÂÃÂÃÂÃÂÃÂ ÃÂÃÂÃÂÃÂ°ÃÂÃÂ ÃÂÃÂ¸ÃÂÃÂÃÂÃÂÃÂÃÂÃÂÃÂ ÃÂÃÂÃÂÃÂ°ÃÂÃÂ ÃÂÃÂ¸ÃÂÃÂÃÂÃÂÃÂÃÂÃÂÃÂ ÃÂÃÂÃÂÃÂ°ÃÂÃÂ ÃÂÃÂ¸ÃÂÃÂÃÂÃÂÃÂÃÂÃÂÃÂ ÃÂÃÂÃÂÃÂ°ÃÂÃÂ ÃÂÃÂ¸ÃÂÃÂÃ…	Performance and Stability
Kindle Customer	2.0 out of 5 stars	Two Stars	It was confusing and I had a hard time following the story	User Interface and UX
Bonner Sawyer	1.0 out of 5 stars	The 6 month update, tldr = not free, more like "Bugmeware!!!"	All the things I said before are true. The app works, the price for the "No Add's" version is high, to high unless you are using a fire tablet as a primary texting device. The App gets more of a "PIA" the longer you use it. Dire warnings that unless you text or call someone in the next "X number of hours" you will lose your number ! If This was after 6 months of more I could see it... But the way…	Functionality and Features
Nick	2.0 out of 5 stars	Not as useful as it appears to be....	It seems to only work with other android devices,not all cell phones or ipads,iphones etc.	Compatibility and Device Issues
Christy sanders	1.0 out of 5 stars	One Star	I tried to download watsapp, but I received a message that my device isn't compatible.	Compatibility and Device Issues
Kelly Reid	1.0 out of 5 stars	Annoying	It sucks keeps crashing	Performance and Stability
Kenneth M. Busler	2.0 out of 5 stars	Why do you keep changing my number????	I like the idea of it and the features , but they keep changing my phone number!	Functionality and Features
Dutch	2.0 out of 5 stars	Some areas of concern	Had minimal trouble installing Textme(Kindle Fire Edition), received my NEW phone number, no problems, yet. Purchased more credits, a little over $15.00 for 1000, text a couple of friends, no problems, yet. All was going well until, 1)-I tried to enter a new contact. No joy. From there all started to go downhill. 2)-had a few missed dialed numbers on the screen tried to delete them according to t…	Customer Support and Responsiveness
Kathleen	1.0 out of 5 stars	Used to work	Today it crashes repeatedly. Can't send can't open. Total garbage. It used to work perfectly.	Performance and Stability
MR D R CHEETHAM	1.0 out of 5 stars	Use to work great now very poor app	It worked great when I first installed it about 3 weeks ago then the updates made some parts stop working and it does not always receive texts and can't always send them.I use to be able to see how much credit I had in stock but that feature has also disappeared now.How come updates make things a lot worse, I thought they were meant to make the app better !Not on this app !!	Functionality and Features
Okie CatFan	1.0 out of 5 stars	BE CAREFUL OF SIGNING UP FOR THE PREMIUM SERVICE	I bought a Kindle Fire 8 HD this year and began looking at ways to use it besides just Kindle. I had given up my VOIP landline phone service so decided to look for an app to use on the tablet as a replacement. I chose this one. I decided to go ahead and buy the premium service so I could keep the number and use this as a backup to replace the VOIP in case something failed with my cell phone.I tes…	Customer Support and Responsiveness
Rachel K.	1.0 out of 5 stars	Aggrivated	I just updated this app I was logged into it when I horseshoe I am not and it keeps telling me my email or password are wrong and I know they are not. I even got someone to tell me the number and it's still not letting me in. I try and contact support and the page will not load! I don't want to start a new acct because I don't want to llosr all my msgs -.- Someone please do something!!!!!!!!	Customer Support and Responsiveness
Morgan Lacefield	1.0 out of 5 stars	Not so hot	Not so hotHard to use. Invasive and I think it required a $ upgrade to be usefulI may not have given Iit a full chanceI like apps that just work and don't require a conversation. This one did not work well for me	Functionality and Features
H. Brown	1.0 out of 5 stars	junk	can't even get through the registration and startup before crashing.	Performance and Stability
payne-pita	1.0 out of 5 stars	One Star	Didn't like it. Doesn't work very well on my device.	Compatibility and Device Issues
Amazon Customer	1.0 out of 5 stars	Do not download	S*** sucks slow as he'll and phone succs	Performance and Stability
Great49er	1.0 out of 5 stars	It was like it was 1998 all I had MSN Messenger while ...	Installed it. Tried to use it. Turns out the person I wanted to text also has to have the app on their device. I thought it was just going to let me text message them and they'd receive it normally. Nope. Uninstalled it.It was like it was 1998 all I had MSN Messenger while my friends had AOL again. LOL.	Compatibility and Device Issues
Frank'sgal	2.0 out of 5 stars	THE APP DOES NOT WORK!!	It does not work!!! When you try to send a pic of just won't work and it just completely stops and sends you to your home page. When you try to text someone sometimes it freezes when you send it and it stops working!	Performance and Stability
Steve Brantley Designs	1.0 out of 5 stars	Don't waste your time.	App crashed the first time I used it and froze my phone the second time. Uninstalled and moved on.	Performance and Stability
Shyra Avery	1.0 out of 5 stars	This app needs improvements	This app moves tooooo slow, and i never get my calls or messages on time and when i try to make a call it either doesnt let me or it takes hours before i can do anything	Performance and Stability
mimiD	1.0 out of 5 stars	You may not link to my contacts!	I will never use a product that requires to link with my contacts for it to function. What are they going to do with my contacts? Privacy people!! Uninstall.	Functionality and Features
Jessica	1.0 out of 5 stars	Not too sure about this one	Nothing but problems with fire tablet 5th gen. Uses many permissions to your device then if you log out, you cant get back in. I tried several username accounts, each one did the same. Cant log back in. However, when I was inside the text part did work except you cant use your contacts to text. When you click on a contact, all you can do is invite them to use text me. All contacts must be manuall…	Compatibility and Device Issues
Verily I say	1.0 out of 5 stars	didn't work	Multiple attempts at getting this app to work. Repeated crashes, even after updating the app. Not worth the effort. I am going to try something different.	Performance and Stability
Kindle Customer	1.0 out of 5 stars	Frustrating	They need to fix their MMS do that your number is recognized as a US Number and other people can text you pictures . Right now every person who texts me gets the same message and it had been researched by developers on the other end to be an issue with the MMS on text me side. Contacted then mirror times problem is still not fixed. The response was to tell the other people to switch to their app.…	Customer Support and Responsiveness
alan d moreton	1.0 out of 5 stars	Two-time,!!	Same as Telex,,continually dropping app,as you load profile INFO,,forget it on a Tablet,Features may be great on a laptop,,that can support the App,!!	Functionality and Features
Kindle Customer	1.0 out of 5 stars	Look elsewhere	Very misleading you won't have free calls. Good luck getting a "local" number with your area code. According to this app. Indiana doesn't exist. Why can't I just download my textnow or textfree app. The marketplace on here is garbage. And your devices are slower than my old dial up ALL connection and I'm not being funny that's the slowest thing I could compare to.	Performance and Stability
Kellie Charice Wyder	1.0 out of 5 stars	One Star	Not very useful for a Kindle fire.	Functionality and Features
Amazon Customer	2.0 out of 5 stars	nothing is important	It's slow and it keeps popping up to ask me enter the passcode. I rarely use it ...I am thinking about uninstalling it	Performance and Stability
Sara	1.0 out of 5 stars	Not a safe app	We were excited to add this app to my daughterÃÂÃÂÃÂÃÂ¢ÃÂÃÂ¢ÃÂÃÂÃÂÃÂ¬ÃÂÃÂ¢ÃÂÃÂÃÂÃÂ¢s device as a communication tool, but shortly after we downloaded it, inappropriate ads began popping up. Then most recently, a man began texting her using my cell number so she thought it was me. We deleted the app immediately.	Compatibility and Device Issues
Average Shopper	1.0 out of 5 stars	Terrible!!!!!!!!!	This app had a very high bar but never jumped!! When I tried opening g it it would crash and kept telling me to update it! Do not waste space with this!!	Performance and Stability
Nimil	1.0 out of 5 stars	does not work!	tried several times to load this app on my kindle fire and every time i loaded it, it crashed immediately. never was able to get it to work.	Performance and Stability
Amazon Customer	2.0 out of 5 stars	Laggy	Extremely laggy on my kindle and so many ads it froze all the time >=(	Performance and Stability
Amazon Customer	1.0 out of 5 stars	Non fictional on Fire HD 8	Could not get it to function on a Fire HD 8 (2016). Got it to work once after a restart. After that, could not log back into the account even after several resets, and reinstalls.	Functionality and Features
tameesha m spencer	1.0 out of 5 stars	it's hard	It is a great app but. Out of nowhere it freeze and it won't let me go back in the app so it's worthless.ÃÂÃÂÃÂÃÂ°ÃÂÃÂ ÃÂÃÂ¸ÃÂÃÂÃÂÃÂÃÂÃÂ¢ÃÂÃÂÃÂÃÂÃÂÃÂÃÂÃÂ°ÃÂÃÂ ÃÂÃÂ¸ÃÂÃÂÃÂÃÂÃÂÃÂ¢ÃÂÃÂÃÂÃÂÃÂÃÂÃÂÃÂ°ÃÂÃÂ ÃÂÃÂ¸ÃÂÃÂÃÂÃÂÃÂÃÂ¢ÃÂÃÂÃÂÃÂÃÂÃÂÃÂÃÂ°ÃÂÃÂ ÃÂÃÂ¸ÃÂÃÂÃÂÃÂÃÂÃÂÃÂÃÂ¤ÃÂÃÂÃÂÃ…	Performance and Stability
Edward T Phillips	2.0 out of 5 stars	The most creepy and weird texting app ever	OK so I tried to send a text to the ownerand all they said was that I need supportI mean that is mean and rude and creepy	Customer Support and Responsiveness
AvidOutdoorsman	2.0 out of 5 stars	Don't care much for it	I have used better IM clients before. I do not like the layout and space allocated for typing messages in. Debating on removing app...mainly because I don't use it much at all.	User Interface and UX
Brooklyn Lewis	1.0 out of 5 stars	HORRIBLE/NEVER GET THIS APP	This app is... HORRIBLE.At first it was good. Then I asked for a four digit code. That's it. I even tried the articles they sent me. But, nothing sorked. And the code was for TIKTOK. They said they didn't support the app. HOW?!?! WHO DOESN'T SUPPORT TIKTOK?!?! It's a really popular app. But then, I called it. I heard a person breathing.... It was really creepy... But yea... DON'T GET THIS APP	Customer Support and Responsiveness
Amanda Arias	1.0 out of 5 stars	Crashed my Kindle	Crashed my Kindle	Performance and Stability
srh	1.0 out of 5 stars	not easy to set up or use	I actually removed from my device. Was not what I expected. I would have to others set up an account using this app.	Compatibility and Device Issues
Jodilynn	1.0 out of 5 stars	What Happen?	I told everyone how great this app was and WHAM!!! What the frig happen?? Suddenly it stopped workingÃÂÃÂÃÂÃÂ°ÃÂÃÂ ÃÂÃÂ¸ÃÂÃÂÃÂÃÂÃÂÃÂÃÂÃÂ¢ÃÂÃÂÃÂÃÂ°ÃÂÃÂ ÃÂÃÂ¸ÃÂÃÂÃÂÃÂÃÂÃÂÃÂÃÂ¢ÃÂÃÂÃÂÃÂ°ÃÂÃÂ ÃÂÃÂ¸ÃÂÃÂÃÂÃÂÃÂÃÂÃÂÃÂ¢ÃÂÃÂÃÂÃÂ°ÃÂÃÂ ÃÂÃÂ¸ÃÂÃÂÃÂÃÂÃÂÃÂÃÂÃÂ¢ It closes, freezes, won't load... I freed…	Performance and Stability
Amazon Customer	1.0 out of 5 stars	Horrible, I cant talk to nobody :(	It loads super slow, ads pop up ALL THE TIME. You need credits to call, and now it doesnt let you send messages past a certain point. I cant talk to my friends now, text or call. Do NOT get this app, its trash.Btw,it crashes all the time now.	Performance and Stability
Amazon Customer	1.0 out of 5 stars	Nothing is Free	I hope everyone now realizes that no matter what the claim, NOTHING is free. That being said I thought I would try this anyway. Downloading time was about 30 seconds. When it wanted me to choose one of their phone numbers I already didn't like it but figured somehow that has something to do with how the app makes money. Continuing on I entered the info it asked of me including my age which again …	Customer Support and Responsiveness
Kindle Customer	1.0 out of 5 stars	Keep looking	I have a lot to complain about, when I first downloaded the app it immediately slowed down my kindle. It took basically all of my storage and friend work at all. Sometimes it would take over an hour just to send one text! It was constantly glitching out and wouldn't let me call even though I paid for unlimited credits. It wouldn't let me go to others apps during a call. I put a password on mine s…	Performance and Stability
Scott R. Russell	1.0 out of 5 stars	Bad App, Not Free, Slow	It is very low quality. Barely does what I need it to do. The calls are always cutting out, no video call, and it's very laggy. When I text, it goes through 10 minutes later, it can only receive 1 image at once, and it's just awful. If you're looking for a texting app, I recommend text now, although Amazon doesn't have it. The "free" is a total scam. There are constant ads you can't get rid of, a…	Performance and Stability
Chris Martin	1.0 out of 5 stars	Terrible app, terrible company.	This app is incredibly glitchy. It crashes all the time. Half the time it won't pop up a notification or the chathead when those options are turned on. And now, during a global pandemic, they feel it's the right time to go pay-only. It's not like people who aren't getting paid during this crisis need to communicate at all. Jerks.	Performance and Stability
Just started playing and already addicted!	2.0 out of 5 stars	Kindle issues	I use this app on my phone on don't have any problems but I cannot get it to work with my Kindle! I feel like I am missing something! Like a Internet connection isn't enough. Any advice? Once it starts working for me I will update my stars!	Functionality and Features
Kindle Customer	1.0 out of 5 stars	Loaded with ads	Holy crap, there are SO MANY ADS. I downloaded this because my phone was broken but I am deleting it the second my new phone arrives.	Functionality and Features
Kendrik Doughty	1.0 out of 5 stars	WARNING: READ IF CONSIDERING DOWNLOADING THIS	So I wanted a texting app that was free for my tablet, right? Well there was this one....and basically, just this one. So I downloaded it again because I used to have it. This is quite possibly, the worst texting app I have ever, EVER used. Adds pop up in text chat threads, other users have reported that they get voicemails instead of texts, I sometimes have to wait for the app to load a thread (…	Compatibility and Device Issues
ERNEST VASQUEZ	1.0 out of 5 stars	THE APP IS THE LAST RESORT	Text me is slow and there so many ads,sometimes there's glitches... This app is a for sure zero...DO NOT GET IT!!	Performance and Stability
Deana Chaimovich	2.0 out of 5 stars	It's Not Very Good	It was ok for a while because I didn't have a phone at the time, so I was just happy to be able to text people. But it got very annoying: loads of ads, always lagging, weird things would happen when I called people, and sometimes pictures wouldn't send. It was at least something while I didn't have a phone, but it was very annoying.	Performance and Stability
Amazon Customer	2.0 out of 5 stars	It just crashed when I opened it!	I read the reviews and I thought it would be a grate app... but it crashed every time I tried to open it! I used my Kindle Fire HD to download this app but it crashed. As I've said. It looks like a great app. And I wish it would've worked. Still download it to see if you can open it. If your any luckier than I am!	Performance and Stability
Don Vans.	2.0 out of 5 stars	It mostlly works	Its great that you can pick a number from an area code of your choosing but it lags because of incessant ads in your feed pop up ads that are starteling at times if you have a headset onYeah its "free" but at the cost of missed text unsent text and constantly hitting pop ups as you try to tap on a name.. But that capitalism.	Performance and Stability
aBiggerMoron	1.0 out of 5 stars	Freezes up	Freezes up like crazy, doesn't do anything special either. Just a shell app	Performance and Stability
Jana Renee	2.0 out of 5 stars	I think another app is better	The app kept logging me out and kept making my messages lag	Performance and Stability
The Orchard Christian Fellowship	2.0 out of 5 stars	Piece of crap	Well sure, it works. That's about it. 1. The app is so slow it doesn't even open half the time. 2. It doesn't let you do anything until it's loaded its ads. 3. Notifications are shoddy at best, sometimes sending 6 or 7 for one text. 4. Unable to name my conversations after the latest update. Absolute trash app.	Performance and Stability
Steven K.	1.0 out of 5 stars	Scamming app	Scammers are using this app. I listed a car for sale on Craigslist and I I have been greeting text scams from different numbers and when I call them back, I get the you have reached your friend on text me. And so forthText me needs to put some security in its app or every legitamate consumer that uses it is in danger of scamming	Security and Privacy Concerns
C CAMPBELL-BIRKETT	2.0 out of 5 stars	PLAGUE OF NAGWARE	If you sign up, be prepared for LOADS of adverts PLUS a plague of nagware if you don't use it as often as the provider would like.	Performance and Stability
Cautious Consumer	1.0 out of 5 stars	It's a SWINDLE!	After proclaiming at every point in their descriptions that you can TEXT COST-FREE ["Free Texting (real SMS messages) to any Phone number in the United States, Canada, and 40 countries."], the app wants me to furnish 5 credits for any and every SMS I try to send. All this FROM the US-based number they assigned me (213-375-xxxx) TO several other US numbers I attempted to text to.There are plenty o…	User Interface and UX
Alissa Mowles	1.0 out of 5 stars	This sucks not what I thought it would be	I didn't even get to log in because it loads way to slow and I heard that you can only make calls a few times in a month so not get this app it sucksÃÂÃÂÃÂÃÂ°ÃÂÃÂ ÃÂÃÂ¸ÃÂÃÂÃÂÃÂÃÂÃÂÃÂÃÂ ÃÂÃÂÃÂÃÂ°ÃÂÃÂ ÃÂÃÂ¸ÃÂÃÂÃÂÃÂÃÂÃÂÃÂÃÂ ÃÂÃÂÃÂÃÂ°ÃÂÃÂ ÃÂÃÂ¸ÃÂÃÂÃÂÃÂÃÂÃÂÃÂÃÂ¤ÃÂÃÂÃÂÃÂ°ÃÂÃÂ ÃÂÃÂ¸ÃÂÃÂÃÂÃÂÃÂÃÂÃ…	Performance and Stability
Dorian	1.0 out of 5 stars	Terrible	The problem started with my account not being able to receive calls. I created a phone number with the app for my company, big mistake. I placed the number on the website and all over signs across the city. I was unable to receive calls and it slowed down my business completely. I was unable to contact anyone at the company. I emailed over ten times and continued to receive a generic reply. If yo…	Performance and Stability
Kindle Customer	1.0 out of 5 stars	a pos	not intuitive or user friendly. awful.	User Interface and UX
Crystal	2.0 out of 5 stars	No add contact option	Ehh... Its functional but I can't figure out how to add contacts. There's no option for it.	Functionality and Features
Michelle	1.0 out of 5 stars	Hacked	Hacked	Security and Privacy Concerns
Raime Friedmann	1.0 out of 5 stars	Stay away	This is not free nor is it compatible with the fire HD10. It crashes often while it tries to soak you for your cash.	Performance and Stability
Kaia	1.0 out of 5 stars	App crashes please fix	The app keeps crashing and sending me back to the home screen when I try to create an account.	Performance and Stability
Missy M	1.0 out of 5 stars	Uninstalled	This was confusing and when I finally was getting somewhere, they wanted money. Uninstalled.	User Interface and UX
Toni Jenkins	2.0 out of 5 stars	Two Stars	CAN'T FIND THIS APP ON MY DEVICES	Compatibility and Device Issues
Kyle Heisler	2.0 out of 5 stars	A not so mobile mobile app.	While the workflows for this app feel better than the PC version of the software, the app is severely limited by it's requirement for an internet connection. I started using the app at work, which luckily has WiFi, however as my device has no cellular connectivity, I have been unable to use it during my recent travels, nor will I be able to use it to study during the 12+ hours it will take to fly…	Functionality and Features
Tina S.	1.0 out of 5 stars	won't work/crashes	only ap to ever crash on my iphone 5s. not worth wait time to download it. not sure what the problem is.	Performance and Stability
john b walter	1.0 out of 5 stars	That's fine since I can only use one at a time	I have a problem with Rosetta Stone. I have Apple and Google devices. I can login to RS on one device at a time. That's fine since I can only use one at a time. BUT Rosetta Stone requires me to have a separate license for Google. I must pay them a second time for the Android device. It's not because different people might be using both devices at the same time, because both devices can't be logge…	Functionality and Features
Kanoelani P.	1.0 out of 5 stars	Useless	Figuring this would be a great companion for the software I have at home; however, this app never lets me fully install the system onto my device. Upon picking the language I would like to proceed forward with, it crashes. I have even tried reinstalling the app with no luck. I hope they fix the bug.	Performance and Stability
Daniel Nielsen	1.0 out of 5 stars	great on Mac; unusable on Kindle	I love this app for my iPhone & iPad; it crashes on sign in on my kid's brand new Kindle Fires. Would love to get support from RS and I'll update my review upon results.	Performance and Stability
FairCritic	1.0 out of 5 stars	rather to give zero star	There is very little time between your answers and next set of questions. I would rather examine my answers against the correct ones and to have time to understand what was right or wrong, especially the spelling and pronounciation. This f*** program does not do that. That is why it is not on my devices any more.	Compatibility and Device Issues
Natalie Kilpatrick	1.0 out of 5 stars	Subscription doesn't carry over from phone	No matter did I pay over a hundred dollars to learn Polish on my android phone, but I decided to download the app on my Kindle, too, too use the wire features. The app immediately picks up that I've been learning Polish, but blocks me out of all the levels I paid for. Useless.	Functionality and Features
CJ	1.0 out of 5 stars	Can't use it because I can't open it!!!!	I tried to sign in and it says...incorrect e-mail or password!!!! I used my only e-mail address so can't be that! I used my password for amazon, and it didn't accept that so I used my password for the device I put the app on, a Kindle fire HD, and that didn't work either. Very frustrating because it sounds like it would be a good app for me!	Compatibility and Device Issues
JoDownes	2.0 out of 5 stars	risky	after reading the privacy statement and licencee agreement I chose to take the course some other way than my kindle fire	Security and Privacy Concerns
D. Johnson	1.0 out of 5 stars	Won't work.	Can't get it to work. Every time it tries to load a course, it crashes. Deleted it.	Performance and Stability
J.	1.0 out of 5 stars	Does not seem to work with the latest kindle fire ...	Does not seem to work with the latest kindle fire. It loads I was able to create an account and when I select the language it starts to load the course and midway it just crashes. I've tried removing it and installing it again but it does the same thing.	Performance and Stability
medic5217	2.0 out of 5 stars	Keeps Crashing.	Keeps Crashing. Seems like it woiuld be a good app if I could get it to work for more than a few minutes.	Performance and Stability
Amazon Customer	1.0 out of 5 stars	crummy hustle attempt	You are only provided one brief lesson...not terribly useful and scarcely enough to reasonably evaluate the program. Then they try to sell. This is not an app, it is a commercial.	Functionality and Features
Sidsam	1.0 out of 5 stars	In few words your application is great, Rosetta stone stinks	first of all it's a clever way by Rosetta stone to push you to buy the product. First of all you cannot judge the product because what they give you is below elementary level , secondly customer support is non existing. I called 4 times for help I was put on hold for so long every time with not as much as asking me to keep holding on until my freshly charged phone ran out of juice every time . In…	Customer Support and Responsiveness
oldwatchunter	2.0 out of 5 stars	Great until crashes	The app is perfect for use traveling if you own the course except it keeps crashing giving me error codes. Crashed in the middle of lessons. Very frustrating!	Performance and Stability
Robert Kirch	1.0 out of 5 stars	very disappointed with additional cost	Have the application on my pc so was hoping to be able to continue on the road. For a $400 purchase the ability to have it on a mobile device should be a given. I am suspicious of the positive reviews that do not mention the cost.	Compatibility and Device Issues
masai	1.0 out of 5 stars	I repeated 'Hola" a dozen times (and I have been told I have a good accent) and each time was told Incorrect which made ...	First of all, they only give you ONE free lesson! And the first lesson is the absolutely most basic. I have studied Spanish in High School and thought myself a later beginner, so I would have to pay the big bucks to get to a challenging level. Then, their voice recognition feature didn't work for repeating words for proper pronunciation. I repeated 'Hola" a dozen times (and I have been told I hav…	Functionality and Features
Dave Guseman	1.0 out of 5 stars	Would be nice if it worked...	The program looked promising and interesting. It would, however, freeze part way into a lesson on my Kindle Fire tablet. More than useless, very frustrating. Couldn't take the torture any more, uninstalled it.	Performance and Stability
John in NY	1.0 out of 5 stars	Other, better systems out there	I did not find it very effective for learning Spanish.I HATE that the version I bought was on CD... said it needed an update... turned itself into a 'cloud' version without asking or giving me any options. I only did this course on one PC in my home office. There is absolutely no need to go to the cloud every time I open it, but it does. I actually unplug my network cable to prevent that.It also …	Customer Support and Responsiveness
ALR	1.0 out of 5 stars	Never got it	Didn't upload to my kindle like it said it did. I got a receipt but no app appeared on my device.	Compatibility and Device Issues
rlargett	2.0 out of 5 stars	Good content, but limited.	They are constantly trying to get me to spend money which is very annoying. The content is good, just like version 3 for the computer. I own the complete set for the computer which is expensive, so I'm not spending any money. I just wanted a version to use on my Fire Tablet. I wish Duolingo was available for this device, but it is not.	Compatibility and Device Issues
kathy harnack	1.0 out of 5 stars	deceiving	This app was confusing and then it tried to make you buy the expensive course when it says it's free, deceiving.	User Interface and UX
Amazon Customer	2.0 out of 5 stars	Much place for improvements	No possibility to slower pace, no way to repeat last step. Very poor voice recognition, matces correct answer even when totally wrong said	Performance and Stability
Turtleface	1.0 out of 5 stars	Do NOT buy, try something else	I bought the full Rosetta Stone and installed it onto my computer along with the apps on my devices so that I could continue practicing Chinese. I went through levels 1 and 2 each in one day. I figured that as the levels increased they would get harder. As I went through all 5 levels I realized that they did not introduce much for new vocabulary from one level to the next. The difficulty was also…	Compatibility and Device Issues
Brenda	1.0 out of 5 stars	It is not supported by rosetta for kindle	Horrible app, not sure why is there if rosetta doesn't support it. The app only works on iPhone, iPad and android devices.	Compatibility and Device Issues
mountaingirl	1.0 out of 5 stars	terrible app	This app crashes every time I try to.open it on my Kindle Fire HD. I finally gave up and deleted it.	Performance and Stability
Liany	1.0 out of 5 stars	Can;t use the app on Kindle Fire	I downloaded this app, but I am unable to use it on Kindle Fire. Nothing happens when I try to log in so I guess it is not compatible	Compatibility and Device Issues
Justin	1.0 out of 5 stars	Will Not Work On The New Kindle Fire HDX	Rosetta Stone is a great learning tool. I have subscribed to the online course for over a year now and my French has improved dramatically. However the Rosetta Course App is awful. ItÃÂÃÂÃÂÃÂ¢ÃÂÃÂ¢ÃÂÃÂÃÂÃÂ¬ÃÂÃÂ¢ÃÂÃÂÃÂÃÂ¢s only designed for Android Operating Systems and is incompatible with the OS on the new Kindle Fire HDX. The app will crash everytime the program tries…	Performance and Stability
adel	1.0 out of 5 stars	SCAM	SCAM -- this product was sold as a nonrefundable download for MAC with Kindle Access. I have not been able to open the download and cannot access the FREE kindle access without paying. I downloaded to 2 separate Mac, both a lap top and desk top and can't open Rosetta on either. The laptop message says "windows applications will not run on Mac." The desktop will not open and the message reads "thi…	Customer Support and Responsiveness
kaiser	1.0 out of 5 stars	crashes	I would love to try Rosetta but it crashes every time I push one button. Huge letdown. I can't even create an account.	Performance and Stability
It is a wonderful day!	2.0 out of 5 stars	Get ready to be prompted to buy and expensive product	Once you get through the first sections they want you to spend a lot of money to continue. With so many free resources on Youtube I deleted it off my device.	Compatibility and Device Issues
torshael collins	1.0 out of 5 stars	Will play with it again but either I'm dumb with I'm not I'm missing something	Can't figure out how to start the program. It keeps saying start your course and no course. Will play with it again but either I'm dumb with I'm not I'm missing something. My daughter needs it for school. Maybe I will figure it out before the class is over and she is ready for Spanish 2 course. Lol	Functionality and Features
Allison Currie	1.0 out of 5 stars	crashes when loading language course	I downloaded this app and would love to actually try it, but it crashes when it tries to load a language course.	Performance and Stability
Geri Banville	1.0 out of 5 stars	Rosetta app	Could not access this app even after numerous attempts. It kept saying password did not match. I even tried changing the password, nothing worked. I removed this app from my device.	Compatibility and Device Issues
Holly J.	1.0 out of 5 stars	Crashes	I would have loved to try out this app but after I downloaded it, it wouldn't open. I tried several times to load a language but it crashes every time I get to the &#34;loading your language&#34; screen.	Performance and Stability
Kendra Jackson	1.0 out of 5 stars	Never worked on my device	Have this program on my laptop, works wonderfully. Keeps kicking me out of Kindle. In need of easier Help feature.	Functionality and Features
A.C	1.0 out of 5 stars	One Star	Not useful	Functionality and Features
W. Miller	1.0 out of 5 stars	Crashes on Kindle Fire	Bought the Rosetta bundle with Kindle Fire...App crashes on the Fire too often to be usable. Total let down. :-(	Performance and Stability
Argelia E. Davey	1.0 out of 5 stars	Could not open the program on Kindle Fire	I spent nearly two hours on the phone with Rosetta's technical support, and we could never get the Kindle Tablet Edition to open on my Kindle. I own the program and have it loaded in my computer, but it would not let me open it in Kindle. Life is short. I don't have that kind of time to spen online with "technical support".	Customer Support and Responsiveness
vyk_2000	1.0 out of 5 stars	Timewaster!	Didn't work on my device (Kindle Fire HDX). This was a timewaster.	Compatibility and Device Issues
outta patience	1.0 out of 5 stars	Does not work on new version of K Fire	Like everyone else reviewing, I could not log in on my Kindle Fire. The really aggravating thing is that it worked fine on my previous gen. Fire for a year. Tech support gave me the same runaround as others: "uninstall and pre-installed". Nope.	Customer Support and Responsiveness
Marc Eldridge	1.0 out of 5 stars	I gave it a one since zero was not an ...	I gave it a one since zero was not an option it will not run on the device I downloaded it to, my Amazon HD Kindle.	Compatibility and Device Issues
bleedsgreen	1.0 out of 5 stars	Greed	The app itself works great. In a lot of ways, it is better than the desktop application. You can push through the lessons quickly on a tablet and the voice recognition on tablets seems to work really well. That's where the good traits end. I spent a lot of money on levels 1-5 (the French desktop application). 3 months of "online" access were included. That means in 3 months, I can't use this app …	Functionality and Features
B. Cline	1.0 out of 5 stars	Doesn't help	I want go learn Japanese but I don't have the alone time or I'm to Embarrassed to use the audio feature, its horrible, there is no feature for if I'm in a place where I can sleek freely, sorry :(	Functionality and Features
rasquiche	1.0 out of 5 stars	Expensive	I got this as a free trial with the desktop version. Functionally is great. Big problems are you must be able to connect to the internet to use. App will close will not load if no Internet connection is found. Must subscribe to online access yearly. That's $200-350 per year. The desktop version doesn't require online access to use.	Functionality and Features
pdxdragonfly	1.0 out of 5 stars	No log in. DoesnÃÂÃÂÃÂÃÂ¢ÃÂÃÂ¢ÃÂÃÂ¬ÃÂÃÂ¢ÃÂÃÂ¢t sync to TED.COM account	Really frustrated that I have spent 45 minutes downloading the app on my Firetv crash after crash, to learn there is no sign in. You can select choices there but itÃÂÃÂÃÂÃÂ¢ÃÂÃÂ¢ÃÂÃÂÃÂÃÂ¬ÃÂÃÂ¢ÃÂÃÂÃÂÃÂ¢s like starting all over. CanÃÂÃÂÃÂÃÂ¢ÃÂÃÂ¢ÃÂÃÂÃÂÃÂ¬ÃÂÃÂ¢ÃÂÃÂÃÂÃÂ¢t pick up on my phone where I left off at home on TV.Doubt I will even use. Ai…	Performance and Stability
Giorgi Maghlakelidze	1.0 out of 5 stars	cannot stream anything	I love TED. I've been a fan for years. However, this app is abysmal. I have never had problems streaming any videos on my network, but this particular app, on my Fire TV Stick CANNOT stream any videos, it's buffering very slowly. I wasn't able to watch even ONE talk with it.Not sure if it's Fire TV stick, or the app to blame, it's probably both.	Performance and Stability
Frederick W Beesley	2.0 out of 5 stars	While I love the content	While I love the content, the app which I downloaded to my Amazon FireStick today just doesn't work. I've seen other reviewers describing the same problem: When I select a talk to watch, it plays for 1 second and then an error says something like "this video has been paused due to a network error". Then I click ok, and click play, and the video starts. But the red circling hourglass indicator rem…	Compatibility and Device Issues
CJC	1.0 out of 5 stars	Lags, buffers..	I could never get to watch any series due to its lag and buffering.	Performance and Stability
dl	1.0 out of 5 stars	Has only old talks (last year and back)	As TED talks are released constantly, not updating the content within this app to be aligned with the web and app for other platforms makes this version pretty worthless.	Compatibility and Device Issues
Amazon Customer	1.0 out of 5 stars	needs improvements.	Freezes all the time. Could not see more than 10 minutes of video without a problem.	Performance and Stability
Reena	2.0 out of 5 stars	Poor navigation	Poor navigation on the FireTV platform.	Compatibility and Device Issues
Greg Newman	2.0 out of 5 stars	The TED content is great. The app isn't so great	The TED content is great. The app isn't so great. It does not provide control of content and pushes too much onto my receiving device.	Compatibility and Device Issues
Gilbert Estevez	2.0 out of 5 stars	Roku version is better	This app works fine and follows the Amazon Fire's interface design, but that's the issue I have with it. I feel the Roku version is designed better.	User Interface and UX
Mike Sr	1.0 out of 5 stars	Too much going on. No story just screen bites ...	Too much going on. No story just screen bites of a dysfunctional family.Why not hire real writers and professional actors.	Functionality and Features
Vanessa	1.0 out of 5 stars	Waste of time	I think the show is one of the most ridiculous things I've ever seen . I've watched several episodes to trying figure out the purpose of it and all I can conclude is that it consists of "famous" people wanting to hear themselves talk and try to be experts on things they know very little about. One's personal experience does not an expert make . Don't bother responding to my opinion as I'm not int…	Security and Privacy Concerns
Michael Pendrak	2.0 out of 5 stars	Doesn't work on my Fire tablet	I downloaded the app onto my son's Fire tablet with no issue, but when I go into the first lesson, the pictures are all blank. A quick Google search tells me this is a common issue with this app on Fire devices. I'm looking forward to trying again when the bug has been fixed.	Compatibility and Device Issues
Vonn130	1.0 out of 5 stars	I wanted to learn German.	If you're going to teach me other languages it should have a feature where you can listen to the word, see the English version, have the German version, and tell us how to use all of the the's	Functionality and Features
Phillip Wright	1.0 out of 5 stars	Does not work	As others have mentioned, the app no longer functions	Functionality and Features
Dennis	2.0 out of 5 stars	Glad I know some from high school	Tried the French. Glad I know some from high school, because this app wouldn't teach me much. Or encourage me to refresh my knowledge of the language. I don't see how its interactivity would function to get me to conversational French.	Functionality and Features
Jonathan Green	1.0 out of 5 stars	False description.	The description says Korean is a supported learning language but it's not available in this Amazon app. I have the app on Samsung phone from Google Play and it has Korean. This version has an improper description and i am very irritated they say they have it but dont. Thanks for wasting my time.	Customer Support and Responsiveness
Bubba Gump	1.0 out of 5 stars	Doesn't work	I can't get past the start screen on the kindle app. Works great on my other platforms.	Compatibility and Device Issues
Charles Courtney	1.0 out of 5 stars	Misleading - This is an icon with a web link, not an app.	This is not an app. Clicking on the icon takes you to the Duolingo website in your web browser.I already used Duolingo on my laptop in the web browser and enjoyed it. I was hoping this would be a real app that would be compatible with my Kindle. 5 stars to Duolingo for the web based program. 1 star for misleading customers by calling this an app.	Compatibility and Device Issues
Don Hendrickson	2.0 out of 5 stars	Less than impressed	I studied German in college many years ago. I selected the Duolingo German option. I found it difficult to clearly hear each word that was spoken. Too bad that native speakers cannot say a word slowly and distinctly, then say it as in normal conversation. Also, just beginning, I found strange situations. The word for "boy" in German is "Der Knabe"..as a second choice "Der Junge". Duolingo offers …	Performance and Stability
Booty_chicken	2.0 out of 5 stars	not the best learning app	Duolingo In my opinion is an okay app. Why? It teaches you an entire course free. But the problem is is that it only supports 6 languages for English speakers: Spanish, Italian,French, German, and Portuguese. The language I do want to learn (japanese) is not on here. You have been warned.	Customer Support and Responsiveness
beachbum2	2.0 out of 5 stars	Good while it worked	It was a good supplement to my Spanish class until it stopped working (on my phone) on level 14. No response from duolingo. Can't reinstall. It just stopped for no reason.	Customer Support and Responsiveness
Stephanie A. Jones	2.0 out of 5 stars	Can't set up a new account through Facebook	Have tried for a couple of weeks now to set up an account through Facebook. Tried through Apple and Google neither has worked. Downloaded the app on Itouch and kindle for my sons, would love to be able to use the app. Even tried again after the app was featured on the today show, and still didn't work.	Functionality and Features
Pam L.	1.0 out of 5 stars	DUOLINGO (05/24/2018): "We no longer have the app on Kindle"	SKIP THIS KINDLE APP BUT DO GO ONLINE VIA WEB BROWSER TO USE DUOLINGO:This is a GREAT program for learning a wide variety of languages. My two children are using the program for additional practice outside their German language class they take in school and they can't get enough! My daughter is also using it to help with preparing for her upcoming trip to Germany as part of the HS student exchang…	Compatibility and Device Issues
Rosa E. P. Hance	2.0 out of 5 stars	Two Stars	Too random to be useful.	Functionality and Features
Amazon Customer	1.0 out of 5 stars	Just use their website.... app is useless	Let me preface this with the fact that we regularly use Duolingo on our laptop and we love it. The app however doesn't work. Try multiple times to login and it simply takes you back to the opening "Getting Started" screen.I took the time to email their "support" address and got very fast response, but it was a generic bug reporting type response and directs you to the public trouble shooting foru…	Customer Support and Responsiveness
Zung Nguyen	2.0 out of 5 stars	freezes kindle	It was ok but lessons were very repetitious and slow and it froze my kindle fire after a couple lessons. I had to perform a hard reset. It seems to need to connect to a server on each lesson point. Having to constantly type in translations was tedious. For me it was just meh. At least it was free.	Performance and Stability
Amazon Customer	2.0 out of 5 stars	LANGUAGE APP	After I downloaded this app I found that it really isn't as comprehensive as I'd hoped. While it shows you pictures & asks to you match the word in whatever language you're trying to learn, to the picture, it then asks you to give the correct language response in spelling, in that language, after having seen it spelled out only once. I do not find this helpful at all, I would think that part woul…	Customer Support and Responsiveness
Gene Steiner	2.0 out of 5 stars	Not sure about Duolingo yet	I didn't realize that one needs to be able to talk to one's device to use this app. Therefore, I have not been able to actually try it. I put it on my Kindle and don't have earphones or a microphone for it. Perhaps I can get one, then give you some actual input.	Compatibility and Device Issues
Glimmer12	1.0 out of 5 stars	I hate this app my device is too small!	I just do not like it at all! I want to remove it from my devise. I tried to use it a couple of times when I first got it to try. I cannot see the stupid app I am 63 yrs old I do not want it. II Do not want to be charged for it after the trial .My devicse is too small for me to see it so useless for my use! I am not going to buy a larger device just to see. I will just stick to reading.	Compatibility and Device Issues
Spone63	1.0 out of 5 stars	Firestick Free Kitchen doesn't work cannot access	It doesn't work I cannot get past the OTP I received my OTP 4 times and yet I can't get past the sign in. Free my ass need help but of course whom do you call. Amazon doesn't allow you to access customer service	Customer Support and Responsiveness
CabbyZ	1.0 out of 5 stars	I REALLY want to Love it	I live in Denver, home of "Sam's No.3" and their "Kickin' Green Chili". I was super excited to see "Food Network in the Kitchen" had the recipe. (Triple D did a show there). BUT, every time I open "Sam's No.3 Kickin' Green Chili" the app goes into lock down. The picture loads and then "Unfortunately, In the Kitchen has stopped" "OK". Well, no, as a matter of fact, it's NOT okay. Plus, it doesn't …	Functionality and Features
Buffcc	1.0 out of 5 stars	Does not work!	Does not work. Crashes on the Kindle Fire HD. Seems to be a trend with a lot of apps recently.	Performance and Stability
Lisa Wegner	1.0 out of 5 stars	crashes every time	So far it has crashed every time I started out. Even right after cycling power. Glad I didn't pay for it. But free doesn't excuse non-functional.	Performance and Stability
LG	1.0 out of 5 stars	I Was Looking for More	I tried to use this app on my Fire TV and it was clunky and slow. I was trying to find one of my favorite shows French Food at Home which is featured on the Food Network's site. I tried to search and the results were bringing up the wrong show. Finally I figured out that it wasn't available via the app. I would expect that with a subscription the entire Food Network catalog would be available. I'…	Performance and Stability
lynnemp	1.0 out of 5 stars	I want to give it 5 stars...	But it keeps crashing ! I'm unable to see the recipes. Please fix the kinks and make it work so I can use it!!!	Performance and Stability
Debbie Fedyna	1.0 out of 5 stars	Can never access the site	When I try to log on to the site it says Food Network in the Kitchen has stopped. Am I missing something?	Functionality and Features
Kindle Customer	1.0 out of 5 stars	doesn't work	When I clicked on a chef it stopped working. Finally had to remove it from the device. Evidently not made for kindle fire. Don't bother. Waste of time.	Compatibility and Device Issues
Adrian Brown	1.0 out of 5 stars	One Star	The app crashed every time I tried to access my recipe box.	Performance and Stability
A Reviewer	1.0 out of 5 stars	Unusable.	This app crashes constantly. It will load to main screen, but crashes immediately upon selection of search or recipe box. It is completely unusable.	Performance and Stability
Bkelleen	1.0 out of 5 stars	Big Disappointment	Crashes every time I try to use it. Only a few recipes are included in the free version. They really want you to upgrade to the Pro version which I might if it worked.	Performance and Stability
E	2.0 out of 5 stars	Great Recipes, Poor App Execution	Does "The Kitchen Has Stopped" sound familiar? Crash, crash, crash....I've had this app on my Kindle HD for about 8 months now and can rarely use it as it is always crashing. Don't get me wrong, the recipes are great, but the instant you want to read a review or save it to your recipe box, "the kitchen has stopped" yet again! This renders this app essentially worthless for planning a menu or maki…	Performance and Stability
The Wordcrafter	2.0 out of 5 stars	Good programming ÃÂÃÂÃÂÃÂ¢ÃÂÃÂ¢ÃÂÃÂÃÂÃÂ¬ÃÂÃÂ¢ÃÂÃÂÃÂÃÂ but not user-friendly on fire TV	This program holds a lot of promise. I like the overall look, the ideas, the recipes, the overall content. However, it is very clunky. I watch it on my fire TV. It is very, very slow to load ÃÂÃÂÃÂÃÂ¢ÃÂÃÂ¢ÃÂÃÂÃÂÃÂ¬ÃÂÃÂ¢ÃÂÃÂÃÂÃÂ if it loads at all. How frustrating! I believe the content is well put together with the relaxing and fun to listen to and watch. Please make i…	Performance and Stability
Kindle Customer	2.0 out of 5 stars	Great idea...poor execution	I"ve installed this app on my Galaxy S2 phone & my android tablet. On both devices it crashes when I try to open a folder in my recipe box. Left feedback weeks ago with developers, and they said they are aware of problem. Installed new update hoping for a fix, but problem still exists. I got the App hoping to have access to my favorite recipes while shopping, unfortunately to do that I have to go…	Performance and Stability
henry	1.0 out of 5 stars	would not work on kindle fire	Looks like a good app but it would not work on my kindle fire. It would open but from home page it would crash and auto close with every screen touch	Performance and Stability
C. Nolan	2.0 out of 5 stars	Not compatible with existing Recipe Box on FN site	I mainly installed this so that I can have access to my existing Recipe Box on my iPhone Food Network App and their online site. But that feature is not available on this version, so I was disappointed. I can still search for my favorites, but sometimes unless you remember the actual name of the recipe, it can be hard to find.	Functionality and Features
M. Lee	1.0 out of 5 stars	CRASHES. PLEASE FIX	I'm not sure if this happens with anyone else but whenever I click on a celebrity chef during the homepage the app crashes. PLEASE FIX THIS!	Performance and Stability
Julie McGhee	1.0 out of 5 stars	Good Idea, Bad App For Kindle.	I like the concept of this app and was very excited about being able to look up recipes. But this app worked about two times and froze. I have not been able to get it to work since. I downloaded onto a Kindle Fire and maybe it just wasn't as compatible as the app designer thought it would be.	Compatibility and Device Issues
trysha	2.0 out of 5 stars	Help!!	I love the app. I have it on my phone and my tablet so I wanted to put it on my Kindle too. But it won't open. Kept saying I needed to instal the Amazon app store. Well it's an Amazon device so it comes with that already installed!!!! So what gives??	Compatibility and Device Issues
Offbeet	1.0 out of 5 stars	lousy design	This app doesn't run correctly and freezes up almost all the time. I am disappointed, I was really looking forward to what it was supposed to offer.	Performance and Stability
Scott F. Timmons	1.0 out of 5 stars	Not suitable for Kindle Fire HD users	Program stops/quits when called on to retrieve recipes. Other functions, like saving retrieved recipes, appear to function. Very odd!If this program were a car, it would let you purchase the car for free... it would let you unlock the door, get in and start the engine too. But when you tried to take the car out of park, the engine would stall, the drivers door would open and you would be forcibly…	Functionality and Features
Lburow	2.0 out of 5 stars	Great recipes. Crappy "My Recipe Box"- goes to wrong recipe when selecting the recipes that are after the sponsored section.	I liked the app initially. Great recipes!However the recipe box seems ganked. After loading up a bunch of cookie recipes for the holidays, I loaded in some main and side dishes. Selecting the cookies always yield the correct recipe. But the main and side dishes fall after the sponsored recipe section, and I can't access them. If I select those recipes it displays one of the cookie recipes from th…	Functionality and Features
TMSOriginal	1.0 out of 5 stars	Cannot get free subscription as advertised. Upsetting.	Supposed to get one year free subscription. Does not work. Amazon customer service was a bad joke with this - they told me to contact Food Network (which I did, twice, but they have not replied).	Customer Support and Responsiveness
Julie G.	1.0 out of 5 stars	disappointing	Crashes every time I click on a food network star. Works only when I type in a subject, like appetizers. I would like to just view recipes from the stars I watch	Performance and Stability
Zung Nguyen	1.0 out of 5 stars	poor functionality	Many things work poorly in this app. Scrolling through search results keep coming back to the recipes, as if it can't keep track of what page it's on. You can't add a recipe to the recipe box at all, at least not intuitively. Many recipes are repeated. There doesn't seem to be any organization to the recipes such as by tags, cooking methods, etc. I could go on and on. This app was written by amat…	User Interface and UX
EJAKiel	1.0 out of 5 stars	disappointed	there were limited recipes, and the app kept crashing.only six chefs were availabe and not all chefs were accessible. not a fan of all six chefs.	Performance and Stability
Amazon Customer	2.0 out of 5 stars	Doesn't work	Doesn't work on my Samsung S4! Everything looks great and I was really excited to try the app. I went through the brief tutorial. First thing I clicked on crashed the app. I tried again. Same thing. So sad.	Performance and Stability
Amazon Customer	1.0 out of 5 stars	Kept crashing on me	This app kept crashing on me, hopefully they're able to get it fixed and make it a much better one.	Performance and Stability
Kyle Paxton	2.0 out of 5 stars	Help!! I loved this app!	The last few times I have use this app I've had issues. One not being able to get into or save recipes . Two my Kindle it's very lagging when it comes to this app . And last but not least three I would love to be able to save my own recipes from my Kindle or my phone apps . I would love to not have to transfer between my phone in Kindle when I'm in the kitchen with the recipe or trying to find on…	Performance and Stability
tess1969	1.0 out of 5 stars	Kept crashing	I never could get this to open; it kept crashing. The apple app works only slightly better. It still takes a long time to load.	Performance and Stability
Linda	1.0 out of 5 stars	why doesn't my license work?	Nice app but it only runs for a few minutes then closes and tells me my license is no good. I payed for the thing, can't use it and can't get my money back. Fix this and I will fix my rating. If it does not work on Android or has some other glitch then it should be in the features or bug section.	Functionality and Features
amcg	2.0 out of 5 stars	Not happy	I used to be able to use this app via my Kindle but for some reason I have lost the ability to add to my recipe box, look at my recipe box, and anything other than look at the recipes through the website. VERY DISAPPOINTED!!! They have tried assisting me to no avail. It was a great app until it suddenly no longer allowed me to store in the recipe box. I am not sure if the problem is on their end,…	Customer Support and Responsiveness
Jerrdale	1.0 out of 5 stars	Amazon apps never work for me.	EVERY app that I've installed from Amazon's App of the Day crashes on launch. INTERNAL SERVICE ERROR. Points to my network connection. The same connection I just used to get the app. It works fine if I d/l from Play store. I'm about to just give up and uninstall their useless App of the Day.	Performance and Stability
Rdsxlolo	1.0 out of 5 stars	As usual, update ruined it!	This app is pretty, has a TON of recipes, and is fun to use in the kitchen. At least, it was. As per usual, their last update screwed it all up. My recipe box-which now includes Kohl' s sponsored recipes that I didn't even choose-is a complete disaster. You select a recipe,and it pulls up another one entirely-every time. I have to look in my recipe box, then search the whole app for the specific …	Performance and Stability
DGR	1.0 out of 5 stars	it's lousy as is FN's customer service	Ever since FN supposedly improved their log-in I have not been able to get into my recipe box on my Kindle Fire. All I get is the broken egg sorry screen. I have tried deleting Waldron both the device and the cloud with no success. I emailed them about this and was told to use the website. Then last week I responded to their &#34;help us improve the app&#34; survey with the same problem. No respo…	Functionality and Features
A. Clark	1.0 out of 5 stars	Crashes every time I try to use it	I was really looking forward to using this app because I love the Food Network. I was very disappointed because every time I would try to use the app, it took a VERY long time to load and then if I tried to do anything at all with the app, it would crash. I finally gave up after several tries and removed it from my Kindle. I hope the bugs will be fixed so that the app will work. I would like to b…	Performance and Stability
[truncated: 7,579 more rows]
