# Supplementary material for: Mining software insights: uncovering the frequently occurring issues in low-rating software applications
Source: PeerJ Comput Sci. 2024 Jul 10;10:e2115. doi: 10.7717/peerj-cs.2115 (PMC11323132; doi:10.7717/peerj-cs.2115)
Supplement: Supplemental Information 1 [file peerj-cs-10-2115-s001.zip › datsets and code/shape.csv]

Profile_Name	Rating_Star	Headings	Base_Reviews	Unnamed: 4	category
sj	1.0 out of 5 stars	Canon MG7520 not supported.	I have a Canon Pixma MG7520 and this app will not work with this printer. When I sent my error message to them, this is the response:"this happens because the printer is not supported.Unfortunately we are not sure when or if we are going to be able to create a mobile driver for this printer. There are no drivers that are known to be compatible with this printer"		Compatibility and Device Issues
SusieQ	2.0 out of 5 stars	Hate it!	The print quality is terrible. Doesn't seem to be compatible with my printer. Waste of money		Compatibility and Device Issues
MissSandyDee	1.0 out of 5 stars	Not hp compatible.....	Wasn't compatible with my printer		Compatibility and Device Issues
Kindle Customer	2.0 out of 5 stars	Not for Android?	Unable to get it to print from any of my android devices. Difficult to sync my printer with tne app, and untill would not work.		Compatibility and Device Issues
Harold Livengood	3.0 out of 5 stars	Seek out an App that will use all the features your printer has	It was kind of useful with my wireless printer but I recommend sticking to what the printer manufacturer says		Functionality and Features
Bishop-Caputo	1.0 out of 5 stars	Will not print to some Canon models	I thought this was finally going to be a great printing app for my kindle fire. It installed easy and picked up my Canon Wifi right away. Unfortunately it wouldn't print. It kept saying &#34;broken pipe&#34;. I have a Canon MX452 and noticed the driver only says Canon mx45. There is no mx452 option:(		Functionality and Features
cartpauj	3.0 out of 5 stars	Nice app	Nice app - will give 5 stars if they ever add direct support for Brother MFC-440CN over the network.		Customer Support and Responsiveness
Jeanie C	1.0 out of 5 stars	Didn't work	It seems that this app is not compatible with Kindles. A disappointment, but not the end of the world.		Compatibility and Device Issues
BigErn	1.0 out of 5 stars	not useful	Not useful for me and totally unnessary.		Functionality and Features
Msanza	1.0 out of 5 stars	No response from tech support	The built in print driver on my Fire HD 8 could not find my old Brother printer. I needed something else and I found this which claimed to support my exact printer. I was not fooled like other reviewers. I knew this app was not free. First I downloaded the free app and ran a print test page. The test page color pattern came out fine. Success! Then I paid for the upgrade to the full version to pri…		Customer Support and Responsiveness
pete sulin	1.0 out of 5 stars	what printer	app couldn't find the wireless printer that ever other device was connected to		Compatibility and Device Issues
keithian	1.0 out of 5 stars	DonÃÂ¢Ã¢ÂÂ¬Ã¢ÂÂ¢t use if u want your privacy given away. ...	DonÃÂ¢Ã¢ÂÂ¬Ã¢ÂÂ¢t use if u want your privacy given away. Their policy says they have access to all your messages contacts and sites u visit.		Security and Privacy Concerns
John Funk	3.0 out of 5 stars	A simple print driver	Basic print services without many options replacing a no longer functioning print driver across wifi.		Functionality and Features
WolfDogGal	2.0 out of 5 stars	When I downloaded to my kindle it looked good, but its an earlier Fire kindle that isn't ...	When I downloaded to my kindle it looked good, but its an earlier Fire kindle that isn't supported to work with Epson, so it didn't work and I dumped it.		Customer Support and Responsiveness
R. L. Underhill	1.0 out of 5 stars	Printer software	It didn't work on my Fire tablet. I have the very first one and the message says it incompatible with my tablet. Lucky me.		Compatibility and Device Issues
Wendy F.	1.0 out of 5 stars	Junk. No stars.	Does not work at all - even after purchasing upgrade. Paper runs thru printer with no print whatsoever! No number to call for refund or support. Got ripped off period. AVOID!		Customer Support and Responsiveness
livingthedream	3.0 out of 5 stars	use on kindle fire HD	I have a kindle fire HD and could not find a printer app that would work, I even called the tech support and spent over an hour on the phone with no solution, they said there was not one specifically for the kindle fire HD as of yet. This is the only free app that I've found that will work but I have yet to figure out how to print an attachment from an email, it just won't let me do it.		Customer Support and Responsiveness
jkrranger	1.0 out of 5 stars	Did not like. Wish kindle offered Brother app.	Not useful or user friendly.		Functionality and Features
user3420	1.0 out of 5 stars	Very disappointed app will work with Kindle fire OS but is ...	Very disappointed app will work with Kindle fire OS but is very cumbersome. In order to perform a printing task it is like you have to go through the procedure twice. The print options are very limited and 1 major problem it does not allow you to double side your output.Kindle OS really needs to be updated to something simple and useful for a simple task as printing from the device.VERY! VERY! DI…		Functionality and Features
rojo	2.0 out of 5 stars	Print Hammermill	Was not compatible with Kindle Fire.		Compatibility and Device Issues
Duane	3.0 out of 5 stars	However the app installs easily and and discovers your wireless printer effectively	I have a Brother MFC-465CN printer and Hammermill will not allow Kindle to talk directly to that printer. it is compatible with several Brother printers but not mine. However the app installs easily and and discovers your wireless printer effectively. If your printer is on their list of compatible printers it works great.		Compatibility and Device Issues
TerryBea	2.0 out of 5 stars	no go Later. New Win10 laptop, new Canon Pixma922 AIO printer. New ISP, new wifi router. Still issue with "waking up" the printer	Not working, hassle to do to set up suggested by tech support. It "sees" correct printer name, a Kodak wireless. But then connect command says it finds no printer.men. really tired of tech today		Customer Support and Responsiveness
Rebecca Cervantes	2.0 out of 5 stars	Still trying!!	Having issues printing from my devices, finally removed from my cell! Was able to print one item from my Ipad. I'll keep trying		Compatibility and Device Issues
Michael D.	1.0 out of 5 stars	it didn't work on my kindle fire	it didn't work was told to call epson after customer service spent an hour in my computer trying to make it work		Customer Support and Responsiveness
B.Boon	1.0 out of 5 stars	Disappointing	TRYING to use with Kindle Fire HD 7&#34; (2012) and HP Laserjet Pro MFP M127 . No joy. I read lots of reviews and tried various suggestions such as downloading &#34;recommended&#34; rendering software (?) or something, and changing protocol from RAW to IPP. The app tells me that my doc was successfully printed but the printer says it is &#34;printing&#34; and that goes on forever. No doc is ever …		Compatibility and Device Issues
Dave Guseman	2.0 out of 5 stars	Doesn't support Dell products.	Glad it was free. Doesn't support my Dell laser printer...in fact it doesn't support any Dell printers. Useless to me, I uninstalled it.		Customer Support and Responsiveness
Tracey Carnes	1.0 out of 5 stars	Didn't work!	It wasn't compatible and did not allow me to print.		Compatibility and Device Issues
melanie	1.0 out of 5 stars	in all fairness maybe if I had a wireless printer I would have had better	Could not get this function to work, took way to much effort to be unsuccessful, in all fairness maybe if I had a wireless printer I would have had better luck		Functionality and Features
Mark L.	1.0 out of 5 stars	Crashes on Blackberry Classic	Won't work on Blackberry Classic, even though Amazon App store offered it. Crashed after loading repeatedly. I was not able to get to the printing part.		Performance and Stability
Thomas Christopher Ty	1.0 out of 5 stars	A Review: Print Hammermil	Did not work for my Canon imageCLASS D1350.Rating: 1-Lowest, 10-HighestUser Interface: 10Functionality: 2		User Interface and UX
Lefty Fromme	1.0 out of 5 stars	did not work with original kindle fire.	Perhaps my device is too old, but it did not work. It sent enough info to the printer to advance a piece of paper but not to print it out.		Compatibility and Device Issues
Sharon H.	2.0 out of 5 stars	I love the fact that I can see what I want ...	I really can't rate this because I couldn't get it to work for me. I love the fact that I can see what I want to print. My Kindle definitely read the ptinter, but I keep getting an error message (EPIPE broken). I truly would appreciate having that fixed. It seemed that no one there could help me. Do you have any suggestions?		Functionality and Features
patrick m. fowler	1.0 out of 5 stars	Did Not work	Does not work on KindleHD, tried to contact support but did not get a reply so will just delete the app and start over.		Customer Support and Responsiveness
K. M. Vogel	2.0 out of 5 stars	Too bad	Nice layout but not compatible with our Epson XP 640 or our ET 3600 model. Too bad. Will check back for updates.		User Interface and UX
wes	1.0 out of 5 stars	Beware	This is a bad app it locks up you have to reload it requires other downloads to function . I strongly believe this app had a virus attached to it which messed up other functions on my Amazon fire .		Functionality and Features
Judith Hawkins	1.0 out of 5 stars	One Star	Can't find my device. Does not work.		Compatibility and Device Issues
Amazon Customer	3.0 out of 5 stars	Three Stars	worked on all my devices very well, except my fire phone		Compatibility and Device Issues
Cy	3.0 out of 5 stars	I say this is OK. That is because I ...	I say this is OK. That is because I have not figured just how to use it. At 85, I am a little slow at these things.		Performance and Stability
Jean Hunter	1.0 out of 5 stars	not compatible with name brand prnters	It is not compatible with Epson printers at all. Did not work for me. Uninstalled it. I do not recommend it. Very dissatisfied.		Compatibility and Device Issues
JohnAroundTheCornerReviews	1.0 out of 5 stars	Did not properly work with my Brother DCP7065DN printer	Under "MayDay" guidance, we tried this app today, but could not get it to print files to my Brother Printer DCP7065DN Monochrome Laser Multi-Function Printer/Scanner/Copier. There was no DCP7065 driver, so the MayDay technician, knowing that higher number drivers are supposed to be backward compatible, tried the next higher driver, but no luck. That driver printed a boatload of blank pages, and t…		Functionality and Features
JA	1.0 out of 5 stars	Did not work properly	Does not work for me. Keeps crashing and does not recognize my printer		Performance and Stability
SGT MAYHEM	3.0 out of 5 stars	OK	OK not very many features.		Functionality and Features
Experienced	1.0 out of 5 stars	I had a terrible time getting it installed on my tablet	I had a terrible time getting it installed on my tablet. I had to download it from three different sites. Then I had to install another program on my laptop only to be told my printer wasn't supported.		Customer Support and Responsiveness
PERCY	2.0 out of 5 stars	not ready for me	This app is full of features but it will not work with my dell so on to the next one		Functionality and Features
CFCH	3.0 out of 5 stars	need a newer printer to use this	must have a compatible printer to use on sharing or wifi.Older printers are not capable.		Compatibility and Device Issues
Sal	3.0 out of 5 stars	Three Stars	Very useful		Functionality and Features
Constance M.	1.0 out of 5 stars	keeps failing - pretty useless	So I've re-loaded a couple times and it'll work once or - no don't think it's ever worked twice.Then the next time it says printer is off or unreachable again. Or connection has timed out. Italternates those two excuses not to function. I go check printer which is always up, functioning,& with its wireless light on. Try again and get same b.s. Pretty much over messing with this app.		Functionality and Features
Anne	2.0 out of 5 stars	Can't get it to print...	Could be awesome, but every time I try to print to either of my Canon printers (MP250, MX512) I get "Error: Broken pipe"		Functionality and Features
Amazon Customer	1.0 out of 5 stars	Doesn't work for printer connected to router	I am uncertain that it is entirely fair for me to report a lack of success in implementing this product. I am attempting to print from my android devices, but without success. My Brother FAX4100 laser printer is connected by USB to my router and accessed by WiFi by my Windows computers. That arrangement works fine. But the Hammermill app installed on android just does not see the printer at the r…		Compatibility and Device Issues
Labrat	2.0 out of 5 stars	Nice app to use when printing from the smart phone. Please read the update.	Nice app to use when printing from the smart phone. I wish it had a few more features such as a way to highlight your print area and print just that area so the printout doesn't have all the unwanted garbage at the top and/or bottom. However, considering that it is a free app it isn't bad.Update: This app tried to update and for several weeks sat there trying to install. I tried to uninstall it a…		Functionality and Features
D.Jacobson	1.0 out of 5 stars	BAHHH	Nothing against the app... I tried it to see if it would work. What I need is an app available at Google to print from my Fire to my Epson printer, but Amazon does not allow their devices to download android apps from the Google app store. That is the reason for one star... not because of the app but an expression of disgust against Amazon/Google policies. Cut the crap and think of your customers…		Compatibility and Device Issues
Dusan Maletic	3.0 out of 5 stars	Ok but has problems	Printing works and is easy to set up but for my use case (mainly printing about a dozen pages long pdf documents) and on my, reasonably powerfull Lenovo ThinkPad - app crashes in printing of any more than two pages at the time. So, I can print but in a cludgy way of two pages at the time. Secondary minus are unreasonable permissions, yes app is free and I welcome authors monetizing in some way bu…		Performance and Stability
West Coaster	1.0 out of 5 stars	Not for Blackberry	Bluetooth printing is not supported for Blackberry.		Customer Support and Responsiveness
Sharon Winner Glock	2.0 out of 5 stars	Two Stars	Not so user-friendly for me.		User Interface and UX
Susan L	1.0 out of 5 stars	Misleading RipOff	LIARS! Once you d-load App, and locate your printer, and set preferences, and load paper..THEN press PRINT, it informs you that you MUST UPGRADE TO PRINT! Don't waste your time or money. Spend a one-time fee of $5 for 'Printer Share' App which is upfront about price, an intuitive App that works every time on any device!		User Interface and UX
Johnnie	1.0 out of 5 stars	One Star	Didn't work on my device		Compatibility and Device Issues
Jesse Lanou	1.0 out of 5 stars	One Star	Cumbersome to use. After a few minutes, I gave up and deleted it from my device.		Compatibility and Device Issues
Saurav Nigam	1.0 out of 5 stars	One Star	does not support most printers on Amazon Fire tablet.		Customer Support and Responsiveness
Angela	1.0 out of 5 stars	Terrible	Very slow...didn't transfer information to be printed correctly!		Performance and Stability
Ciscomom	1.0 out of 5 stars	It doesn't work	Awful, don't buy this. It's supposed to be free but when one goes to print, it requires an upgrade which is not free. I purchased the upgrade and it wouldn't print and kept asking for the upgrade which had already been purchased. Tech support is useless. They told me to install and reinstall, which I did (about 10 times) and it still didn't work, still asked for the upgrade, and then they wanted …		Customer Support and Responsiveness
RICHARD C.	1.0 out of 5 stars	KINDLE PRINTING	DID NOT WORK WITH MY KINDLE FIRE HD 8.9. DIDN'T HAVE A DRIVER COMPATIBLE WITH MY PRINTER.		Compatibility and Device Issues
Kindle Customer	2.0 out of 5 stars	Used to be great	This app works great with my hp printer! It's even more fool proof than printing from my computer! The documents never have odd font or typesetting changes which has happened with other printing apps. It connects seamlessly and effortlessly to my hp printerI guess if one is willing to get the paid version of the app it might still work but now the only thing the app will print is a test page to d…		Compatibility and Device Issues
Terry Miller	2.0 out of 5 stars	Two Stars	Does not support gmail. Seems to deliver on most other promises.		Customer Support and Responsiveness
Miik	1.0 out of 5 stars	None of the print software you offer works with Dell Printers	I contacted Kindle support 3 times and although all the reps helped the best they could , there is still no fix for printing from the Kindle Fire HDX to a dell printer.... WTF !		Customer Support and Responsiveness
Grizzman	1.0 out of 5 stars	Doesn't Work	I have an HP printer. The app refers to a 3rd party HP download. After you download the HP app and hit print...ÃÂ¢Ã¢ÂÂ¬ÃÂ¦ÃÂ¢Ã¢ÂÂ¬ÃÂ¦ÃÂ¢Ã¢ÂÂ¬ÃÂ¦This what happens...ÃÂ¢Ã¢ÂÂ¬ÃÂ¦ÃÂ¢Ã¢ÂÂ¬ÃÂ¦ÃÂ¢Ã¢ÂÂ¬ÃÂ¦nothing. Waste of time. This app is not compatible with the Fire 10. The Fire 10 is an android device. You would think you could pair the pad via WIFI, like my android Motorola cell ph…		Compatibility and Device Issues
lh	1.0 out of 5 stars	Bait and Switch	Since I foolishly dropped and broke my Fire 7 gen 7, I needed a printing app for my new Fire 7 gen 9 (and my still very reliable HP wireless printer) since the Mopria Services app that is supposedly lurking somewhere in the Fire operating system of this new generation device absolutely refuses to find my HP printer and Amazon "no longer supports" the excellent, free and previous "go to" HP e prin…		Compatibility and Device Issues
Annette G.	1.0 out of 5 stars	Won't work	It is not compatible with the Dell wireless printer we have. There should be a way to confirm, before downloading the app, if the printer owned has a driver available on the app.		Compatibility and Device Issues
Carole in OKC	1.0 out of 5 stars	Disappointed!!	This sounded like a great buy to be able to print from my Amazon Fire tablet, but I can't get it to work. Unfortunately there are no phone number(s) to be able to contact technical support to maybe walk me through the process of getting this app set-up.		Customer Support and Responsiveness
bewg1954	1.0 out of 5 stars	Couldn't use it.	Couldn't use this because my printer wasn't on their list of compatible printers.		Compatibility and Device Issues
Steve	1.0 out of 5 stars	Didnt work	Neither this nor any of the printer apps thus far have worked with my printer and online support wasnt much help		Customer Support and Responsiveness
Groverjohn	3.0 out of 5 stars	?????	rather confusing in how to use. Amazon Fire that I put it on died, so no longer using at all.		User Interface and UX
Nancy Blaski	1.0 out of 5 stars	Won't work with my tablet.	Trying to get my tablet to print to my printer. It doesn't work not compatible or something.		Compatibility and Device Issues
R. Downes	1.0 out of 5 stars	One Star	Couldn't find my wifi printer even though every other wifi device I use can.		Compatibility and Device Issues
Happy Camper	2.0 out of 5 stars	At least the app opened	After installation, I immediately attempted to use it. I have some difficulty adding my Canon Pixma printer. It's only two years old. When it cannot find my wireless device, it wants me to connect via wire which defeats the whole purpose of using their app. I tried to get Canon's app and it wouldn't even open. Hence, the two star rating instead of one.		Compatibility and Device Issues
G. Moy	1.0 out of 5 stars	Doesn't work for all printers.	This didn't support my Panasonic (all-in-one) printer.		Customer Support and Responsiveness
Brian H Mosher	1.0 out of 5 stars	Canon MF4890 not recognized	Will not recognize a Canon MF4890 multifunction printer. Unable to use as a wireless printer from my smartphone. Please let customers know before going to the trouble of download and install to fail.		Functionality and Features
S. Fen	1.0 out of 5 stars	It Doesn't Work & the Developer Doesn't Care	This app will not work with my Canon ix6820. Amazon tech support spent an hour without success. I contacted Hammermill who directed me to the developer who has never returned any of my calls. Don't waste your time with this app. Look elsewhere for a decent printer app. You can't rely on Hammermill or their developer. They don't care about fixing the problems they've created.		Customer Support and Responsiveness
Andrew Van Til	1.0 out of 5 stars	Prints solid black pages	Had to upgrade to print them only got solid black pages. Printer is supported. No response from customer service.		Customer Support and Responsiveness
Dolores	1.0 out of 5 stars	One Star	Cannot rate as never used due to that it was not compatible with my device		Compatibility and Device Issues
Aa. in NorCal	1.0 out of 5 stars	Amazon update suck s	This is the app that Amazon had me use to update print settings due t o the new operating system. It does NOT work at all with my mx922 printer it won't print! I spent 2 hours with tech supportand they could not fix the problem. What a huge waste of time!!! My kindle sucks now and I can't even use it for my critical work duties. I am furious with amazon!!!!		Compatibility and Device Issues
Sue J Ray	3.0 out of 5 stars	Could be good Kindle Fire print aid if it worked with GMAIL email	Was very happy to add print capability to my Kindle Fire HD, but disappointed that it only worked with my AOL email account. My more current GMAIL account kept rejecting the application as a security risk.		Security and Privacy Concerns
Juli Hennessee	2.0 out of 5 stars	Not as easy as I expected--still not solved	I had high hopes for this app when I read about it, downloaded it, got through the "print a test page" without a problem--but it would not print an email from my tablet--and the purchase was made from the tablet, so it wasn't a "not the same device" problem. I don't know what to do now--it accessed my printer quickly, which is better than the laptop I use sometimes, so I would really like for thi…		Compatibility and Device Issues
Amazon Customer	1.0 out of 5 stars	It is very confusing to set up for printing from ...	It is very confusing to set up for printing from a g pad. I have not been able to use it because of that fact therefore I really can't give it an accurate rating		User Interface and UX
Haztive Dominicana	1.0 out of 5 stars	The free download is worth nothing if you cannot print. Very disappointing	It connects seamlessly and effortlessly to my hp printer. But nothing this life is free and. I guess if one is willing to get the paid version of the application, it could continue to work. But now the only thing the application will print is a test page to find out if the application is compatible with the printer. I cannot find out the cost of the application without going through the purchase …		Compatibility and Device Issues
SJ Turner	3.0 out of 5 stars	Three Stars	useful		Functionality and Features
Lisa Johnson	1.0 out of 5 stars	Too little.	Can't print without an upgrade. Can't send to anyone not in their network of people. Can't even copy what I've written into a more useful app. Big waste of time. Find another app if you need to print or send.		Functionality and Features
Cupid	1.0 out of 5 stars	Unhappy	Out of alot of products ,i have found that this is the worst .it different, it would constantly freeze and lockup		Performance and Stability
Kindle Customer	1.0 out of 5 stars	Annoying	Can't save to any where in my kindle so I can use in another app. Can't send by Bluetooth to another device. Not sure why I bothered downloading this app. There are other, more user-friendly ones.		User Interface and UX
Roger	1.0 out of 5 stars	Hate it now.	The free version is so limited in what you can do that it's useless! Used the product before on other devices and didn't have that problem. I definitely won't be recommending it any longer.		Compatibility and Device Issues
rickbc	2.0 out of 5 stars	Not good on a Kindle. ÃÂ°Ã Â¸ÃÂÃÂ¶	I have this on my Kindle, and I can't find any way to edit the document. I would assume you have to purchase the full version to any basic work. Not worth you're time using this on a reading device. I had my hopes way to high.		Compatibility and Device Issues
Taco Monster	2.0 out of 5 stars	Fair.	The app's appearance gives a comforting similarity to the MS flagship tools for the office.I'm basing my current rating on use of the spreadsheet support. I've limited my usage because the differences between this app and it's rival suggest that an update through this one might either render render the sheet unreadable or missing the information this app doesn't recognize.This app for example ope…		Performance and Stability
richard	1.0 out of 5 stars	Confusing	This may be ok for a tech wizard but I am a complete novice and found it confusing and all but impossible to delete unneeded files or even find and send a file I did need anywhere!		User Interface and UX
Just do it!	1.0 out of 5 stars	If it's not broken don't fix it	Worked great until they updated to 10.2 . Doesn't work like the older verson.The only people I can send a attachment are people I don't know. Unless app don't use.Update, I found the older versions on GOOGLE. Deleted the 10.2 and downloaded the 9.5 version. I have a good working app. Now I'm back to a good functionality program. This version has a 5 star rating.		Functionality and Features
Jacob M.	1.0 out of 5 stars	Keeps crashing and deleting my work.	At first glance, this app seems amazing but ultimately you'll quickly change your mind after losing your hard work to crashes. Stay away from this app, it is nothing but a source of frustration, especially when you can't access a file after saving. If I could rate negative stars, I would.		Performance and Stability
Savannah	1.0 out of 5 stars	No Access To Files Except Through App	CAN'T DOWNLOAD YOUR OWN FILES. CAN'T SHARE AS ATTACHMENT. YOUR FILES ARE ACCESSIBLE ONLY VIA APP, the shareable link directs to the app in the Google play store online, AND ARE SAVED ONLY IN THE APP'S "DRIVE".It's absurd that i cannot access my documents as files saved to the internal storage off my device in any way.THIS IS INFURIATING!It's good editor, limited but useful. Any tables created mus…		Functionality and Features
Kat Kennedy	1.0 out of 5 stars	Money grabber	The developer thinks they can charge a yearly fee for basic function funtions.		Functionality and Features
JAS	1.0 out of 5 stars	Not worth it if you can't move it to new devices	I bought this a few years ago and every time I changed my device, it was difficult to use. Finally, changed phones & they would not allow me to move it. Wasted money for avg product.		Compatibility and Device Issues
Joann Weeks	1.0 out of 5 stars	Premium is HORRIBLE	HORRIBLE!!!! Paid 1.99 for month premium so I could edit and print Pdf docs and it crashed every single time! It also said with premium purchase I could use on my Windows computer but it wanted an additional $29.99 for me to use it. I contacted support and I hope they refund my purchase!		Performance and Stability
Donna Caissie	1.0 out of 5 stars	Doesn't Save	When I tried to save my spreadsheet, I found that the save icon was grayed out. Then I tried to email the spreadsheet to myself, but the email as attachment button was unresponsive. The quick send button was unresponsive too.		Performance and Stability
Amazon Customer	2.0 out of 5 stars	It Works Ok	It works ok. But it crashes constantly.		Performance and Stability
Eva Jung	1.0 out of 5 stars	Printing no longer enabled among other functions	This app used to be amazing, now it's just a pd f reader. Would have bought premium but this seems dishonest so I won't. Keeps getting me for money whenever I try to use basic functions that used to work. Not very happy.		Functionality and Features
Kindle Customer	3.0 out of 5 stars	must purchase to use all features.	Must purchase in order to use all features of the program. Can't print without purchasing and purchasing is a month to month can't own the program. Should not have to pay monthly to use not for me.		Functionality and Features
Mr Wizard	1.0 out of 5 stars	BOY DO I WISH I HAD READ THE REVIEWS BEFORE BUYING THIS SOFTWARE	CAPITALIZATION in this review is NOT screaming ... just highlighting ...My initial "review to myself" was positive, when I tested a plain, short "Word" style document. It seemed to work just fine, and NOBODY releases software that doesn't work do they? snort!!! So I bought the program, and BOY! am I SORRY! that I did so, because I can now no longer get a refund as I have struggled SO long and SO …		Functionality and Features
Ted Kurkowski	3.0 out of 5 stars	OK but the disabled features in the free version can be very annoying	Specifically you cannot print a doc and more specifically the User Manual pdf is in a witness protection program - you can only read it on your device. It's not available on the Internet. In 2014? Really? You can't download it from their web site? Sooo 20th Century.That said, the free version 7.5 DOES indeed edit M$Word docs despite all the negative reviews here. Since I'm running it on a Galaxy …		Compatibility and Device Issues
P. Fuller	1.0 out of 5 stars	Can't Remove	Most apps I can remove from my Kindle just by selecting "Remove from Device". I can't see any way to get rid of this thing.		Compatibility and Device Issues
Kynes	1.0 out of 5 stars	One Star	Not compatible on Moto XT556 Android phone.		Compatibility and Device Issues
Dwight Lambert	1.0 out of 5 stars	Great Solution for Opening RTF. Files on the BlackBerry Passport.	Issue: Opening rtf file attachments (a rarely used format) was encountered using the BlackBerry Passport.Solution: Office Suite 8 (Free) was downloaded to device. The file opened with no issues. Great Solution for Opening RTF. Files on the BlackBerry Passport.		Compatibility and Device Issues
C. Lyndin	3.0 out of 5 stars	Small hitch	This is a great little program EXCEPT...it won't open/read scanned pdfs. If you create a pdf on the computer, it's just fine, but if you scan in a recipe, a piece of sheet music, a legal document, or whatever, you will NOT be able read it on your portable device. They "don't offer support for that at this time".		Compatibility and Device Issues
David Hoff	2.0 out of 5 stars	Cant really say much	Pretty buggy. Crashed a lot and froze up. Uninstalled it just couldn't use it.		Performance and Stability
SJ Turner	3.0 out of 5 stars	Three Stars	Useful		Functionality and Features
Luis	2.0 out of 5 stars	Not Happy Having To Pay A Monthly Fee For Full Access	I do not appreciate that the not all the features are available unless you get into a monthly payment. I would gladly pay the price to purchase for a copy of the software. I can use it until I upgrade my computer. ThatÃÂ¢Ã¢ÂÂ¬Ã¢ÂÂ¢s the way software has been sold until now.		Functionality and Features
Patricia-Clare Murphy	1.0 out of 5 stars	My hackers told me I had to have a password ...	My hackers told me I had to have a password to get into my stuff; they said I would have to go back to the default Kindle, so I did and lost all of the pictures I had in Sketch Guru; of course, they were spur of the moment so I can't redo them, nor can I change the background color. It's going to be white forever. Mr. Bezos. you need to provide major securities for your Kindle products.		Security and Privacy Concerns
J. Slowik	2.0 out of 5 stars	Two Stars	Does not fully function--can't edit saved files. The app shuts down.		Functionality and Features
jo	1.0 out of 5 stars	Did not work	Purchased this item for use on my kindle, however, could not get it to work at all. Deleted it from my device.		Compatibility and Device Issues
Sean	1.0 out of 5 stars	app.	Do you like ads? Do you like your phone slowing down? Well, you are in luck! This app will grind your phone to an advertising nightmare of a halt.		Performance and Stability
Michelle Reihing	1.0 out of 5 stars	You get what you pay for.	You get what you pay for. Maybe IÃÂ¢Ã¢ÂÂ¬Ã¢ÂÂ¢m dumb, but I just didnÃÂ¢Ã¢ÂÂ¬Ã¢ÂÂ¢t really like this app. It was kind of confusing and I wasnÃÂ¢Ã¢ÂÂ¬Ã¢ÂÂ¢t able to get a decent sketch out of it.		User Interface and UX
Gayle L Dickinson	1.0 out of 5 stars	Deleted it from my device	It gives you impression that you can use a pencil and do shadings etc. That is not the case. I have deleted it from my device.		Compatibility and Device Issues
YiJun Wang	1.0 out of 5 stars	keep crashing after update	Keep crashing.		Performance and Stability
Gemma	2.0 out of 5 stars	Two Stars	This app keeps crashing and auto adjusting.... pls fix		Performance and Stability
Chris	1.0 out of 5 stars	would give zero stars if I could.	The worst app I have. Every time, and I mean every time, I get an incoming call Skype crashes! And it wouldn't even surprise me if my Skype crashes during a call. If it crashes while turning on. If it is not reactive at all when I try to call someone. Like there isn't even a ring tone when I call someone do I sit there in awkward silence wondering if I pressed the call button and suddenly my frie…		Performance and Stability
great	1.0 out of 5 stars	update	Ever since my skype has updated, it has done me no help. It crashes every time I try to skype. I'm trying to skype, not have my screen frozen. But cool!!!!		Performance and Stability
Hiram Aponte	1.0 out of 5 stars	update killed Skype	It is crashing won't respond and is just being annoying		Performance and Stability
Jackson	1.0 out of 5 stars	really	It always crashes and I cannot stand that you can't sign in via Facebook		Performance and Stability
jesse	1.0 out of 5 stars	Unsupported device	It tells me I can't join a group chat because I'm on an unsupported device please fix this I have all the updates..		Compatibility and Device Issues
Kujali reid	3.0 out of 5 stars	my device	Good however I love it very much and would like more apps for my device hope you understand me clear		Compatibility and Device Issues
Trina Beck	1.0 out of 5 stars	the worst. keeps crashing.	This new version crashes every time I try to use it, even after uninstalling and reinstalling. GET YOUR @$&# TOGETHER, SKYPE.		Performance and Stability
Claitlin	1.0 out of 5 stars	I wish I could give it less than one star.	I bought two Kindle Fire HD 8.9" 32G tablets for my husband and I for Christmas presents. He is a marine, I thought that for his deployment this would be great for entertainment and communication. This app has worked correctly once. Just one single time. The speakers stopped putting out what he was saying, the screen freezes, calls are "busy" over and over again (even though we confirmed the othe…		Performance and Stability
Michael Johnston	1.0 out of 5 stars	problematic	Skype worked great until the latest update. Beeps every time the video has a glitch. Beeps everytime I switch between landscape and portrait mode. Very annoying to me and the person on the other end. Only stopped beeping after I turned the sound all the way down. Then I can hardly hear the conversation. Crashes all the time. No way to revert back to the previous version. If it weren't free I'd wa…		Performance and Stability
Jennifer Perry	1.0 out of 5 stars	Awful	This app is a nightmare. It crashes often, and periodically it decides to stop working completely so I have to re-install it. What a headache.		Performance and Stability
January	1.0 out of 5 stars	fix please	Every time I call someone the camera freezes and the call drops. Please fix this problem		Performance and Stability
Daniel I Harris	3.0 out of 5 stars	it's cool	the attempt is very useful and I enjoy using it..It is very helpful to get in contact with others too		Functionality and Features
Dan Smith	1.0 out of 5 stars	Skype crashing when rotating the kindle	Skype crashes when the kindle rotates. If I'm not in the proper rotation Skype wants when starting, it stops loading at the blue screen. Bugs like this should be caught long before they get released to users.		Performance and Stability
Pie dude	2.0 out of 5 stars	Worked good until the new update	It worked good on kindle fire hd then ever since the new update it keeps crashing. Plz fix then i will rate 5 stars.		Performance and Stability
Leisha Johnson	3.0 out of 5 stars	It was a little good	it has very very bad sound quality and sometimes i cant see the other person's face.. its very freezyy .. Its okay at certain features tho ..		Functionality and Features
Adriana	1.0 out of 5 stars	TERRIBLE APP	Seriously this new update sucks. The connection, the way it's now functioned its just really terrible now. Thanks. Just thanks man.		Functionality and Features
jess	1.0 out of 5 stars	sucks	App crashes and freezes . I cannot adjust the volume at all. About to delete !! I do love skype but this update on Dec 27 made it suck !!!!!!!!		Performance and Stability
AP	1.0 out of 5 stars	Keeps crashing	Every time I open Skype on my Kindle, it keeps crashing. I need to restart the programme a few times before I can actually start using it.		Performance and Stability
Emily	1.0 out of 5 stars	Works once in a blue moon ...	This app works once in a blue moon. I am sad to say that I regret this app more than any app I have spent money on. Drops calls constantly and freezes my kindle.		Performance and Stability
Selorm!	1.0 out of 5 stars	not good enough	It's so slow...don't work properly on kindle ! Something gotta be done better to the next version! I really really hate it right about now!!!.		Performance and Stability
Firsttimedad	1.0 out of 5 stars	Never used	To do not need skype this is why I am removing it from my kindle. Not Useful to me at all.		Functionality and Features
daniella paig	1.0 out of 5 stars	please fix it!	This app needs serious work. It should not only work for certain devices, it's not fair! I have the new kindle fire HDX 7&#34; and I very disappointed. The person I call can see me fine but I can't see her. The video and the audio are not in sync with each other so as I talk the action follows10 seconds later. It's annoying. Please fix this app. I rather just have the Google play store apps		Compatibility and Device Issues
Briana Kim	1.0 out of 5 stars	SKYPE NEEDS NEW CREATORS!!!	I am very disappointed in this new update that Skype has put out. While the previous version had its cons, at least I could talk to family members. Since the new update on my flawless KFHD 7", I can't see and usually hear any conversation and the screen turns black and says," Skype not responding" and crashes. I am very upset and will be emailing them when I get the chance. New updates with SOLUT…		Performance and Stability
Skye	1.0 out of 5 stars	please for the love of god don't use this app.	I've had my kindle fire hd for around a year now and the skype app has always been terrible. It crashes a lot for no reason and the volume controls are ridiculous. With every update it gets worse and the most recent one is a train wreck. Constantly crashing and freezing, webcam function freezese and doesn't work. It's beyond frustrating.		Performance and Stability
jbooe	1.0 out of 5 stars	crash	Keeps crashing.		Performance and Stability
Claudia Coalbrooke	2.0 out of 5 stars	I need Skype to work on my Kindle Fire HD	I purchased a Kindle Fire HD 2 days ago. Skype as a feature of the product was an important incentive for this purchase however I have not been able to get Skype to work on the Kindle. I keep getting an error message that my skype name and user id are not a match. It works fine on my laptop. I am disappointed that I cannot get Skype to work on the Kindle. Am I missing a step in the set up. Please…		Functionality and Features
raja	2.0 out of 5 stars	crashes everytime i tilt the kindle	The app is very very unstable and crashes for various reasons.crashes when the orientation is changed.screen changes are not user friendly.		Performance and Stability
Vincent	1.0 out of 5 stars	Horrible App!!!	This is the worst app ever! It crashes every time I use it and it can't even send messages. My friends can never receive my IM but Skype does work on my computer. I definitely do not recommend this to anyone. It's very frustrating and useless.		Performance and Stability
Bryan	1.0 out of 5 stars	No group video chat with Kindle Fire HD and Skype...	I am giving this app 1 measly star because I can't give it 0 stars. I have been reading online and it appears Amazon/Skype has removed the group video chat capability of Skype with Kindle. I recently signed up for Skype Premium so I could group chat with my sons who live in different states. They both have Kindle Fire HD's. What a waste of $10?! At least I didn't pay for the whole year up front, …		Performance and Stability
Loryn Kirkhart	2.0 out of 5 stars	video calls	When they or I try to call then presses the green phone to answer it freezes every time we try on my kindle fire HD 7&#34; PLEASE FIX		Performance and Stability
Amazon Customer	3.0 out of 5 stars	Functional	functional		Functionality and Features
Ollie	1.0 out of 5 stars	Awful get oovoo!!!!!!	I think that this kindle should have oovoo instead of Skype. First of all its too slow and most of the time I have to turn on my camera.		Performance and Stability
Solaris	1.0 out of 5 stars	New Updates	So got my kindle for Christmas and was happy that it came with this app cause I finally had a mobile Skype. Didn't enjoy the fact that if I had my keyboard up in the IMs that I couldn't see if someone was messaging me, from what my sister says she has the same problem on her phone. I learned to deal with it, simply close the keyboard randomly to check if that orange "1" is flashing. Most annoying…		Compatibility and Device Issues
ijess	1.0 out of 5 stars	Skype/useless	I got a kindle to take travelling with me, partly to use Skype to keep in touch with home. All worked brilliantly till an automatic up date, supposedly making Skype better for the tablet, downloaded it's self. I've paid to have a number on Skype and do use credit to make some calls and send texts, but I've found that being a paying customer means nothing to Skype, I am evidently worthless to them…		Performance and Stability
harvey	1.0 out of 5 stars	This app is beyond garbage	I have to say when I first got my kindle fire it was for one reason, To keep in touch with my wife while overseas. I really have been nothing but disappointed in this product. The older version was ok, at least it was steady, the video wasn't the best but IM connecting from thousands of miles away I understand it wont' be perfect. What bothers me is since the updates it's like this program isn't …		Performance and Stability
Shadieh Mirmobiny	1.0 out of 5 stars	crashes when calling	horrible... it crashes too much and crashes during calls. then sometimes never loads messages when I'm on pc skype. it bugs me so much and it takes a long time to load messages. i say this app is not recommended.		Performance and Stability
lauren	1.0 out of 5 stars	sorely disappointed	To be honest, the fact that this app constantly crashes and drops calls makes me disappointed that Amazon nor Microsoft will work on fixing this. Thanks for nothing. ÃÂ¢Ã¢ÂÂ¢ÃÂ¥ÃÂ¢Ã¢ÂÂ¢ÃÂ¥ÃÂ¢Ã¢ÂÂ¢ÃÂ¥ÃÂ¢Ã¢ÂÂ¢ÃÂ¥ÃÂ¢Ã¢ÂÂ¢ÃÂ¥ÃÂ¢Ã¢ÂÂ¢ÃÂ¥ÃÂ¢Ã¢ÂÂ¢ÃÂ¥		Performance and Stability
AmberH	1.0 out of 5 stars	Aggravated	I have this app on my kindle fire, it has updated itself and is now horrible, it freezes, closes and runs horribly slow. I loved the old app before it updated itself, would love to know how to get the old version back! This one is driving me crazy!		Performance and Stability
JFig	1.0 out of 5 stars	Too many bugs deserves 0/5	This app crashes several times a call and is constantly readjusting the screen every 15-20 seconds. Makes even a ten minute video call impossible. Super frustrating, I usually end up switching to my iPhone or MacBook pro to skype family. Love skype hate this app. Needs to be fixed severely.		Performance and Stability
B.C.	1.0 out of 5 stars	too many problems	So many problems. First, the user screen sometimes disappears behind the larger screen and theres no way to bring it back. The small screen also Freezes and glitches occasionally. And lastly, when someone calls and i open my kindle to answer, skype errors and shuts down EVERYTIME.		Performance and Stability
GHOST RIDER	1.0 out of 5 stars	WISH I COULD GIVE GREAT COMMENT	I HAD TAKE SKYPE OFF MY KINDLE BECAUSE CUSTOMER SERVICE SAID DIDN'T SUPPORT ANYMORE! WISH IT WOULD!. SO I CAN NOT REALLY GIVE A GOOD COMMENT. BUT IF THIS ADD ON KINDLE THAT APPEARED AND IT'S A COMBACK! I'D GO E 5 STARS!!!		Customer Support and Responsiveness
Amazon Addict	1.0 out of 5 stars	kindle fire hd	This app started out fine when I got it the beginning of last year, 2013. Then it began to get glitchy and hang up calls. Now with the new update. It completely freezes my kindle and lags internet chat. I've had to factory reset. I hope skype fixes the issue app .		Performance and Stability
rootbear75	3.0 out of 5 stars	overheating issues	Causes my kindle fire HD to overheat and crash after about 7 minutes of a video call.... just end up using my phone because it doesn't crash in the middle of a call like this one....		Performance and Stability
Jay ross	1.0 out of 5 stars	SKYPE UPDATE SUCKS	SINCE THE LATEST UPDATE IT KEEPS CRASHING I ANSWER A CALL THEN BLACK SCREEN WORKED FOR A MINUTE THEN CRASHED FIX THIS NOW AMAZON I BOUGHT YOUR TABLET WICH IS APP RESTRICTIVE ENOUGH U HAVE NO APPS I WANT BESIDES SKYPE WICH I USE TO TALK TO MY FIANCEE SINCE I'M OUT OF TOWN FIX THIS NOW		Performance and Stability
Rihanna Wallace	1.0 out of 5 stars	Update Ruined Skype	Since Skype has been updated I've faced a bunch of problems. One problem is that the volume is high, it doesn't matter if I put the volume on zero I can still hear the person on the other line loudly. Another problem that I have is that as soon as you click on the app it signs in automatically. If someone was to click on my Skype they would be able to access my messages and contacts immediately. …		Performance and Stability
Christine	3.0 out of 5 stars	New update	Some people say they have a big problem with the new update but I haven't been having any trouble with it accept it is very slow. It even happens in the best WiFi.		Performance and Stability
Torpedo	1.0 out of 5 stars	unbelievably bad update	If you have an older version of Skype, keep it. The newer version/update is absolutely awful. No way to control the volume, and it constantly crashes. I've written to Amazon, but they continue to make it available in prominent position in their app store. DON'T DOWNLOAD IT!		Performance and Stability
rapture1234	1.0 out of 5 stars	Fix Skype!!!!!	I just got the update for Skype and now it crashes every time I try and make a call to someone. Before the update it worked fine this needs to be fixed		Performance and Stability
CB	1.0 out of 5 stars	Really??	This app crashes non-stop! Often times it simply REFUSES to work!! I can't even log in!! I have to re-download the app numerous times if I ever want to get anything done!!!		Performance and Stability
Matthew S	2.0 out of 5 stars	Skype is no worse on my Fire than it is anywhere else.	It is a shame that it is bad on every platform these days!		Compatibility and Device Issues
Angie Burnside	3.0 out of 5 stars	Need more work!!!!!	This app has a lot of potential but it freezes too much and shut down alot too but overall a great idea for a free call and texting app		Performance and Stability
Brandy	1.0 out of 5 stars	One Star	Ad heavy, crashes		Performance and Stability
Renate Dietrich	1.0 out of 5 stars	Unsafe for kids!	I am appalled that Amazon would put this on the kindle fires which are intended for children. My kids never downloaded it, yet it showed up on their kindled. How is this in any remote way safe for kids to chat with someone they don't know??? I took my kids kindles away because of apps like this... I was informed by Amazon that this app comes with the device automatically so my kids didn't have to…		Compatibility and Device Issues
Kmfb	3.0 out of 5 stars	Slow but ok	Slow but ok		Performance and Stability
MiKe n ike	3.0 out of 5 stars	Was good at first, but...	When I first got the app i loved it. The calling feature was great and even though there were lots of ads the app ran smoothly. Then after about a week it went downhill. When I send texts, it sends them multiple times, and I used to be able to send pictures and videos but now whenever I try the app crashes. It takes about 40 seconds to 1 min for a text to send now, and it just keeps getting slowe…		Performance and Stability
Mary J Fowler	3.0 out of 5 stars	TextMe	It's okay but a bit confusing until you get use to the idea you are not on a cell phone doing the texting.It will probably be fine once I have all the information in there as I assumed it would pull all the phone numbers along with everything else when I did the setup and it did not.		User Interface and UX
pcpow	2.0 out of 5 stars	no support for epson xp400	looked like it was going to work, but then could not find epson xp400 in list of supported printers.: (		Customer Support and Responsiveness
Tim Scott	2.0 out of 5 stars	Uninstalled almost straight away.	Didn't function so uninstalled		Functionality and Features
Sandra Mary Cetta	1.0 out of 5 stars	Useless	I tried this ap before buying the full version. It does not support my printer (Samsung ML2165 series) very disappointed.removed		Customer Support and Responsiveness
JenT	1.0 out of 5 stars	No good	Not compatible and really hard to set up. Gave up and uninstalled in the end.		Compatibility and Device Issues
Jr. Carrp	2.0 out of 5 stars	Not very useful for remote surveillance	Has to be in same WiFi network. Not very useful for remote surveillance. It's free though.		Functionality and Features
Android	2.0 out of 5 stars	Oh Dear?	I liked the look of the camera, and it did give me a picture, the main problem was it would not record to the memory card that I paid extra for! found the set up fiddly and not straight forward, spent many hours over the week I had it with various issues, emailed the support help and they were first class and really prepared to hold my hand and help, but sadly I got to the point that was, when te…		Customer Support and Responsiveness
Jayson	1.0 out of 5 stars	Good idea just not perfected	I donÃÂ¢Ã¢ÂÂ¬Ã¢ÂÂ¢t like the quality overall. Also, it freezes a lot and then kicks back to home screen. Will be canceling.		Performance and Stability
Kim	1.0 out of 5 stars	... it just shows the pause button - not much good for the dogs if its not working	Freezes all the time and doesn't come back on so when I get home it just shows the pause button - not much good for the dogs if its not working.		Performance and Stability
Amazon Customer	1.0 out of 5 stars	Entire app is an ad for itself	not function this app		Functionality and Features
Peggy	1.0 out of 5 stars	Sick and thin looking dog not good	Only watched the first 5 minutes, saw an extremely thin, sick looking labrador...didn't want to support animal neglect. No noises to make my dog even look at the telly.		Customer Support and Responsiveness
Shahram Haghjoo	2.0 out of 5 stars	Research before you buy it!	Not compatible with certain televisions and certain channels would not allow you to stream because of exclusivity, Research before you buy it!		Compatibility and Device Issues
Walter Andrews	1.0 out of 5 stars	No good- sorry	No goodÃÂ¢Ã¢ÂÂ¬Ã¢ÂÂ customer service is no goodÃÂ¢Ã¢ÂÂ¬Ã¢ÂÂsoftware no good		Customer Support and Responsiveness
Jenny K.	1.0 out of 5 stars	Slow	Didn't work for me. Super slow to get it started and super laggy. No thanks. Would rather just watch on my phone.		Performance and Stability
Bert	3.0 out of 5 stars	Not perfect	As reported previously, no audioNot a problem if you have a Bluetooth speakerHowever, as also reported, the video lags, creating image distortion and audio lag which is not a problem for short videos but would be hell if trying to view a movie or other lengthy videoOverall, mehIt did what I wanted		Performance and Stability
Jerry T	2.0 out of 5 stars	Save your money.	Keeps crashing. Picture quality is only fair.		Performance and Stability
Diane	3.0 out of 5 stars	No sound on tv	The only complaint I have is this product doesnÃÂ¢Ã¢ÂÂ¬Ã¢ÂÂ¢t yet support sound on the tv.		Customer Support and Responsiveness
Angie M. Nunley	1.0 out of 5 stars	meh	Not applicable on all devices.		Compatibility and Device Issues
Jose A. Castro	2.0 out of 5 stars	Freezes	It constantly freezes. Screen in TV cannot be opened wider for better view.		Performance and Stability
Jasmyn Beyer	1.0 out of 5 stars	does not work	very dissatisfied with this purchase- not compatible with my devices		Compatibility and Device Issues
Steve Binkley	1.0 out of 5 stars	This app sucks	This app sucks. Spent last 30 mins trying to get it to work with a new fire TV and it continually freezes and will not display. I am trying to find out how to get a refund. Complete crap		Performance and Stability
Pavel Elias	1.0 out of 5 stars	Mediocre software. Poor picture quality and responsiveness	It does work, but very poor quality and response to the picture transmission is delayed. Not a good stuff.		Customer Support and Responsiveness
Derrin ho	1.0 out of 5 stars	David	Slow, useless removed		Performance and Stability
Brown Sugar	1.0 out of 5 stars	Antiquated	All Smart TVs come with this feature		Functionality and Features
alan glenn	1.0 out of 5 stars	Good thing it was free	Freezes more often than not. Picture quality is not great.		Performance and Stability
Romer B.	1.0 out of 5 stars	I donÃÂ¢Ã¢ÂÂ¬Ã¢ÂÂ¢t understand	I donÃÂ¢Ã¢ÂÂ¬Ã¢ÂÂ¢t know to this app is for pay.... your function is very simple I am not understand to pay for the service but the other apps is the same.!!		Functionality and Features
yagas	1.0 out of 5 stars	No audio	Video lags and no audio on tv		Performance and Stability
Marcy	1.0 out of 5 stars	ok	It doesn't work and is not compatible unless with exact brand product		Compatibility and Device Issues
Susan from Tallahassee	1.0 out of 5 stars	Freezes	It freezes after about 10 minutes so it doesnÃÂ¢Ã¢ÂÂ¬Ã¢ÂÂ¢t work ÃÂ°Ã Â¸Ã¢ÂÂ¢Ã¯Â¿Â½		Performance and Stability
J.J.	1.0 out of 5 stars	Was hoping for more...	Kind of disappointed but itÃÂ¢Ã¢ÂÂ¬Ã¢ÂÂ¢s a free app, so IÃÂ¢Ã¢ÂÂ¬Ã¢ÂÂ¢m not very. Choppy and laggy. Resolution is very poor compared to the device IÃÂ¢Ã¢ÂÂ¬Ã¢ÂÂ¢m attempting to mirror. No audio. Was hoping to watch a movie from my iPad on my tv. Not so much.		Performance and Stability
Mur-diculous	1.0 out of 5 stars	No ios. No beuno	Not compatible with ios. Basically worthless		Compatibility and Device Issues
Garland Jones	1.0 out of 5 stars	Screen mirror app	The app did somewhat of what it was made to do. However, the delay between the phone and the app itÃÂ¢Ã¢ÂÂ¬Ã¢ÂÂ¢s self is extremely delayed. ItÃÂ¢Ã¢ÂÂ¬Ã¢ÂÂ¢s not my internet because I can stream 4K movies on two devices without bufferin.		Compatibility and Device Issues
Mr. Young	1.0 out of 5 stars	Meh, can live without it	Freezes up when trying to stream Oculus. Not worth a very good app.		Performance and Stability
Chane john	1.0 out of 5 stars	Glad its free	Doesn't work.. freezes up		Performance and Stability
Laura	2.0 out of 5 stars	Sub-par mirroring app	A couple of issues with this app. First, it doesnÃÂ¢Ã¢ÂÂ¬Ã¢ÂÂ¢t allow sound from the device being mirrored. So when I play something from my phone and mirror it to my tv, the sound comes from the phone... kind of annoying. The other big issue is that it will mirror for about an hour of playtime, then shuts down and you have to open your app again to being replaying. I wouldnÃÂ¢Ã¢ÂÂ¬Ã¢ÂÂ¢t h…		Compatibility and Device Issues
Amazon Customer	2.0 out of 5 stars	Poor handling of video	Displayed video from iPhone 8. Picture was blocky and video was jerky and slow.		Performance and Stability
Amazon Customer	2.0 out of 5 stars	No worth it. Apple TV mirror better	Said no lag time but It did.		Performance and Stability
ojitos	1.0 out of 5 stars	Useless not compatible with devices	Useless not compatible with devices it said		Compatibility and Device Issues
sstar1483	2.0 out of 5 stars	Not worth it.	Setup was rough, it kept freezing and the lag was ridiculous.		Performance and Stability
Dr. Kamuela	1.0 out of 5 stars	DonÃÂ¢Ã¢ÂÂ¬Ã¢ÂÂ¢t Bother	Does not function easily between devices; difficult to use!		Functionality and Features
Justin Mazey	1.0 out of 5 stars	Slow with Ads, slow without Ads	Extreamly slow. It worked just as slow as the free version, the only difference was it did not have ads. I am completely unsatisfied.		Performance and Stability
tom blumena	1.0 out of 5 stars	Would not connect iPhone to Fire Stick	Would not connect iPhone to Fire Stick after rebooting both devices and troubleshooting any other issues. DonÃÂ¢Ã¢ÂÂ¬Ã¢ÂÂ¢t waste your money!		Compatibility and Device Issues
Amazon Customer	1.0 out of 5 stars	App freezes	The app freezes and one must tolerate frequent interruptions from ADWARE.		Performance and Stability
SL	2.0 out of 5 stars	Maybe bad internet	Maybe itÃÂ¢Ã¢ÂÂ¬Ã¢ÂÂ¢s my internet but it lags on me		Performance and Stability
Liangbi Mei	2.0 out of 5 stars	No sound	Slow		Performance and Stability
Marissa	1.0 out of 5 stars	Lagged	The application lagged a lot		Performance and Stability
Dustin	1.0 out of 5 stars	junk	to slow		Performance and Stability
Amazon Customer	1.0 out of 5 stars	Not	Unable to mirror from my device.		Compatibility and Device Issues
melvin bautista	1.0 out of 5 stars	Got ripped off.	Lag on audio.		Performance and Stability
Christine Luna	1.0 out of 5 stars	Doesn't work!	Kids downloaded this and of course it didn't work. It would have been a good app if it was actually functional.		Functionality and Features
KM	1.0 out of 5 stars	#Stupid	I wouldn't let my dog use this app. It was absolutely horrible and useless... Thanks for waisting space on my device....		Compatibility and Device Issues
mitchel r. abernathy	1.0 out of 5 stars	this app sucks	This app doesn't work and it I suspect slow I needs major work, and it won't even delete on my kindle it says 0.00 storage and it still shows up on the home page it gets soo old omg WARNING: DONT DOWNLOAD IT SUCKS!!!!!		Performance and Stability
MzPisces	2.0 out of 5 stars	Two Stars	Limited features with basic download		Functionality and Features
Timothy G.	1.0 out of 5 stars	DO NOT GET!!!!!!!	This game keeps gliching.my device, also, it's not a face filter it's a photo editor, graphics are also very bad, THIS SUCKS!!!!!!!DO NOT GET!!!!		Compatibility and Device Issues
Mrs W.	2.0 out of 5 stars	Two Stars	Didn't find this useful. Deleted		Functionality and Features
Amazon Customer	3.0 out of 5 stars	For me itÃÂ¢Ã¢ÂÂ¬Ã¢ÂÂ¢s confusing	For me itÃÂ¢Ã¢ÂÂ¬Ã¢ÂÂ¢s confusing		User Interface and UX
gotcha6	1.0 out of 5 stars	Don't waste your money or time on this free app.	Although the product will allow one to draw shapes and walls with their smartphone, the limited screen size prohibits adding much detail. Add to that the fact that everything is calibrated in metric units and the app is almost as useful as a piece of graph paper and a straightedge, which is what I'll be using instead. If I could get it to load to my notepad or even my desktop AND WORK IN ENGLISH …		Functionality and Features
LESLIE ROBLES	1.0 out of 5 stars	One Star	makes my kindle freeze and crash repeadedly		Performance and Stability
Acheshi1168	1.0 out of 5 stars	Hard to get the hang of	Very confusing to use		User Interface and UX
Elainetx	2.0 out of 5 stars	Difficult at best	It would take some time to get usefulness from application....hard to move around ..but willing to stay at it...nice feel and look		Functionality and Features
Erik	3.0 out of 5 stars	Ok-but not inuitive	Not a very intuitive and difficult to navigate and change overall floor plans. Additional help under tutorial would be helpful.		User Interface and UX
Kindle Customer	3.0 out of 5 stars	Need help!	I used this app, which was great, but the plan I made now shows up as a picture but not in the app itself. Now I can't edit it anymore. Plus I paid the $5 plus to get rid of the watermark and delete the ads, but when I go back to the app not only is my plan not available but I have ads again. Either I can't figure out how to use the help section or there's not much to it. I really enjoyed using i…		Functionality and Features
Jude Joseph Lovell	3.0 out of 5 stars	Need to Read	This game is really interesting. It's a really creative idea. I think it could be a fun thing to play. Warning: This game is very very very very confusing and frustrating. I would try out the game and see if you like it. If you do great. If you don't that's okay.		User Interface and UX
bob	2.0 out of 5 stars	8 people found this helpful	Not the best i've seen but good enough.it's a bit confusing to be honest.ÃÂ°ÃÂ¸ÃÃÂ²		User Interface and UX
Anonnymous bad speller	1.0 out of 5 stars	3 people found this helpful	Fiddly and awkward to use, full of 'pay to access this feature' and missing basic shapes and furniture		Functionality and Features
Barefoot	1.0 out of 5 stars	No actual timer functions	I thought this was a countdown timer. I could not figure out a way to set a time so that this could be useful to me. This app has been absolutely pointless.		Functionality and Features
jbtille	1.0 out of 5 stars	Not what I thought it would be	Missed my expectations by a mile!! Deleted app within minutes of investigating its lack of use DoesnÃÂ¢Ã¢ÂÂ¬Ã¢ÂÂ¢t seem to sync to deviceÃÂ¢Ã¢ÂÂ¬Ã¢ÂÂ¢s clock		Compatibility and Device Issues
JMA	3.0 out of 5 stars	Three Stars	useful		Functionality and Features
Mikey Vallen	1.0 out of 5 stars	Does NOT tell time. It's just ridiculous.	I don't understand why this app was even made... what?!?! It's completely useless and offers no functionality whatsoever. This is NOT A CLOCK... I'm not sure what to call this (other than pointless and ridiculous) but it does not tell time.		Functionality and Features
Elliot Fletcher	1.0 out of 5 stars	Disappointing	Bright but a little pointless and confusing. Can't use other apps with it.		User Interface and UX
Peter Chesnutt	1.0 out of 5 stars	I wish this would work.	This app will not work with Chromecast. It would be nice if a modified Android device (like what the Kindle Fire is) would actually talk with other Android devices. But no-Amazon doesnÃÂ¢Ã¢ÂÂ¬Ã¢ÂÂ¢t play well with others. I can download Google Home on my iPhone and get Chromecast to work all day long. There doesnÃÂ¢Ã¢ÂÂ¬Ã¢ÂÂ¢t appear to be a viable Amazon solution.		Compatibility and Device Issues
Patrick Picciano	1.0 out of 5 stars	No chance to use it	I never used it. CouldnÃÂ¢Ã¢ÂÂ¬Ã¢ÂÂ¢t get the device to work		Compatibility and Device Issues
Marc D	1.0 out of 5 stars	Waste Of Time	Downloaded app from the Amazon App Store, went to used it to use it and got the message that it wasn't compatible with my device		Compatibility and Device Issues
Jerry	1.0 out of 5 stars	No useable	Not what I expected. Wanted to use it from my Kindle Fire for Google play. Not compatible		Compatibility and Device Issues
Keonna R.	1.0 out of 5 stars	Cast manager app	This app you will never find on Roku or anything like that you want me to find it on Chromecast this app is bad it does not cast to anything no matter which way you turn it will not cast nothing nothing and do nothing I wouldn't do it if anybody else I don't recommend it you'll be wasting your space on your device by doing it		Compatibility and Device Issues
Mishka	1.0 out of 5 stars	DonÃÂ¢Ã¢ÂÂ¬Ã¢ÂÂ¢t download	Waste of time doesnÃÂ¢Ã¢ÂÂ¬Ã¢ÂÂ¢t work with streaming service only if you have media downloaded on your device		Compatibility and Device Issues
Fred R.	1.0 out of 5 stars	Did not work.	total waste of time downloading.I tried several times with videos, pictures, and music. the only information displayed was that no device existed (actually it said exits rather than exists) .		Compatibility and Device Issues
S. Gallo	1.0 out of 5 stars	Worthless	No support for chromecast		Customer Support and Responsiveness
Mreiko	1.0 out of 5 stars	Can't make it work but try it for yourselves. I am not a techie.	I'm trying to make my Kindle cast to my tv using a Chromecast device. This app did not work at all. But it was free so no harm no foul.		Compatibility and Device Issues
lori ann terrell	1.0 out of 5 stars	Not compatible	I'mSure it works fine. Wasn't compatible with what I was using		Compatibility and Device Issues
Amazon Customer	1.0 out of 5 stars	Terrible customer service	I purchased a 'T' shirt and it arrived all blotchy and unreadable. I returned it and the replacement was just as defective as the first one. Doesn't anybody LOOK at this stuff anymore? Terrible customer service.		Customer Support and Responsiveness
Allmetalkings	3.0 out of 5 stars	Don't use if using a chromecast dongle	Had to remove it as wasn't compatible with chromecast. Wanted it to play a movie from amazon prime from a fire tablet but didn't work. Used the phone instead.		Compatibility and Device Issues
safetyguy	1.0 out of 5 stars	Completely useless - don't bother	Ok,so how does it cast? There's no cast icon, no way to connect to the device that I want to cast to so I'm dumping this as I find it's useless! ItAs.it does mornin but check out all of your files, I'm wondering if it is malware		Compatibility and Device Issues
siarad	1.0 out of 5 stars	Useless	Fails to work on Amazon Fire Tablet-complains of something missing.Only wanted it because 'screen cast' is missing from the tablet.		Functionality and Features
MB	2.0 out of 5 stars	Not compatible to fire hd 7	Not compatible with fire hd 7. I guess it is really a flaw/ drawback of the fire tablet.		Compatibility and Device Issues
MonetRos	1.0 out of 5 stars	Bad-- continual error messages	Bad-- continual error messages. Does not work. Can't use it. Waste of time downloading it. Another failure by amazon To screen mirror fire tablet to fire stick. I had the mirror functionality years ago when I bought my tablet. But amazon in their crazy wisdom decided to remove it keep To screen mirror fire tablet to fire stick. I had the mirror functionality years ago when I bought my tablet. But…		Functionality and Features
Nick	3.0 out of 5 stars	Good free app	App works exactly as described, and its free so can't really complain. GUI is a bit confusing though.		User Interface and UX
Jae Ar	1.0 out of 5 stars	Not compatible	I don't know if it is the app or the TV, but not compatible between a Fire Tablet and a Fire TV.		Compatibility and Device Issues
Jeff	1.0 out of 5 stars	Paid app. (Trick involved)	If you download it free, when you download on the other platform, that's when they make you pay. Furthermore, it isn't even worth it. It's pretty much like chromecast, or mirroring.		Compatibility and Device Issues
Alan Berkson	1.0 out of 5 stars	DidnÃÂ¢Ã¢ÂÂ¬Ã¢ÂÂ¢t work	It didnÃÂ¢Ã¢ÂÂ¬Ã¢ÂÂ¢t show up on a Mac or iPhone as a device to share to		Compatibility and Device Issues
Rob	1.0 out of 5 stars	Only worked once	It worked the 1st time I downloaded the app in my fire stick. I tried using it again and it wouldnÃÂ¢Ã¢ÂÂ¬Ã¢ÂÂ¢t connect. Keep telling me my device wasnÃÂ¢Ã¢ÂÂ¬Ã¢ÂÂ¢t supported.		Compatibility and Device Issues
Karen Rosen	1.0 out of 5 stars	negative stars	Every single thing is wrong with this company. To start with terrible customer service. It is basically a call center and nearly impossible to get ahold of anyone live. Once you do they are of no help. There are hidden fees you will most definitely find yourself charged with. There are many other companies out there providing good, honest streaming options. Fubo Tv is the worst. Wish I could give…		Customer Support and Responsiveness
Jammer J	1.0 out of 5 stars	Confusing	Lousy, confusing and unresponsive.		Performance and Stability
D. M. Blackburn	1.0 out of 5 stars	Not functional	Not functional. It just keeps asking me to upgrade.		Functionality and Features
Shefa P.	1.0 out of 5 stars	More like a toy	Not wide enough range of featured		Functionality and Features
john	1.0 out of 5 stars	Scam - They change your billing and dummy cancel your subscription	FuboTV is a scam. They updated my purchase by double charging me for the same service then when I tried to cancel they told me it was cancelled and merged the charges and then continued to charge me a higher rate and service while simultaneously locking me out of my account. When I tried to login the webpage said my account was deactivated and they then proceeded to charge me for 2 more months. T…		Customer Support and Responsiveness
MLB_nomore	1.0 out of 5 stars	It tricks you into a month of service	BE AWARE! I attempted to try the free week trial. Once I set up the trail period, I canceled, so I wouldn't get charged for a month and continue with the free week. Fubo, instead, wouldn't allow me to try the free week trial. I selected the trial again, but now was automatically signed up for a month ($77). Be aware that Fubo's user interface is tricky and will have you signing up for a month tha…		User Interface and UX
Shaun V.	1.0 out of 5 stars	Be careful when/if you cancel your subscription.	I had Fubo for the 2021/22 hockey season. It was a decent streaming service, but no longer became worth the price when they increased the cost dramatically. I accidently "paused" the service at the end of the hockey season instead of canceling it and during the off season I found cheaper ways to watch hockey (NESN) so I decided not to restart the service. Little did I know they would restart the …		Customer Support and Responsiveness
Amalia Marshall	1.0 out of 5 stars	Terrible streaming, and user interaction terrible	The streaming is so slow, on Comcast, Xfinity. In addition to that IÃÂ¢Ã¢ÂÂ¬Ã¢ÂÂ¢m supposed to learn new toggles, supposed to your typical back and forward, stop toggles. Terrible platform. The only reason I paid for this platform was because I wanted to watch Yellowstone.I will not sign up. I should not be the one intuitive one, but it should be the platform making it easy for the user.		Performance and Stability
Kiki	1.0 out of 5 stars	Buyer Beware... PERIOD	I signed up for the free trial, to see if it was worthwhile for my husband (he watches every sport imaginable). The first game he watched was Notre Dame, and the app had a picture delay... so we heard the play well before we saw the play. We tried everything to fix it, to no avail. I called customer service & they told me that there was no problem with their app & I should "just watch something e…		Customer Support and Responsiveness
TT1	1.0 out of 5 stars	If you thought cable was bad, wait til you try fubo!	Oh where to start.....World Cup France v Morocco, oops, Fubo not available. What??? Customer service, after an hour wait, suggested I watch on Fox streaming for free. Fox only allows 60 minutes before you need to use your tv subscriber info, which didn't work with fubo. ha ha...TV app is worthless. Buffering with 1000mbps and new tv? Will not rewind or fast forward on recorded shows. You can watc…		Customer Support and Responsiveness
number1gmb	1.0 out of 5 stars	Ok when it works, but...	Content is fine and when it works it's OK, slow to load channels. Problem is, it's unreliable and down too often. Slow to fix issues. Been down 2 hours so far today and no eta on a fix.		Performance and Stability
DiverJim	2.0 out of 5 stars	Good except for certain times	Overall, the service is not bad, and they do provide a nice list of channels. However, where they really fail is the ability to watch what you have saved on their Cloud DVR. During the day, the system response is pretty good, but at about 8:00 PM (Eastern US time) through 11:00 PM, the ability to view saved shows is virtually impossible! The system gives you the spinning wheel repeatedly, which i…		Customer Support and Responsiveness
matthew gaertner	1.0 out of 5 stars	Don't buy yhis service	Cant watch anything i record, just freezes and kicks me back to main menu, i could literally try 20 times in a row and it will never play, the room nextdoor works fine, makes no sense		Performance and Stability
Bo Hanson	1.0 out of 5 stars	ItÃÂ¢Ã¢ÂÂ¬Ã¢ÂÂ¢s cable	FUBO charges cable prices for cable performance. So if you think youÃÂ¢Ã¢ÂÂ¬Ã¢ÂÂ¢re laying $70/month to watch whatever game you want, you best hope youÃÂ¢Ã¢ÂÂ¬Ã¢ÂÂ¢re in-market. If youÃÂ¢Ã¢ÂÂ¬Ã¢ÂÂ¢re out-of-market, youÃÂ¢Ã¢ÂÂ¬Ã¢ÂÂ¢re out of luck. Just like everyone else, they stream live games available in your area, they just charge you 4x as much. YouÃÂ¢Ã¢ÂÂ¬Ã¢ÂÂ¢re better off ju…		Customer Support and Responsiveness
MonetRos	1.0 out of 5 stars	Bad-- continual error messages	Bad-- continual error messages. Does not work. Can't use it. Waste of time downloading it. Another failure by amazon To screen mirror fire tablet to fire stick. I had the mirror functionality years ago when I bought my tablet. But amazon in their crazy wisdom decided to remove it keep To screen mirror fire tablet to fire stick. I had the mirror functionality years ago when I bought my tablet. But…		Functionality and Features
Nick	3.0 out of 5 stars	Good free app	App works exactly as described, and its free so can't really complain. GUI is a bit confusing though.		User Interface and UX
Jae Ar	1.0 out of 5 stars	Not compatible	I don't know if it is the app or the TV, but not compatible between a Fire Tablet and a Fire TV.		Compatibility and Device Issues
Jeff	1.0 out of 5 stars	Paid app. (Trick involved)	If you download it free, when you download on the other platform, that's when they make you pay. Furthermore, it isn't even worth it. It's pretty much like chromecast, or mirroring.		Compatibility and Device Issues
Ssccaammmmm!!	1.0 out of 5 stars	There All Right This Is Bad	It's So Confusing And So Dum, I Want To Cast On A Tv, Not A Phone A Tablet! That's Dum!		User Interface and UX
Anderson Laverde	3.0 out of 5 stars	Nice app but donÃÂ¢Ã¢ÂÂ¬Ã¢ÂÂ¢t work with Apple fitness	As mentioned in the tittle, I was trying to cast Apple fitness content from my iPhone but it says ÃÂ¢Ã¢ÂÂ¬Ã Âformat not compatibleÃÂ¢Ã¢ÂÂ¬Ã¯Â¿Â½ all of the others features works fine m		Functionality and Features
Tommy D	1.0 out of 5 stars	Horrible so much lag. I have 800 speed down and 40 up. waste of money.	do not purchase I have great internet and this app is worthless with the lag. its more than 6 seconds lag. My speeds are 40 up and 800 down. worthless junk. I want my $12.99 back		Performance and Stability
Unhappy Customer in Vegas	1.0 out of 5 stars	Quality was not so good	not compatible with my system.		Compatibility and Device Issues
Andrew Bennett	2.0 out of 5 stars	Read this review	I brought it so I could mirror my cell to my head unit in the car. Had to download an app to work with it. Had to find the right patch on the app in order to interface with it. An basically only use YouTube with this device. The slot for the power cord isnÃÂ¢Ã¢ÂÂ¬Ã¢ÂÂ¢t stable so the slightest bump and it loses power. Not a good product		User Interface and UX
Rin	1.0 out of 5 stars	Deceptive and absolutely cancerous after installation.	Not all fire tvs are the same... Some are super simple to cast to, others require third party applications.. The program doesn't tell you its just a free trial and will abruptly end the stream in the middle and tell you to subscribe to continue. It isn't even that great, it was lousy and kept buffering and lagging every few minutes.Now here's the real crap part, if you try to cast using Chromecas…		Performance and Stability
Sydney D	1.0 out of 5 stars	Does not work	Will not connect to any of our devices, don't waste your time		Compatibility and Device Issues
Amazon Customer	3.0 out of 5 stars	After starting to install found out my device was too old so couldnt use at this time.	Researched how to make an iPhone work like my Androids do via screen mirroring. This seemed like the solution until it wouldnt load because my device was too old.I dont know how durable, or how easy to use, or if it even works.		Compatibility and Device Issues
Howbar	1.0 out of 5 stars	It is no longer free!I	It was free and was an excellent screen mirroring service. Now, the mirrored program you are watching stops and you are asked to switch to the premium service. You can refuse but you have to start the process all over. This happens about every five minutes. Of course, while you are starting over you are missing the program you are watching. This is extremely annoying!!!		Functionality and Features
Karl	3.0 out of 5 stars	The resolution is very low.	The picture quality is low, the signal is slow.The connection is good.		Performance and Stability
Jack W.	1.0 out of 5 stars	Absolutely the worst app	It worked alright for being the only app that makes it possible to screen cast iOS to fire devices, but the free version is trash and then you pay the monthly subscription and as soon as you do pay the app suddenly doesnÃÂ¢Ã¢ÂÂ¬Ã¢ÂÂ¢t know how to work, TOTAL WASTE OF MONEY AND TIME!!!		Compatibility and Device Issues
L Will	1.0 out of 5 stars	App updated - not useful anymore	I used to really like this app. It was buggy at times but worked. Now it updated with no notice and you can only stream for 5 minutes on the free version. I was fine with the ads but this is no longer functional.		Functionality and Features
Hezekiah Willims	1.0 out of 5 stars	Not great	YouÃÂ¢Ã¢ÂÂ¬Ã¢ÂÂ¢re better of getting roku or Apple TV to screen mirror, this one in particular is laggy. Very laggy, takes too long to connect.		Performance and Stability
Amazon Customer	3.0 out of 5 stars	AirPlay functions limited	I want to use this to stream music from my iOS device through the Fire Stick into my home theater. Easy to install and works fine, but with the free version you have to keep the app open on the Fire Stick or it disconnects the audio. Plus, whenever I connect it seems to automatically dial the volume up to the highest level.I didnÃÂ¢Ã¢ÂÂ¬Ã¢ÂÂ¢t spend more than five minutes fussing with the sett…		Compatibility and Device Issues
Janice Kennedy	1.0 out of 5 stars	Too much	Confusing.. did do what I thought it was supposed to do		User Interface and UX
corey	1.0 out of 5 stars	Thumb down	Disliked the app does not let me search the phone device asks the on the app on mobile nothing else.		Compatibility and Device Issues
Alexander	1.0 out of 5 stars	Quite disappointing	You are going to still get loads of adds, and the worse is its going to freeze up and have lots of issues playing want you want to stream.		Performance and Stability
Tara	1.0 out of 5 stars	Pointless unless you spend $$	You can only read one chapter before using a ticket to read the next one. There doesn't seem to be anyway to earn more tickets, you have to pay for them. There aren't many ways in earning diamonds, which you need to make the stories better.		Customer Support and Responsiveness
jen	1.0 out of 5 stars	Crashes thatÃÂ¢Ã¢ÂÂ¬Ã¢ÂÂ¢s about all itÃÂ¢Ã¢ÂÂ¬Ã¢ÂÂ¢s good for	Kept crashing, couldnÃÂ¢Ã¢ÂÂ¬Ã¢ÂÂ¢t even look at what was offered without it crashing. Right after I installed this app other apps started to crash as well so deleted it, they donÃÂ¢Ã¢ÂÂ¬Ã¢ÂÂ¢t crash anymore..		Performance and Stability
Michelle K	2.0 out of 5 stars	Laggy	A lot of lagging and buffering. Then it would go back a few seconds instead of resuming at the current time on a live game		Performance and Stability
Donnie E.	1.0 out of 5 stars	Nascar truck race 2/17/23	Well your channel freezes the last 26 laps of the race and it never unfreezes, so evidently your techs suck and can't fix the problem and I guess you're going to blame it on rain. FS1 is weak and pathetic.		Performance and Stability
Mike Douglas	3.0 out of 5 stars	ehh	It's pretty good besides all the adds and it runs slow.		Performance and Stability
Cliff	2.0 out of 5 stars	Got hacked bad app	This app is not a good one to download I got it and it got hacked. My sister got a text get it wasn't me. And after that the app stopped working.		Security and Privacy Concerns
Jason Carl	1.0 out of 5 stars	Fubo are crooks!	Do not waste your money on fubo. They have the absolute worst customer service I've ever seen. I was charged twice in 2 days. They refunded one charge, but deactivated my account even though I'm still paid from the 1st charge. Nothing but crooks and horrible customer service!		Customer Support and Responsiveness
Michael Simmons	1.0 out of 5 stars	Continues to bill after service is cancelled.	I signed up for the trial to watch one game.Prior to the service expiring, I attempted to cancel and they would not allow me to do so online - instead forcing me to pull for the next month.Customer service removed the charge and assured me the service was cancelled.They continued to bill me for the next two months and I was forced to reach out to them again.Still waiting on resolution...		Customer Support and Responsiveness
Paula-Gene	1.0 out of 5 stars	Absolutely horrible interface and regular crashing	I have had this service for over 8 months. In that time, the amount of recorded shows that had technical difficulties and crashed without recording the rest of the episode or having to start all over and find where it crashed is substantial. And they only carry the locally covered NHL games so if you are a hockey fan, this is a terrible option. Ultimately, this service drove me nuts and was extre…		Performance and Stability
Empress	1.0 out of 5 stars	LISTEN	This app is unusable. I purchased the app expecting to be able to unlock features in video. Basic design features don't exist even though it appears advanced and simple in the vid (they changed background colors but you won't). There is no option for png/ PDF files even though it is shown in the video. Unfortunately AFTER the purchase I realize the developer last updated this app on the very day …		Functionality and Features
B. Ellison	1.0 out of 5 stars	Crashing issue	It crashes evertime I try to open the app??		Performance and Stability
Dmedders in SC	1.0 out of 5 stars	MONEY WASTED	BOUGHT this app/program but was never able to use it or get it to work. Kept telling me I needed to purchase the full version. No customer support either. So I can not good heartedly recommend this app.		Customer Support and Responsiveness
Roaddog 87120	3.0 out of 5 stars	Uninstalled	Not functioning well for me.		Functionality and Features
BM	3.0 out of 5 stars	Audio lags	Maybe it's my internet but the audio lags about a second behind, still not bad to cast from your android though		Performance and Stability
Karen Rosen	1.0 out of 5 stars	negative stars	Every single thing is wrong with this company. To start with terrible customer service. It is basically a call center and nearly impossible to get ahold of anyone live. Once you do they are of no help. There are hidden fees you will most definitely find yourself charged with. There are many other companies out there providing good, honest streaming options. Fubo Tv is the worst. Wish I could give…		Customer Support and Responsiveness
phone	1.0 out of 5 stars	BIGGEST BS EVER---JUST LIKE TRUMP	Overpriced and computer automatically "added on" features that I did not order and the WORSE programming around. Our family has NOTHING to view because of the lousy coverage and lousy "free tv"THE WORST		Functionality and Features
Dr. Sandi Smith-Andrews	1.0 out of 5 stars	Pausing or Cancelling results in extra charges!	We paused our subscription right after the Super Bowl since football doesnÃÂ¢Ã¢ÂÂ¬Ã¢ÂÂ¢t gear back up until later in the year. FuboTV charged the normal rate today. Called customer service while the charge was still ÃÂ¢Ã¢ÂÂ¬Ã ÂpendingÃÂ¢Ã¢ÂÂ¬Ã¯Â¿Â½. Got nowhere with him accept a ÃÂ¢Ã¢ÂÂ¬Ã Âhard sellÃÂ¢Ã¢ÂÂ¬Ã¯Â¿Â½ and that they would not refund the charge! Cancelled the subscription c…		Customer Support and Responsiveness
Tourneisol	1.0 out of 5 stars	Waste of time and your money	Please be aware that they charge a ton of fees and will charge you before the scheduled renewal date if itÃÂ¢Ã¢ÂÂ¬Ã¢ÂÂ¢s around a holiday. My trial ended thanksgiving and I was charged before then. Tried to cancel the day after and their customer service refused to refund me. They had several outages during this timeframe, so I canÃÂ¢Ã¢ÂÂ¬Ã¢ÂÂ¢t even comprehend charging what they charge for…		Customer Support and Responsiveness
Customer	2.0 out of 5 stars	They continually remove some of the best channels that you prob signed up for	Loved this service when I first signed up! The channel line up was unmatched to other streaming platforms. First they removed the entire Lifetime/A&E channel family, which was a huge bummer!! Then this new year, they removed the entire AMC family b/c they are looking to be more "sports" oriented. This is so upsetting to have the channels just removed & there isn't even an option to upgrade & add …		Compatibility and Device Issues
Alia Thompson	1.0 out of 5 stars	Not any better than an antenna	Used 7 day free trial to try it out. Picture and sound quality was worse than what I get with an antenna!Canceled on day 2 online however was them billed $74.99.Called customer service- wait time was an hour to speak to someone and then they said it wasnÃÂ¢Ã¢ÂÂ¬Ã¢ÂÂ¢t canceled.Had to escalate to get a refund as they refused to give me one.Horrible experience		Customer Support and Responsiveness
Joyful3Heart	1.0 out of 5 stars	Poor customer service!!	I signed up for a 30 day free trial on Fubo December 14, 2022. This also happened to be the day they were hacked. I hadn't gotten around to checking it out until today, December 31, 2022. As it turns out, Fubo unilaterally cancelled my account on December 19th after only 5 days. After a 30 minute hold with customer service, I was told that they couldn't "reinstate my free trial", even though I li…		Customer Support and Responsiveness
john	1.0 out of 5 stars	Scam - They change your billing and dummy cancel your subscription	FuboTV is a scam. They updated my purchase by double charging me for the same service then when I tried to cancel they told me it was cancelled and merged the charges and then continued to charge me a higher rate and service while simultaneously locking me out of my account. When I tried to login the webpage said my account was deactivated and they then proceeded to charge me for 2 more months. T…		Customer Support and Responsiveness
MLB_nomore	1.0 out of 5 stars	It tricks you into a month of service	BE AWARE! I attempted to try the free week trial. Once I set up the trail period, I canceled, so I wouldn't get charged for a month and continue with the free week. Fubo, instead, wouldn't allow me to try the free week trial. I selected the trial again, but now was automatically signed up for a month ($77). Be aware that Fubo's user interface is tricky and will have you signing up for a month tha…		User Interface and UX
TT1	1.0 out of 5 stars	If you thought cable was bad, wait til you try fubo!	Oh where to start.....World Cup France v Morocco, oops, Fubo not available. What??? Customer service, after an hour wait, suggested I watch on Fox streaming for free. Fox only allows 60 minutes before you need to use your tv subscriber info, which didn't work with fubo. ha ha...TV app is worthless. Buffering with 1000mbps and new tv? Will not rewind or fast forward on recorded shows. You can watc…		Customer Support and Responsiveness
number1gmb	1.0 out of 5 stars	Ok when it works, but...	Content is fine and when it works it's OK, slow to load channels. Problem is, it's unreliable and down too often. Slow to fix issues. Been down 2 hours so far today and no eta on a fix.		Performance and Stability
DiverJim	2.0 out of 5 stars	Good except for certain times	Overall, the service is not bad, and they do provide a nice list of channels. However, where they really fail is the ability to watch what you have saved on their Cloud DVR. During the day, the system response is pretty good, but at about 8:00 PM (Eastern US time) through 11:00 PM, the ability to view saved shows is virtually impossible! The system gives you the spinning wheel repeatedly, which i…		Customer Support and Responsiveness
Bo Hanson	1.0 out of 5 stars	ItÃÂ¢Ã¢ÂÂ¬Ã¢ÂÂ¢s cable	FUBO charges cable prices for cable performance. So if you think youÃÂ¢Ã¢ÂÂ¬Ã¢ÂÂ¢re laying $70/month to watch whatever game you want, you best hope youÃÂ¢Ã¢ÂÂ¬Ã¢ÂÂ¢re in-market. If youÃÂ¢Ã¢ÂÂ¬Ã¢ÂÂ¢re out-of-market, youÃÂ¢Ã¢ÂÂ¬Ã¢ÂÂ¢re out of luck. Just like everyone else, they stream live games available in your area, they just charge you 4x as much. YouÃÂ¢Ã¢ÂÂ¬Ã¢ÂÂ¢re better off ju…		Customer Support and Responsiveness
Rbaney	1.0 out of 5 stars	Absolutely no customer support - ever	This service is expensive, the user interface I hostile. It suffers outages. Important to know - other than chatbots suggesting you turn off/turn on there is absolutely no customer experience whatsoever. They have a phone number that runs on an infinite loop of automated topics that don't help. Why you finally press live sport button the wait in "more than 1 hour." Customer support simply isn't a…		User Interface and UX
Paula-Gene	1.0 out of 5 stars	Absolutely horrible interface and regular crashing	I have had this service for over 8 months. In that time, the amount of recorded shows that had technical difficulties and crashed without recording the rest of the episode or having to start all over and find where it crashed is substantial. And they only carry the locally covered NHL games so if you are a hockey fan, this is a terrible option. Ultimately, this service drove me nuts and was extre…		Performance and Stability
K. L. Routt	1.0 out of 5 stars	A Waste of Time - needs 0 Stars	This streaming app was not intuitive or easy to use. Commercials more often than most cable channels when I could pull up a movie. Crashed several times.Don't bother. Other free services are better for the effort.		Performance and Stability
Sydney D	1.0 out of 5 stars	Does not work	Will not connect to any of our devices, don't waste your time		Compatibility and Device Issues
D. W.	1.0 out of 5 stars	I do now recommend for beginners	Confusing on how to use I don't recommend if beginners on screen recording it won't stop recording or it won't start and say "PAUSE" so anyways I don't recommend		User Interface and UX
Bebe	2.0 out of 5 stars	THOUGHT this was a neat app	When I first downloaded it, I was like &#34;this is great, MS compatible docs on my kindle.&#34; It was quite easy to use until it spontaneously quit and left my work unsaved. Will never use again because I simply don't have time to start over every time a system glitches.		Compatibility and Device Issues
Phyllis OFlaherty	1.0 out of 5 stars	not open office compatible	Ap description states that it is compatible with open office for use on my kindle.This is not true.After you download the FREE ap, the vendor tried to hit me up for a additional monthly charge.		Compatibility and Device Issues
hayden	1.0 out of 5 stars	The permissions required on your tablet gives the app too ...	The permissions required on your tablet gives the app too much leeway to compromise your data and device security. Check all the permissions required before you install an app.		Compatibility and Device Issues
Amazon Customer	3.0 out of 5 stars	unnervingly independent	Much like Amazon store, I find this running all the time when I haven't even used it. It has questionable permissions. It's watching and reporting like most apps. It does function well as intended or I would have dumped it long ago for that I could give it 5 stars. It won't even run if you eliminate the Amazon store app. Even tho it says the free version I have paid for the full version and nothi…		Functionality and Features
Mrs. P.	1.0 out of 5 stars	sorely lacking	I thought this would be great at first. It's always helpfulto be able to work on papers on the go. Unfortunetly, this app sucks. Many of the features typical to your average desktop program are missing, uless you upgrade to premium, which costs like, $20. Also, thing screws with the formatting, and everything looks way different when you print it. I have no idea why. Unfortunetly for me, this mea…		Functionality and Features
Jackie	3.0 out of 5 stars	Three Stars	Useful		Functionality and Features
Mary James	2.0 out of 5 stars	Program didn't work as anticipated.	This program didn't work as well as I had hoped it would on my Kindle device. I ultimately uninstalled it.		Compatibility and Device Issues
Patrick Kennedy	1.0 out of 5 stars	Free pos	Don't bother the paid version probably would be better, for free they expect a lot of you and none of them. It worked poorly, might be the kindle operating system, it is weak, I don't know. I removed the app after two days.		Compatibility and Device Issues
Noah A.	1.0 out of 5 stars	Not compatable with Microsoft Office	I bought a Amazon fire tablet for work. Obvisouly I was mislead about that tablet being good for work since it doesn't let you download any of the Microsoft office apps. So I figured "what the hell" and I tried out office suite. Well, unless you your willing to do everything twice [estimates, invoices, contracts], office suites isn't compatible, so your going to have to. I tried importing files o…		Compatibility and Device Issues
David Rubin	2.0 out of 5 stars	Works, but not used for official uses	Most people expect MS Word. This not always useful for official purposes		Functionality and Features
Amazon Customer	1.0 out of 5 stars	Converting Microsoft Word Documents to Office Suite format in order to edit texts.	I have yet to find how to insert punctuation marks in French into the text, and have emailed Office Suite support about this. If this is impossible, I don't recommend using Office Suite to convert Microsoft Word documents to the HD 10 tablet.		Customer Support and Responsiveness
Doug	3.0 out of 5 stars	It works.	As Micrsoft Office premium subscriber I was disappointed that it is not available for the Fire Tablet. I haven't worked much with the interface yet but it does open my documents and maintains their formatting.		User Interface and UX
Junkcltr	2.0 out of 5 stars	A disappointment	I was really hoping for a functional word processor in the package but I have to reformat the documents and then have a tough time trying to edit them.		Functionality and Features
L Crossen	1.0 out of 5 stars	Waste of time	I've been using various office programs for twenty years and never had any trouble figuring outhow to use them until now. This program is not user-friendly and does not give clear instructionson anything.		User Interface and UX
Amazon Customer	2.0 out of 5 stars	After using MS Office for many years on my windows ...	After using MS Office for many years on my windows pc, I did not care for this tablet version.My kindle tablet has no external keyboard or mouse so I was unable to use any of myshortcuts. (function keys, alt key, etc.)		Functionality and Features
Amazon Customer	2.0 out of 5 stars	Frustrating	The free trial version is a ticket to frustrations. Text is often unreadable due to poor fonts. File Commander from the same company is a lovely app. Unfortunately this trial does everything to demotivate the user. A more human friendly approach would be nice.		Customer Support and Responsiveness
ryan	3.0 out of 5 stars	Three Stars	works but doesn't function as claimed.		Functionality and Features
Dr. John M. Rhodes	1.0 out of 5 stars	OfficeSuite Free	I found Office online. It meets my needs. The free OfficeSuite lacks the features I need.		Functionality and Features
donna	3.0 out of 5 stars	wouldn't work for me	I'm giving it a3 star rating, ONLY because it wasn't compatible with my kindle hd. I was to download something else with it, but said it was corrupt, I didn't continue and uninstalled this app.		Compatibility and Device Issues
Sjfjoky48	2.0 out of 5 stars	Can't Create Folders	I can't find a way to create a new folder on this version of Office Suite Premium. That's a big problem. Please put that function back into the app. It was there in the previous versions and I really need it.		Functionality and Features
Walter R. Olenderski	1.0 out of 5 stars	One Star	Not very useful		Functionality and Features
Oldtech	2.0 out of 5 stars	Does not support the suite of fonts I need. ...	Does not support the suite of fonts I need. Was directed here looking for compatible LibreOffice apps. Does not support open document formats either. I can use it only to carry out updated documents. Will not replace what I have been using for years on PC; which is what my goal was.		Compatibility and Device Issues
Erica Peters	1.0 out of 5 stars	That it isnÃÂ¢Ã¢ÂÂ¬Ã¢ÂÂ¢t free!!!!!	I didnÃÂ¢Ã¢ÂÂ¬Ã¢ÂÂ¢t like how it wouldnÃÂ¢Ã¢ÂÂ¬Ã¢ÂÂ¢t safe on my own storage, also didnÃÂ¢Ã¢ÂÂ¬Ã¢ÂÂ¢t like how I had to pay in order to use any other features on the app.		Functionality and Features
Richard C Florey	1.0 out of 5 stars	I dont have this!!!!	This is a surprise. I don't recall buying this. Hope my account hasn't been hacked or something! Will have to check this out and see if it is something my wife bought.		Security and Privacy Concerns
nicolas	3.0 out of 5 stars	Around and around we go...	I am an elderly customer, who just loves the free version of Office Suite since I don't do a lot in this area. However,it is very difficult to open, edit, save and close an existing document. When I do, it is still there open in another window. Can't seem to get out of the edit mode. What am I missing? This was not happening previously. Can I not edit with the free version?		Functionality and Features
Amazon Customer	1.0 out of 5 stars	Microsoft office does have an appsat works with the Kindle fire	Thought this was a program for Microsoft windows office. Unfortunately it is not so I removed it from my device.		Compatibility and Device Issues
Steve Czetli	1.0 out of 5 stars	Free, but dunning you to upgrade is nonstop	It's free, but you are constantly being dunned to upgrade. I get the need to upsell, but MobiSystems does it to the point where it interferes with the functionality of the free product. I don't use it anymore.		Functionality and Features
WHTK	1.0 out of 5 stars	One Star	Poorly crafted software and not really free if you want to use all the features.		Functionality and Features
Oldfrjon	3.0 out of 5 stars	Not grest	A decent product but not even close to Kingsoft WPS. There are a some food features but lacks many that I use regularly.		Functionality and Features
Reecie Ford	2.0 out of 5 stars	It's okay	The interface is not intuitive or user friendly. In addition the software is typical MS memory intensive making it slow to load. Add the requisite ads required for free software and it is no longer first choice for use.		Performance and Stability
hdot	1.0 out of 5 stars	I purchased this item to put on my android tablet ...	I purchased this item to put on my android tablet. Amazon will only let me put it on my Kindle Fire, which is non compatible. So now I have an app unusable and unable to download to my tablet.		Compatibility and Device Issues
Alvaro Pastor	1.0 out of 5 stars	Read the license agreement and check the device requirements.	I installed the program but decided to delete it after reading the license agreement and the access requirements. I still want some control of my device.		Compatibility and Device Issues
Doug Shaver	1.0 out of 5 stars	I tried this on a Blackberry Q10, and it ...	I tried this on a Blackberry Q10, and it would not adapt to the square screen. The bottom portion of the interface was cut off.		User Interface and UX
Avid Adventurer	1.0 out of 5 stars	Another Microsoft money grab	Useless without print ability. Refuse to keep paying Microsoft to use the same program on different devices.		Compatibility and Device Issues
Stratsurvivor	3.0 out of 5 stars	simple text editing and more, recommend a try	Easy. Useful. Want to try out with a keyboard. Gave my kindle a laptop kind of function. Happy.		Functionality and Features
Marlene R.	2.0 out of 5 stars	NEVER USED--CANNOT RATE	I CANNOT LEAVE A REVIEW BECAUSE I HAVE NEVER USED THIS FEATURE ON MY TABLET.		Functionality and Features
Boettcher	1.0 out of 5 stars	Didn't work.	I couldn't get it to load/work on my android tablet, even though it said it was compatible.		Compatibility and Device Issues
0	3.0 out of 5 stars	Little work to be done guys but nice job so far	Well put together office suite. Some features could be more easily accessed or used.		Functionality and Features
William B. Spencer	1.0 out of 5 stars	additional costs, problems	In the app world, there are plenty of free programs that aren't really free. Once you get the app up and running, you realize that you will want a dictionary if you want spell checking. It is hard to argue with that, although one might have assumed a word processor would already have a dictionary. That's $9.95. Then you discover that you don't have the premium software that can handle the diction…		Customer Support and Responsiveness
John	1.0 out of 5 stars	Stoped working on S6, error message.	This office suite application package worked great in the beginning. Used it often on my S6 with all types of documents. No when i try to create a document or read a document from eMail or a browser I get a device error message and the application locks up after giving me the message that I dont own the application.		Compatibility and Device Issues
A. Robertson	1.0 out of 5 stars	Office Suite 8	Have not used yet, but not pleased to find that the incorporated dictionary will no function with my Fire tablet O/S, so spelling will not function automatically.		Functionality and Features
Jim Sawblade	2.0 out of 5 stars	Free but not great.	I use this suite on a Kindle Fire. It works but I think it could be a lot better. When using the spreadsheet app especially, it requires too many extra keystrokes. Some it's operations seem counter intuitive. I live with it because it's free but I really don't enjoy using it.		User Interface and UX
James M.	2.0 out of 5 stars	Get the Pro Version, or Get a Different Office App	Not many features available unless you get the pro edition.		Functionality and Features
Amazon Customer	2.0 out of 5 stars	Be more useful if I	This does Not let me do things it says The program does and won't let me do allot then the help it'd. Be more useful if I. Could apply the solution suggested. However. I just end up throwing The phone or kindle fire across. The room.		Functionality and Features
MR. ANIRUDH RAMESH, CEO ARROW CORPORATION	1.0 out of 5 stars	One Star	Worst app that ever existed! It made my device crash so many times.		Performance and Stability
lori77	1.0 out of 5 stars	App is free but using it is not.	I am not very happy. It seems the app is free but if you want to actually do anything useful, you have to purchase something extra. I wanted to start a spreadsheet, one simple sheet with some numbers to compare; and I couldn't do that.		Functionality and Features
Deadbolt	3.0 out of 5 stars	Three Stars	Appears to be functioning just fine.		Functionality and Features
David Cosma	3.0 out of 5 stars	So Far So Good	Good app thus far, but haven't given it a full run of it's features. Had to download another free add-on app to rename my files, but it works fine. Three stars, until I can give it a more thorough tryout.		Functionality and Features
Ken Gingrich	2.0 out of 5 stars	For simple spreadsheet it is fine, but for a mor comples spreadsheet it did ...	I downloaded this app because I needed it to view a spreadsheet at a meeting that had been created on Excel. It did not work properly because it failed to total a filtered column, which was one of the primary functions that I wanted. For simple spreadsheet it is fine, but for a mor comples spreadsheet it did not work properly.		Functionality and Features
Donald	1.0 out of 5 stars	cannot recalculate some formula	this appears to be a broken product. a simple copy and paste of a cell containing a function results in the value, not the function being pasted. then a &#34;cannot recalculate some formula&#34; error appears. very disappointing so far.		Functionality and Features
Edward E Bretag	1.0 out of 5 stars	Uninstalling	I find it annoying that I am asked to upgrade to the premium version every time I open a file. Since I downloaded it I get ads wherever I go on my phone. All the functionality is negated by the ads and pushing the upgrade.		Functionality and Features
kayak lady	1.0 out of 5 stars	Spell check costs extra	A free app that wants a annual fee for something as basic as spell check is not useful. Fortunately the new Fire I got had other word processing apps to choose from. I returned this one.		Functionality and Features
Kate-Lynn Dahl	1.0 out of 5 stars	Bye bye files	The app will randomly crash and fails to properly save files. Don't use this for anything improtant/anything that you have a deadline on because your work will magically did never to be found again.		Performance and Stability
OR Zar	3.0 out of 5 stars	Three Stars	Useful.		Functionality and Features
notsohandyman	1.0 out of 5 stars	Bate and Switch	FrEE - that is, FEE not FREE. Not worth much unless you pay MONTHLY FEE to open up the app to other devices. This smacks of bate-and-switch.		Compatibility and Device Issues
A Smith	1.0 out of 5 stars	Horrendous Experience	I have been testing the free version for two week s to see if it met my needs. Thought I have found the solution to my wordprocessing needs on Kindle Fire until I received a File Corrupt error or three of my documents. Lost hours and hours of work. Contacted Customer Support twice and have not gotten a response. Will discontinue using and will not buy the Premium version. FRUSTRATED		Customer Support and Responsiveness
Lori Zamora	1.0 out of 5 stars	Crashes	I did not get to use it. It would crash every time I opened it.		Performance and Stability
Kindle Customer	2.0 out of 5 stars	Confused....wants you to purchase support	Downloaded Free OfficeSute to use on my tablet. Was able to create and email spreadsheet. Would not save without upgrading, but worked around it. Do not want to pay a monthly fee or annual fee for support.		Customer Support and Responsiveness
Amy S Legg and Bruce W. Legg	1.0 out of 5 stars	Poor performance,crashed constantly, poor support	I have only had this for 24 hours and already want to throw it in the trash!I started out with free version a few days ago. Every few minutes, black screen, crash, send error report.Decided to pay for pro, stupidly believing it would fix this. Absolutely not! I am working on a document that is several pages long. Although I save every few minutes, it just crashed again and I lost most of what I h…		Performance and Stability
Ling-Ru Guo	1.0 out of 5 stars	Stupid	This app is useless. It's typing response is very slow, autocorrrect requires money, and it is basically a rip off of Word, so why download this when I can just download Word? I even get a free membership to Office, while I have to pay 15 dollars a year for this junk?		Performance and Stability
Amazon Customer	1.0 out of 5 stars	One Star	Slow and freezes		Performance and Stability
teresa markwardt	1.0 out of 5 stars	One Star	No privacy.		Security and Privacy Concerns
Shyanne	1.0 out of 5 stars	Ok, but sucks at the same time	I got the app because it was the only one similar to microsoft word in that the major functions such as tabbing over to indent a paragraph and such. But every time I try to go into the things I saved on the free version it's all been coded and I can't uncode them even if I click on every single option available to uncode the passages I've written. All my poems gone, notes gone, the only way to re…		Functionality and Features
Amazon Customer	3.0 out of 5 stars	Good for steady hands	Comes with a few cool styles of lines that would be quite helpful for drawing. Some styles need to be played with to get used to using them. If you don't have steady hands, like me, this app isn't for you. Found myself breaking lines and getting frustrated. Useful for quick sketching for future reference but otherwise wasn't a serious art work making app for me.		Functionality and Features
coastsearcher	2.0 out of 5 stars	Seems like a nice app...but freezes a LOT.	This seems like it would be a great app. The controls and selection of tools are great and I was creating some awesome looking sketches. The problem is this freezes a lot on my Kindle Fire HD. So I deleted it and will not download again.		Performance and Stability
Jonathan	2.0 out of 5 stars	not at all like the screenshots	I admitt, drawing with your finger is kinda a silly way to do it if you want to do some real artistic depictions, but this is more of a toy than an actual paint program... each choice of brush is a simple algorithm that adds in its own sketchy lines to make the screen shots look more detailed than you may actually intend... maybe my expectations were high, but I didn't think it worth the space on…		Compatibility and Device Issues
Amazon Customer	3.0 out of 5 stars	Almost Love It	This app has the same drawing style as Draw 'n' Sketchpad HD but the interface is much better. I rated this app down because:- I could not get the color picker to consistently choose a color.- Undo did not always work- Obtrusive ads. If there was a $ option to remove ads I would probably use it, but as it stands now I'm going to uninstall this app.		User Interface and UX
kgault	3.0 out of 5 stars	ok	I find this app a little cumbersome to deal with. Instructions not clear. You play a guessing game with most of the features.		Functionality and Features
black out	2.0 out of 5 stars	not cool bro	I got this app hoping that it was a drawing app that you could put a photo from your library and turn it into a drawing but you CANT! Also the app is VERY CONFUSING when you first get it. the dropped tool I'm not sure what it does but I'm not downloading this app or any of their apps again til they fix these problems		User Interface and UX
Mary	3.0 out of 5 stars	Good sketch and doodle app	I like to sketch and doodle, so this app works for me. It's missing a few features that could be useful.		Functionality and Features
Sarah Knudson	3.0 out of 5 stars	eh.....	It's a great idea, but it is the exact same thing as another app by this creator. Also, though it has a wide variety of colors, many of the tips are hard to use, and it's not compatible with some kindle fires. The ads get in the way, but they are more moderate than a lot of other apps.		Compatibility and Device Issues
Mary-Leah Moore	2.0 out of 5 stars	Seems cool at first.........	It's a lot harder to use than it seems. I was hoping for more of a genuine "sketch" pad but this had a bunch of features and not just a pencil sketch.		Functionality and Features
Kati Hunter	1.0 out of 5 stars	Please rate the game what you think about it lol	This game was lawful I do recommend you to not get this game it is disappointing and not what I had expected for it to be and so I can recommend that you get a different approach to this confusing game and their is a lot more reasons why I have this game a 0 star review ÃÂ°Ã Â¸Ã¢ÂÂ¢Ã¢ÂÂÃÂ°Ã Â¸ÃÂÃ¢ÂÂÃÂ°Ã Â¸ÃÂÃÂ¡ÃÂ°Ã Â¸ÃÂÃÂ¡ÃÂ°Ã Â¸ÃÂÃÂ¡it we all have different opinions so rate …		User Interface and UX
Edward Sutherland	1.0 out of 5 stars	Also trash	First, why the hel l would you have any brushes like this? Second no later support, Third saving crashes my music....		Performance and Stability
Kindle Customer	3.0 out of 5 stars	Great but..	I love this app, it's free it's useful, I would be able to create awesome art with it, but unfortunately for me there is always an add (or if not just a grey rectangle) at the top of the screen that can't be removed no matter what I try. Thus I have given this app three stars. Would be a full five if that could be removed but unfortunately it's there		Functionality and Features
BirdNet9	3.0 out of 5 stars	Ok app	The app kinda works, but not always and crashes a lot. If they could refine the app it would be great.		Performance and Stability
Austin Knight	2.0 out of 5 stars	Good but, add this back	Love this app and all its free features, but, they recently removed the "Resident notification" feature which even when my tablet was off would alert me there is a message. But now that is gone and me and my friend are thinking of uninstalling this app. Please fix or add it back and I will change to a 5 star.		Functionality and Features
Nancy6262	1.0 out of 5 stars	Useless/Redundant	I realized that I ALREADY had THIS feature on my Amazon Kindle and did NOT need an app to make video calls! Most devices ALREADY come with THIS capability.		Functionality and Features
vanessap.	2.0 out of 5 stars	I had a lot of hope for this. it ...	I had a lot of hope for this. it works when my boyfriend calls and im signed into my android but the app crashes on my kindle fire. Which doesn't make sense because it worked the first time.		Performance and Stability
john	3.0 out of 5 stars	Three Stars	Freezes up video voice is fine		Performance and Stability
malignant.rosebud	1.0 out of 5 stars	Absolute Rubbish	You can only communicate with people whom also have this app... Not worth the time, effort, nor memory usage on your device		Compatibility and Device Issues
myke jeffers	1.0 out of 5 stars	No way, dud.	Not a full featured DUO.		Functionality and Features
Michelle	1.0 out of 5 stars	DID NOT ORDER	I DID NOT order this! Perhaps you should look into better security measures.		Security and Privacy Concerns
Jon Doh!	1.0 out of 5 stars	Typically invasive app	Like most other apps, they want to invade your privacy and security by demanding too many permissions with your phone. Personally, I refuse to allow that. So I won't download any apps which want to invade my phone and steal information from it.		Security and Privacy Concerns
Shirley Lee	3.0 out of 5 stars	Three Stars	It freezes some times on Amazon Fire.		Performance and Stability
Ernest	2.0 out of 5 stars	Amazon's Skype is inferior to Skype on other formats	I have used Skype across many platforms but this one installed on a brand new Kindle Fire HD tablet does not work well.Like other users the sound is an issue. Even turned up it is hard to hear anything.Also the connection is poor. I am using this were I use multiple other devices to connect via the same 5G connection. I have used it back to back with my phone on IOS (again same spot and wifi) wit…		Compatibility and Device Issues
cmokein	1.0 out of 5 stars	No more BB10 support	No longer works with Blackberry/BB10 Operating Systems. I spent days trying to get it to work/install, all to no avail.		Compatibility and Device Issues
Walter	3.0 out of 5 stars	Eh - it's ok. You get what you pay for.	Eh, it's OK. I tried using it for my business as a cheap phone line but it seems every time they did an 'upgrade' to the version - bugs would start popping up and it'd stop working at times. NO phone support to call anyone with - just a 'ask the community' to problems. I finally dropped it as a biz line and just use it for video talking.		Customer Support and Responsiveness
T. O'Neal	1.0 out of 5 stars	Nice option, login needs keyboard for FireTV box.	Broke. States that upgrade is needed and when I click that button nothing happens. No way to 'upgrade'Amazon has like 2 devices. Can the UAT team please have them? If Fox needs a GoFundMe I'm sure many of us would pitch in.Wonderful that there's an app option. Does have some issues in that it requires a keyboard to type in the login for your provider (at least for my gen 1 Fire TV box); luckily I…		Compatibility and Device Issues
Sahil Khanna	1.0 out of 5 stars	With such wonderful SDKs available, not sure how they built such a terrible app	Terrible app. Extremely slow to load both the home screen and the streams. The streams are always very choppy as well. Have to lay some blame on Fire tv device too, it maybe a powerful device but still doesn't have the reliability of Apple tv.		Performance and Stability
R. Meyer	1.0 out of 5 stars	One Star	just crashes		Performance and Stability
Amazon Customer	1.0 out of 5 stars	Something is wrong with ability to stream this channel and ...	Something is wrong with ability to stream this channel and fox sports Midwest. They are the only channels that I stream that non-stop freeze up.		Performance and Stability
C. Foster	1.0 out of 5 stars	No Refund :-/	So I tried the 7-Day free trial. I realized I couldn't use the service (wasn't worth it for the price), so I tried to cancel it on day 2. I think there was an issue with my browser, but the cancellation didn't go through for some reason. Anyway, I was charged $39.99. I noticed the day after the charge, contacted customer service and asked if I could get a refund explaining the situation (and the …		Customer Support and Responsiveness
jimbaround02	2.0 out of 5 stars	Frequent channel buffering and pixelated video	I was pretty excited when I first tried Fubo TV. They have a wide selection of channels including the local sports channels I no longer have with my limited cable lineup. Unfortunately, during my free trial period I experienced a lot of problems with the video being pixelated. I thought it was just one channel, so I switched to the Weather Channel. It worked well for a while, but then began to do…		Performance and Stability
michael w	1.0 out of 5 stars	Terrible app and service	Terrible app and service. The only one I have ever experienced that was worse was SlingTV. Both buffer constantly, freeze, and require reboots often. I ordered this to watch NBC Sports Network so I was seeing all the 2018 Winter Olympics. Don't count on watching your favorite competition without lots of interruptions. I literally couldn't watch a single Luge run (all under one minute runs) withou…		Performance and Stability
James Altemus	2.0 out of 5 stars	Random commercials on certain channels are a feature, not a bug	We switched to fuboTV from another streaming service because the other service dropped a key channel for us. The service works well enough, though for a live sports-focused streaming service, the lack of anything ESPN and the lack of alternate/back channel functionality on the remote are curious choices, but something we've adapted to.What really bothers me about fuboTV is their ad delivery. fubo…		Functionality and Features
Customer	1.0 out of 5 stars	Terrible interface. UI created for 1980 cable TV	I have been testing the various streaming services and the fubotv has the channels I want for the BPL, HOWEVER, and its a big HOWEVER, the interface is utterly horrible on the amazon fire tv. I dont get it ! The slingTV is great, DirecTV is great, Hulu Live is OK. If you are listening Fubo, you need to look at how others setup their UI. Yours is so poor, I will probably not continue past the tria…		User Interface and UX
Fede Andrade	1.0 out of 5 stars	it's good deal. But their Amazon Fire support s*cks big ...	The service is cheap, when it works, it's good deal. But their Amazon Fire support s*cks big time, the forward/backward buttons are of no use, the signal constantly skips some minutes forward, or the sound is gets out of sync with the video... Also, sometimes the programming has some last minute change, and their system simply cancels (And keeps the announcement in in the DVR list, even if i want…		Customer Support and Responsiveness
Bob Emmerich	2.0 out of 5 stars	One of the worst functioning Fire Tv Stick apps	I'm doing a free 7 day trial of FuboTV on the Amazon Fire Stick I've had for about a year now. I've tried a lot of streaming apps but this one just won't stream without difficulties. My WiFi router is a few feet away and Fast.com says I get about 35-40Mbps, and everything else I watch works fine, but I can't get Fubo to go more than a few minutes. When I Was watching Dr. Who live Saturday night i…		Performance and Stability
cmdodd11	4.0 out of 5 stars	Getting Closer	WHAT OTHERS HAVE MARKED THIS OFF FORContinuing to charge them after cancellation: I am continuing my subscription, so I cannot comment on this.Freezing: I watched the third place World Cup game and had no issues. I watched Leicester v. Man U and it only froze once when I took it to mobile and left the house. A few other PL games on NBC Sports have frozen for a minute or two. But overall, I do not…		Performance and Stability
Nathaniel	2.0 out of 5 stars	All the Sports - Time Blocks May End Your Viewing	Absolutely every sport you can imagine is on Fubo. No exceptions. Even the most obscure sports were available. Ultimately, we discontinued use of FuboTV for one reason. Each game or event has a specific amount of time. Until the program starts, you can't select it. When the time ends, REGARDLESS of whether your sporting event is finished, the stream stops. Period. No saved recording, no continued…		Functionality and Features
KJ	1.0 out of 5 stars	Worse Ever	We have used this service for the last 5 months. The attraction was getting Redzone, that being said the quality of the broadcasts are poor at best. We have a 1g Wifi plus the smart tv is connected via Ethernet. The ability to navigate the home screen with Samsung remote is not intuitive at all. It doesnÃ¢â¬â¢t matter if you record or watch something live, the app seems to buffer excessively. W…		User Interface and UX
Jason Juniewicz	2.0 out of 5 stars	Great for hockey fans but needs work on buffering	I love this app because I didnÃ¢â¬â¢t want a cable package but wanted to be able to watch the Devils this season. Fubo is the only service that includes MSG and has an app on the FireStick. Since this review is on Amazon and about the app I will make it about my experience with the FireStick app.ItÃ¢â¬â¢s great, when it works. I experience significant buffering and skipping, sometimes all out…		Performance and Stability
Brady	1.0 out of 5 stars	This is absolutely the worst product out on the market today	I bought this service and cant log into my account using my firestick. I have searched all throughout the internet. I have changed my password 3 times hoping that would help. I deleted the app on my firestick and re-downloaded the application onto my firestick and it still doesnt work. I can log on using my browser. Not my amazon firestick. This is absolutely the worst product out on the market t…		User Interface and UX
Rolling Eagle	1.0 out of 5 stars	Cancelled before 7 day trial ended.	1. Pricing is deceptive. Advertised at $54.99 but you are forced to take 2 add-ons at signup that increases price to $59.99. 2. Large portion of the channels air classic TV. Can get these for free with other apps. 3. Experienced technical issues. One time the audio began repeating. Tried changing channel, closing app, turning off fire stick, unplug fire stick from tv, etc. Audio continued. Was li…		Compatibility and Device Issues
P. Rey	3.0 out of 5 stars	Not quite ready for primetime	I'm currently in the FuboTV seven day trial. Thus far, I've found a few bugs in the Fire TV app. (At least, if you're using the Fire TV Game Controller.) Pause, fast forward and reverse do not work. On the game controller, pressing the "A" button pauses Amazon, Sling, DirecTV Now and Playstation Vue playback. It does not, however, work with Fubo. Additionally, if you exit playback mid-program, th…		Functionality and Features
Rory Wetherington	1.0 out of 5 stars	Good idea,but...	Buffering issues!! this is the real deal breaker!!!and way to many unused channels that are being counted as "total channels" plus not all content is not HD,If I wanted standard definition I'd get basic cable. Interface is horrible, useless guide if you cannot select channel's from it.I've tried just about all online streaming services, playstation vue,sling,hulu and now fubotv. Buffering with fu…		User Interface and UX
Joseph Jackson	1.0 out of 5 stars	Flasely Advertised the Eagles vs Cowboys Game	It was advertised on Google search engine that the Eagles vs Cowboys game could be viewed on FuboTV. After signing up for the free trial, logged into the website and could not find the games broadcast on a search on the FuboTV website. I immediately cancelled the free trial subscription and after cancelling, I still continue to get emails about their services and links to reactivate the service. …		Customer Support and Responsiveness
CSX	2.0 out of 5 stars	terrible user interface, unreliable streaming, slow to connect, lower res "HD"	Boy do I regret believing the reviews on Fubo. Yes, they have some sports coverage that's hard to get elsewhere. But it's not worth it.Firstly the user interface is really really bad. Who designed this thing? It's clunky, allows very little customization, gives limited information about shows, makes it difficult to change channels, etc. etc.Then you find that it takes some time after you switch t…		User Interface and UX
Craig A	1.0 out of 5 stars	Bait and Switch on the Free Trial	I signed up for a 7 day free trial of Fubo.tv to test it out using my AmazonFireTV service. I wanted to review the channel lineup and the UI to see if it was a good cable TV alternative. When I signed up it asks for a credit card but says that only $1.00 will be charged. I signed up and moved on with the testing. Three days later I canceled the service and decided to go with another provider, but…		Customer Support and Responsiveness
Angel	1.0 out of 5 stars	Junk doesn't work and bilks you after you cancel	This has to be the crappiest app I have ever downloaded for streaming. It froze up every 20 seconds, did not have the BS how's to watch on channels you you pay for, reduced quality picture . Just a horrible experience. This App makes Amazon look bad. I'm still ticked off I paid for a month of service and received about 30 minutes of crashing d streaming. Amazon needs ton dump this app off their f…		Performance and Stability
Robert	4.0 out of 5 stars	I don't regret my choice, after the fact.	I find the service good. This change has reduced my bill substantially. My bill will be $100.00 less per month all-in (that reduction takes into account that I have added services that I did not previously have - add-ons to FUBO). I did not have the top of the line cable service from my provider. Instead I had the third best out of four options from my provider.Is it more complicated than cable T…		Compatibility and Device Issues
Mr. Doh	1.0 out of 5 stars	Don't bother if you have Amazon Fire TV	Amazon Fire TV implementation is terrible. No entry for "Settings" at the top. The navigation between features is much less useful than any other alternative internet TV offering that I've seen. Like when you press the menu button on Playstation Vue, you see the current show, the next couple of shows, and can switch to the Guide if you want. On Fubo, you press the menu button and you can change t…		Functionality and Features
David A	4.0 out of 5 stars	Some Problems But No Show Stoppers	I must say from the start that the only reason I purchased this app for to watch the Giro d'Italia (Italy's version of the Tour de France). I use NBC Sports Gold to watch cycling but the Giro was not a covered race. A quick Google search led me to fubotv. I primarily watch TV through FireTV so I downloaded the fubotv app and then subscribed through my computer. I have been using fubotv for less t…		Functionality and Features
Mike	4.0 out of 5 stars	Goodbye Comcast!	Fubo has lots of channels and gave me the option of adding on the NFL network. The streaming works fine on my TCL Roku TVs and the only drawback I see so far is much of the content is in 720p and not true HD. Also 4k content is very limited. Sometimes they broadcast Fox NFL games in 4k. My TCL struggles with that channel but my Amazon fire tv works fine with Fox NFL 4k. With the Fubo app, I can i…		Compatibility and Device Issues
Fr laz	1.0 out of 5 stars	Everything was working fine for a few minutes then the app crashed	I downloaded this app to watch the Peru vs Colombian soccer match on October 10. Everything was working fine for a few minutes then the app crashed. For the WHOLE game!. I had people over my house very upset at the situation!. I contacted the support team and they said that there were too many people streaming the game and the application crashed. This is not a good excuse! FIFA qualifier games a…		Performance and Stability
Mara	1.0 out of 5 stars	Zero customer service	This was the worst app I have ever encountered. I could never get on. When I tried to get help there was no place to email or contact the website just kept directing me to their help site. They had a phone number you could call but it kept rolling over and making me choose an option every five minutes. Needless to say, I chose this app to see a football game, and I started one hour early to do so…		Customer Support and Responsiveness
Rodney SB	1.0 out of 5 stars	FuboTV repeatedly charged my credit card - User Beware	Do NOT use FuboTV! I signed up for their free trial access and canceled the same day because they hardly any of my MLS games. The next month, out of the blue, they started randomly charging my credit card (which you had to give them for the free trail.) There was one charge for $384 from FuboTV!! I emailed their support immediately. They replied that they see the charges but needed my expiration …		Customer Support and Responsiveness
Lance A. Brown	4.0 out of 5 stars	Pricey for what you get	We did a one week trial during the World Series. It was a little more difficult to set up than expected, but only took about 15 minutes, I guess. At one point, we were just watching the video, and the stream just paused. Did a netspeed test on my phone, and we had 200mbps download...stream still paused. Had to restart the stream to get it going again. Took about 5 minutes. Also, the second time w…		User Interface and UX
Nicolas Fernandez	1.0 out of 5 stars	Useless. I bought it because I wanted to watch ...	Useless. I bought it because I wanted to watch an important soccer game for World Cup qualifiers. It crashed down and could not see even any channel at all. It kept saying that I didn't have network and yet my other apps like Sling or Amazon were fine. I understand that this happen to many people too. First Bad impressions are difficult to forget.		Performance and Stability
M. Ash	4.0 out of 5 stars	Good cable/satellite replacement	I recently moved and have been unable to get suddenlink cable or directv or dish satellite services to provide service at my location (too many trees for satellite and the cable company is a joke, won't even provide a quote to extend service) so I began exploring cable alternatives. FuboTv has a great selection of channels and it works on the devices I have. The stream quality has been decent wit…		Compatibility and Device Issues
StreamingDoodle	3.0 out of 5 stars	Can not fast forward or rewind on FireTV or Roku	First of all pros:1. Better Live streaming quality than Hulu. Last year I tried both for watching World Cup and Fubo was the clear winner.2. Lots of soccer Live streamingThe thing I don't like:1. Fast forward and rewind are not available on FireTV or Roku. It can be done on cell phone or lap top so it is not a technical issue.This is super painful because some of the video on demand sports conten…		Functionality and Features
Sam32c	3.0 out of 5 stars	Too many sports channel but will try for a month	So after using Att TV for a year, I wanted to try another service because AttÃ¢â¬â¢s app glitches quite often and can be slow to open the channels at times. IÃ¢â¬â¢ve been using Fubo for about 2 weeks now. It has most of the channels that I need but too many sports channel for me. I wish there was a package that did not include so many. Tried calling the customer service number 3 times alread…		Performance and Stability
EcuaBSC	4.0 out of 5 stars	Lagging compared to other devices that are streaming with Fubo	The fubo TV app as a whole is the same across devices, I have it on iphone and ipad and the experience is the same. However, the fubo TV app on the fire stick lags about 20-25 seconds compared to having the same stream on iphone or ipad. Considering that the iphone/ipad are 10-15 secs behind a TV provider like spectrum, it makes it hard to view live sports so far behind. I am okay with 10-15 seco…		Performance and Stability
tom.m	2.0 out of 5 stars	There's a Sneaky Catch to This Service.	I think FuboTv is a very good service that provides great channels, including MSG so I can watch my Devils lose mercilessly every other day, BUT!!!!! Beware, there's a sneaky stipulation to their service. You are unable to stream FuboTV on 2 devices at the same time if you are on 2 different wifi networks. Example: my sister has a house and I have a house. The home network is my house, therefore …		Compatibility and Device Issues
OriginalWisdombody	1.0 out of 5 stars	So glad there was a free trial	The interface was confusing to me as a first time user which was a huge turnoff. There just simply wasn't enough value for me to pay $45 every month. I have live TV through a different service at $20/month and since it includes ESPN, I get the majority of sporting events that I like. I would not recommend this service.		User Interface and UX
PFJ5979	1.0 out of 5 stars	Way Too Expensive	This is an extremely expensive streaming service. BTW, they don't carry ABC as a local. Plenty of Euro football though. 59.99 a month is ridiculous. Streaming services are slowly creeping up to cable prices. Stop them. Don't buy this content. There are other services, like Sling, which is much more affordable. Doing doesn't carry local stations but a decent antenna will solve that problem for you.		Performance and Stability
Susan	3.0 out of 5 stars	Disney apps did not come without a problem	I like the fact that they added new channels in Aug 1 2020, but these new channels still to this writing 08/23/20 are not able to record, nor can you see any past shows on them. You can only watch them live. These channels are Espn, NatgeoWild, National Geographic, espn2, espnNews, espnU, ACCN, SECespn, ABCNewsLive, CBSN, Disney, disney jr, XD, FX , FXM,, FXX, They have promised this would be fix…		Customer Support and Responsiveness
Frank	2.0 out of 5 stars	Problems with receiving channels & out of market games	I tried FUBO tv. I first problem was I could not get out of market NFL games. The second problem I could not get ESPN. I contacted their technical support spent 55 minutes on phone, he could not fix the problem. He said the he would elevate the support call. Did not here back from support. Cancelled service. The problem was that when I went into ESPN, I would just have spinning circle and then ge…		Customer Support and Responsiveness
Joe	1.0 out of 5 stars	If you have time to deal with all these inconveniences and miss the sporting events you really want towatch, then this is a good	Not reliable application. Live streaming LAGS during main sports event (Real Madrid vs Barcelona), DVR records wrong events (requested to record Mexico vs Jamaica, recorded a boxing fight), becomes unresponsive even if application is deleted and reinstalled. When you ask for technical assistance, you are ALWAYS told to delete and reinstall app and to check with your internet provider, contact you…		Performance and Stability
DC	4.0 out of 5 stars	Almost a 5 star if they had ABC	I would give this a 5 star but a local channel is missing for me as they have no ABC. But they do have everything else you can think of including the weather channel. (Big one for me in Florida)With all the others either stopping their services or continuing to go up in pricing I landed on Fubo. Not the cheapest and hope they don't start to go up, but I think the best out there. My only wish list…		Functionality and Features
Edward	1.0 out of 5 stars	Don't believe the lies	If you are looking to watch your home team sports you may want to look else where. My wife is from New England and is, like most of New Englanders, a fan of all their sports teams. I was excited that we had found a streaming app that gave us channels that made her feel at home. She even started to tear up when she saw a Shaw's commercial. Then our world crashed when I checked for the game time on…		Performance and Stability
Donir	2.0 out of 5 stars	I loved it and I cancelled it as soon as I ...	I had Sling, I loved it and I cancelled it as soon as I saw FuboÃ¢â¬â¢s list of channels. I didnÃ¢â¬â¢t know you guys existed until two days ago. Exactly the package that I need which Sling, PS Vue, You Tube TV, Hulu, Direct TV Now donÃ¢â¬â¢t provide for this price.Here are my thoughts on the 2nd day IÃ¢â¬â¢m using it. I have 200MB internet speed and a pretty good tech environment at home…		Functionality and Features
music man	4.0 out of 5 stars	Not bad.	It's not the best or worst app for Fire TV. The app is easy enough to navigate, but nothing great. The picture sometimes pixelates or buffers.My main complaint is the FF/RW options! Why are we limited to 15 second skips? It would be far nicer if we could do a standard FF/RW. If I'm somehow missing how to do so, please let me know.Update: Added a star since you can press the FF/RW button repeatedl…		Functionality and Features
Tushster	3.0 out of 5 stars	Not the best on Fire TV Stick	I decided to stick with FuboTV after debating between different live TV streaming services, mostly because of their vast channel lineup, as well as being sports-focused (although the lack of ABC and ESPN is quite glaring). I haven't had any issues with the video quality or frequent buffering as some of the other reviewers, but I have noticed that compared to the FuboTV app on the a device like th…		User Interface and UX
Wise One	2.0 out of 5 stars	No Customer Service!	Yet another service that throws software together overnight and puts it out to the general public to see who bites. They do not have a customer service department. You can not call them. There is a robot that will respond to emails days later that makes you thinks someone is responding. The user interface is poorly designed and they Do Not care to make it better. Just here to collect money. It is…		User Interface and UX
Binkers	2.0 out of 5 stars	Buggy app lowers value of subscription	FuboTV is functional and may be worth it for you if you have limited options to watch the programming they offer. The app however could use a lot of improvement to make the service more appealing. My experience has been the app freezes from time to time when using the DVR function requiring a forced stop to reset the app. Functionality in DVR and in the program guide is weak. Streaming slows from…		Performance and Stability
Bill	4.0 out of 5 stars	Good quality, TV lineup, lacking in interface functionality.	Good TV linup available, excellent streaming at home and mobile. Android TV interface is lacking with an impossible to use fast forward, it skips so fast it's impossible to accurately skip commercials. I would also like to see the ability to select stream quality for the sake of saving data.		User Interface and UX
The Angry Intern	2.0 out of 5 stars	App is good, FuboTV's service is not.	Terrible. I signed up for the free trial to watch the USMNT play in the World Cup Qualifiers. Feed goes down about 5 min before the match starts and is down until after half time. Heard plenty of other complaints about how the services tends to crash during big matches. Their support person running the twitter account seemed overwhelmed and kept suggesting temporary fix that wasn't working either…		Performance and Stability
Rustyn R. Rose	2.0 out of 5 stars	Clunky and overpriced	We got this on the one week free trial to watch the Monday Night Football game. It took the better part of an hour to get it installed and working, only to get an error that said it didn't work on our Apple Fire device even though it was downloaded specifically for that device. We finally had to back out of Apple and go through Roku to get it to work. They are also extremely overpriced for what y…		Compatibility and Device Issues
Fred	4.0 out of 5 stars	Sling TV does have 2 main packages (Blue & Orange) and if you get Orang Plus sport Extra you will pay $25 for 44 Channels BUT there is a good point with Sling Orange + Sport Extra that you ...	I am using it for a week. I compared with Sling TV for sport channels, Fubotv does have more channels and you pay $35 for 76 channels, Sling TV does have 2 main packages (Blue & Orange) and if you get Orang Plus sport Extra you will pay $25 for 44 Channels BUT there is a good point with Sling Orange + Sport Extra that you have on-demand or featured movies choice that you won't find with Fubotv. I…		Functionality and Features
Jeremy	1.0 out of 5 stars	FUBO tv look elsewhere for live TV	It may let you watch NFL just not Monday night football, my local channels were very laggy and you could not watch for more then about 15 seconds or so without a skip in the picture or audio. The over all picture i think was ok and it was very easy to navigate. It was convienant to watch missed shows, and the recorded playbacks were good with none of the above issues. But i already have a free op…		Performance and Stability
Michael S.	4.0 out of 5 stars	Impressed with Fubo so far	Mu wife and I decided to try Fubo and so far we love it. The only issue we have encountered is not being able to set our Home location but this is due to our internet provider being LTE based. Other than that the fact that you can get virtually all the channels we had with Dish, you can DVR via the cloud and stream to different devices is a huge plus. If you are not sure about trying I would enco…		Compatibility and Device Issues
Tim Murphy	3.0 out of 5 stars	Crashed during the SuperBowl	I signed up for the free week to give it a try, and to hopefully watch the SuperBowl in 4K HDR streaming quality - Fox Sports was planning to stream a high-res streaming game for the first time. It was not that good an image and it finally kicked into high resolution after about 5 minutes, and then crashed midway through the game. I had it going on two televisions so it was not my set. I also hav…		Performance and Stability
Liz	4.0 out of 5 stars	BIG thumbs up for customer service!	No ABC or ESPN means fewer stars. I watch a lot of live sports, and it seems that games are anywhere from ten seconds to over a minute behind cable, but that seems common with streaming services.One very important thing that is FANTASTIC is their customer service. Very extremely impressed with every rep I've spoken with, whether it was a billing or a tech question. Knowledgeable, personable, genu…		Customer Support and Responsiveness
John	2.0 out of 5 stars	I'm ditching FuboTv and going to Hulu January 2020	Both of my subscriptions were just pre-paid for January but I'm getting rid of Fubo on January 24. The product was ok but had issues with subscriptions from day one. I held on for five months now but am sick and tired of when they update their software that I have to go through and reactivate most of the channels that are included. My current configuration is Firestick TV 4K with Fubo and Sling O…		Functionality and Features
LynnG	1.0 out of 5 stars	Fine if you don't have cable	A long way to go before I cut my cable. Very clutsy interface and not user friendly. Had lots of pixilation and drop in picture quality. Support is poor. NO ABC so my wife hated it. Some of the games I wanted to watch were not available but I could stream them on my iPad. Cloud service is basic and problematic -- can't fast forward while recording in session, cant programs until they are schedule…		User Interface and UX
Kindle Customer	4.0 out of 5 stars	works fairly well but cannot abide the commercials	For the most part this worked very well, a bit confusing about changing channels and viewing options. It was a wake up call as to how bad commercials are and how often they occur. I will not continue and will go back to streaming without commercials. This is not an issue with Fubo but rather an observation of just how bad live TV has become. Most commercials absolutely insult ones intelligence!		User Interface and UX
BoatCamper	1.0 out of 5 stars	FuBarTV	Does not work 95% of the time. If you would like to watch this on your firetv stick, understand that under peak load this app will not even start. When this app does work (games no one is interested in) expect lag, poor image quality, and tearing. Autogoooool. Stop wasting our time FuBaRTV.		Performance and Stability
A customer	1.0 out of 5 stars	Terrible reliability, worse customer support	The product has potential. It has the channels except for Turner channels. But, it you watch a highly watched sports event Fubo doesnÃ¢â¬â¢t have the bandwidth to deliver. You will get several Ã¢â¬ÅweÃ¢â¬â¢re having technical difficultiesÃ¢â¬ï¿½ messages interrupting the game. If you call customer service itÃ¢â¬â¢s an hour on hold to get a person who knows less than the customer. If you …		Compatibility and Device Issues
ninjacb	1.0 out of 5 stars	not worth it to me	so i signed up for fubo tv, thinking their offerings for streaming would be a great deal. would be if it actually streamed anything. i got slow to no streaming altogether and then if or when the picture actually held, the quality was blurred and unclear. the selection of shows to watch seemed great. but of no use to me if they don't actually stream. hope others have better luck than i did.		Performance and Stability
Gabriel Heck	1.0 out of 5 stars	not the Answer unless you like missing 4th quarters, 3rd period, 9 innings or 2nd halves	I MEAN 7TH GAME OF THE WORLD SERIES AND IT GOES TO OTHER PROGRAMMING IN THE 7TH INNING. HOW CAN YOU DO THAT AND EXPECT TO CALL YOURSELVES A SPORTS APP FOR FANS? This is a great app if you don't mind the games shutting off in the 4th quarter, 8th inning or 3rd period. On multiple occasions this app just shuts down because it ran out of time and in the most important part of games. And the price of…		Functionality and Features
MN Gear Head	1.0 out of 5 stars	My Mistake	This is the slowest and most difficult app of the roughly 50 downloaded on my Amazon Fire stick. It also did not offer all of the NFL games I was hoping to watch. I cancelled this option after my trial period because I could not believe how few shows it offered. I kept thinking there was something I had missed. It turned out the only thing I was missing was the shows I wanted to watch.		Performance and Stability
Jeffrey Sousa	1.0 out of 5 stars	Unreliable streaming. Poor customer service.	Horrible streaming. Feed kept losing sound, then freezing, then going to a white screen before sending you back to the fubo home screen. You have to reset the channel every 5-7 mins.I have fast and reliable internet service and no issues with the fire stick.Customer service only offered a partial refund $20/60.00 USD monthly advanced fee (which could take up to 2 weeks to come back to me) and to …		Customer Support and Responsiveness
Richard Weaver	3.0 out of 5 stars	Very Expensive For Yearly Subscription	I subscribed for cycling events only. I canceled after the 6 weeks were up due to the expense. Somewhere around $30/month. Customer service is very good. They are out of NYC and pick up the phone all day. Pretty easy to get someone. Each person pretty knowledgeable about the service. Sometimes the missed events didn't show up after the event and I had to call. Its the same transmission as the NBC…		Customer Support and Responsiveness
SCC	4.0 out of 5 stars	Not bad	I canceled cable and I'm using other platforms for entertainment. I have Netflix, Prime Video, and FuboTV. I had continuous buffering issue with Hulu and I'm running 100mbps/100mbps. Nothing else that I've tried had buffering issues. The only reason I got FuboTV was for football. It lacks many of the command features which cable has but other than that it's okay.		Functionality and Features
UrAverageReviewer	2.0 out of 5 stars	Mere OK service	Pros of Fubo:1. 4K Channels / On-Demand Content2. Amazing Stream Quality3. Good variety of Sports Channels4. Easy to useCons of Fubo:1. No Disney Channels in any packages (Deal-breaker for my family)2. Limited screens that can be watch content at a time3. Customer service is lacking4. Local channels are lacking		Customer Support and Responsiveness
Old Punk	3.0 out of 5 stars	Good choice of channels but recording forward and back needs improvement	Fubo is almost the only choice if you want to include NFL Network in your channel lineup. But the DVR controls for forward and back don't show a screenshot of where you are in the program so it's pretty useless. Other live TV apps have a better interface. We also had some stalling and slow start up with this app. We are going with a competitor even though they have less channels.		Performance and Stability
Karen A.	4.0 out of 5 stars	Many good channels offered, BUT no ABC and ESPN	I liked the channel offerings in general; however, ABC and all ESPN channels are not offered. I was willing to live without ESPN, but not having ABC was a definite showstopper for me.I liked the functionality from Amazon Fire stick and Roku where you can move around the live TV grid "By Date" for approx. one week into the future.Very nice that you can go back in time and watch previously aired co…		Functionality and Features
Paul Boyce	1.0 out of 5 stars	FUBO sucks! I was not able to watch even one show.	FUBO sucks!!! I was not even allowed a free trial. FUBO demanded that I give out one of my Credit Card numbers over the Internet or over the telephone to a total stranger. I refused. I was then denied access to watching any show on FUBO. The "Free 7 Day Trial" is a total sham. I even called Amazon's Customer Service to have them help me to subscribe to FUBO without the necessity of giving FUBO my…		Customer Support and Responsiveness
Ian	1.0 out of 5 stars	Avoid this, wait until work out the bugs. Terrible performance.	Awful feed, choppy and freezes constantly. Sling doesn't do this on the same internet connection, Direct TV doesn't do this either. Also, the DVR just doesn't work. I couldn't watch a single match.		Performance and Stability
Gymkat	2.0 out of 5 stars	... free trial & while it seems to be a great service w/ a variety of channels it just would ...	I signed up for the free trial & while it seems to be a great service w/ a variety of channels it just would not work on our Fire Stick or any of our Amazon devices. (only worked on my computer?). I went back & forth w/ the customer service reps for over two days but nothing worked. I will note that the customer service reps. were courteous & seemed to go out of there way to try to help but nothi…		Compatibility and Device Issues
Leland W.	1.0 out of 5 stars	Canceling was a problem	I tried fubo and it was fine, but I decided to go with another streaming service. Fubo was supposed to send me an email before my trial ended, but never did. I wound up paying a month before I could cancel. It wouldnÃ¢â¬â¢t let me login to my account to cancel, so I had to call the service number after doing a search on the internet. You never talk to a human, but you can cancel by following th…		Customer Support and Responsiveness
Chris VH	4.0 out of 5 stars	Great picture. Stable. Live local TV and NFL red zone but no CNN?!?!	I got Fubo specifically for NFL red zone and local live TV. Those were my must-haves. The interface and picture quality is good and the channel selection is OK, except no CNN!?!? Not happy about that. Very happy with the stability and picture quality, though. ItÃ¢â¬â¢s at least equal to Verizon fios cable TV. Might be better.		User Interface and UX
R. Lee	4.0 out of 5 stars	Great cable cutter option	What I like about fubotv.1. Price 2. Channel selection.3. Video quality. 4. Good add ons.5. No contract, stop service whenever you want.What I don't like.1. Every once in a while fubo will freeze or stop working.2. I wish the channels had numbers and could be used to change the channel.		Performance and Stability
Chris	4.0 out of 5 stars	Pretty Good Alternative to Cable/Satellite TV Offerings	Likes:500 hour cloud-DVRGuide provides snapshot of current/upcoming broadcasts (shows, movies, etc...)Easy setupWide variety of channels (The ones that most people would watch)Dislikes:No 30 second skip-forward (Found in other providers' DVR options)No 10 second skip-backward (Found in other providers' DVR options)No configurable setting to limit number of recorded show (e.g. Only keep last 5)Fas…		Functionality and Features
Gladari	2.0 out of 5 stars	Very disappointed, falsely advertised getting my local channels	I was very disappointed. I tried several times to get questions answered from their customer service before trying it, and the answered some question but not the ones I asked. After signing up, none of my local channels were available. Lots of sports channels, but none that had the Super Bowl or any NFL for that matter. Also no NHL. Overpriced for what you get in my opinion. I'll still with Sling…		Customer Support and Responsiveness
Andrew Lothian	3.0 out of 5 stars	Adequate ability, good for sports	FUBU tv is just ok, it's very ambitious which is good, but it's layout is lacking a well thought out navigation. Leaving you to search for specifics to watch. It replays commercials over and over, so annoying. The price really sets this as out of usable for less money I would choose Hulu live or YouTube TV.		User Interface and UX
MONICAN	1.0 out of 5 stars	Cable TV programming sucks!	It's not worth the money. More to watch on Netflix, Starz, Hulu, Amazon and commercial free or any single streaming platform than the pap smear offered on Cable TV and the alphabet networks! +you can get your news from a variety of sources on youtube (even though it's heavily censored against conservatives).		Compatibility and Device Issues
Dan S.	3.0 out of 5 stars	Buffering issues	Interface is great. easy to use but im having some buffering issues. i dont have this type of problem with other steaming services like netflix, hulu, etc but i guess maybe the difference is this is live TV? it was terrible while watching the superbowl. my kids are getting frustrated also while watching their shows Nick jr, etc. likely going to cancel.		User Interface and UX
art valle	4.0 out of 5 stars	Fubotv streaming Sports +	If you're a sports fan then fubotv might be the streaming service for...You get Sports Plus your lineup of cable channels.fubotv does not provide ESPN services or NFL Redzone but it does provide NFL Network... One of fubotv's best features is their menu, especially if you're a soccer fan, great navigation features to follow your favorite teams and their games... But it comes with a price, fubotv …		Functionality and Features
Terry	3.0 out of 5 stars	Not bad, just not for me	The service is too expensive to be considered a cord cutting alternative. I realize it has tons of sports which are not cheap but I still don't think it's a good cord cutting option. The video quality is sub-par in my opinion. Despite having a very fast internet connection, the video seemed to buffer everytime I opened an event. Additionally, the video seemed to lag and get choppy during the fast…		Performance and Stability
VINCE S.	4.0 out of 5 stars	All the channels I watch	All the channels I watch and none of the useless extras. Recording feature works great. Would like it if the fast forward actually scrolled on a timeline and you could see the video moving forward in real time. Right now your forward clicks move the show forward blindly in increments of 15 seconds.		Functionality and Features
Diane maggio	3.0 out of 5 stars	Freezes a lot. Have to log in a lot	I like the channels that fubo offers, All my favorites. The picture is clear when it gets focused. Sometime looks pixilated for a minute or two. I have to log back into fubo quite often. My picture will freeze, then I get the circle. I have to exit out and come back in. I do have a lot of devices running in my house, but my living room TV that has fubo is the only device that freezes. Not the vid…		Performance and Stability
jake sonnier	2.0 out of 5 stars	Constantly loses signal.	Paying $44 a month for fubo is ridiculous. It plays the selected channel for about 1 minute before it loses signal and I have to exit out to the main screen and reload the selected channel. I shouldnÃ¢â¬â¢t have to do that with amount of money IÃ¢â¬â¢m paying. It makes no sense that when it loses signal, it will not regain it again unless I reload the channel. I know itÃ¢â¬â¢s not my intern…		Compatibility and Device Issues
RST15	3.0 out of 5 stars	Too expensive	I enjoyed this service, but in less than a year, they're raising the price $10/month for channels that don't interest me. I am ending my subscription this month as the price is more than my DirecTV used to charge me. Very disappointed and unable to get any response over the phone or via email to customer service. If you sign up now, your cost will increase in August by $10.		Customer Support and Responsiveness
Amazon Customer	3.0 out of 5 stars	Not bad but, definitely needs some improvement.	So far this app has worked fairly well for me, had some buffering issues at the beginning but that was due to my slow internet service which eventually was fixed, the price is really fair for what is provided, I was paying before over $120,00 a month and I didn't have any sport channels other than just ESPN, that's why I dropped Direct TV. The only thing negative I can say for now is the "Subtitl…		Performance and Stability
TiO	4.0 out of 5 stars	Close To Perfecttion.	This is a great streaming service with most channels available except a few like TVOne and others. I am considering this service to replace my DirecTV Now/AT&T TV. The interface could be a little better and I wish it would continue to play the current channel while I browse the guide.If they fix that and offer a discount with Showtime, I'm sold.		User Interface and UX
Marc	1.0 out of 5 stars	Don't waste your time	I would have given zero stars if that was an option. Everything was in Spanish and I couldn't figure out how to switch it to English. I called the customer service number (which is automated) and it said it couldn't find my account. I cancelled it within 30 minutes of starting. Save yourself the headache. Don't waste your time. There are plenty of other options that work.		Customer Support and Responsiveness
Tito	3.0 out of 5 stars	Disappointed	What surprise me was the lack of staying connected. It couldn't have been my wifi because the other streaming apps did not lag or would time out like Fubo app did. Twice I had to completely restart the Fubo app in order to get it going again. Not happy whatsoever..		Performance and Stability
jbordetas	2.0 out of 5 stars	I like this quite a bit	I like this quite a bit. Has every channel that I am really interested in. Of course I will add HBO and SHO. But this is what I was looking for. Docked one star for interface, UI is amateurishI ended up dropping the subscription. Buffers way to much and there is no way to setup recordings in advanced. Dropped to 2 stars		User Interface and UX
Daeamo	4.0 out of 5 stars	Missing two channels	Pretty much all the channels I want but for a sports streaming service, you are missing a totally sports channel.You don't provide ESPN. Although I can do without most of their on air talent(less), I will miss their coverage of Monday Night Football and Saturday morning College Football coverage. I will need to subscribe to Sling TV in order to get ESPN and use my antenna for the ABC Network whic…		Functionality and Features
GamerGuy	3.0 out of 5 stars	Its good if you want bein and univision deportes	The basic plan has only two valuable channels...bein sports and univision deportes...the other channels included arent really of any importance.. nothing to watch there and if you want more channels you have to pay more i think 9.99 is already more than enough for at least 4 important sport channels a month but its good if you want to watch the most important soccer leagues in Europe...for me its…		Performance and Stability
Farshad Ghazi-Modghaddam	4.0 out of 5 stars	Got it for the World Cup	Overall a good app for sports although while watching TV series, the feature to move to the next episode is missing (i.e. the binge watcher feature ;-) but a great way to get World Cup Soccer from all the sources. It is even better than the Fox Sports app and it is getting many of its content from them! go figure.I was happy to get Mr. Robot season 3 ahead of the Prime videos but I have not brows…		User Interface and UX
SarahMedic	4.0 out of 5 stars	Very nice but too expensive for me	Great selection of tv shows & movies. I was happy to find an app I could finally watch Dr. Phil on but disappointed I canÃ¢â¬â¢t afford to buy it. Love the DVR feature. Just wish you could pick which channels you want & only pay for those		Functionality and Features
Mom-to-2	1.0 out of 5 stars	Very hard to cancel	I signed up for a free trial. Did not like how the sporting events lagged. It has taken me 3 days and contacting customer service and I still have not been able to cancel. They make it impossible to do so. Be sure it is what you want, or youÃ¢â¬â¢ll have a headache trying to get out of it.		Performance and Stability
Messi fan	3.0 out of 5 stars	has buffering issues	Tried watching sports, hgtv and a movie. In each case, one of two things would happen every 5-10 minutes1. video freezes while audio continues, then video "jumps" to the current location of the audio. You miss several seconds of video2. video and audio repeat the last several seconds of what you watched. So, as you're watching a show, suddenly you're rewatching the last 5 seconds or so. It happen…		Performance and Stability
Helen P	1.0 out of 5 stars	Would be nice, if it did anything.	Nothing worked. None of the links. The connection would time out trying to connect, in WiFi and without. When it finally loaded and I clicked on any of the channels, they said the link was broken. Definitely not worth $30 a month.		Functionality and Features
Bostonian88	1.0 out of 5 stars	Cancelled trial subscription after a few hours	Although the price and offering sounded good at first, there were several show stoppers. There is no ABC service currently. I missed that when reviewing available channels. The web interface for fubo.tv would cause my browser to freeze. The additional charge for DVR services seemed excessive. I cancelled the trial subscription before I had a chance to give that a try.		Performance and Stability
Lanya Aldrich	4.0 out of 5 stars	Great picture	I'm happy with the number of channels we get , very compatible with cable ( we ordered extra channels). Get all the channels we love and the picture is clear. My only issue is that occasionally the sound will be behind the picture along with the live sound so you get a echo like effect, then if you change the channel that previous channel sound stays on. I found that if you restart the fire stick…		Compatibility and Device Issues
John Smith	2.0 out of 5 stars	Did not like the user interface	Very annoying to watch part of a movie and then to come back later and not have that movie resume at the point you stopped. Happened more than one and the forward feature was "unavailable". Not my cup of tea.		Functionality and Features
Happyfeet	3.0 out of 5 stars	Room For Improvement	The lack of major sports channels, and an interface that needs improvement are the main reasons I decided not to continue with FuboTV. For example, when you navigate back to the Guide, you lose the present channel's sound and picture.		User Interface and UX
afiore	4.0 out of 5 stars	A mix of channels	Layout is a little odd/confusing. I wish it would open to the guide right away, instead of its own homescreen. Only NFL channel missing for us is ESPN, which I would love the option for, even if it was extra. Otherwise, there's a pretty decent mix of local channels and others, such as Cheddar.		User Interface and UX
Jefferey Wilson	1.0 out of 5 stars	DON'T DO 7 DAY TRIAL VERY CONFUSING	DON'T DO 7 DAY TRIAL VERY CONFUSING doesn't Bring you to parts of the app where you cant get out of the trail until it shows up on your bank statement $64.00/monthly. And is somehow ties to ESPN. Even called tech support they had no answers??? Hours on the phone-still not resolved. More hours on the phone today. Major point; There is NO one place you can find everything you can find about ALL of …		User Interface and UX
Sheree Charf	1.0 out of 5 stars	YouÃ¢â¬â¢re not providing a better product than Cable	DonÃ¢â¬â¢t say Ã¢â¬ÅWatch FreeÃ¢â¬ï¿½ and then charge $60 for a Ã¢â¬ÅFreeÃ¢â¬ï¿½ItÃ¢â¬â¢s false advertising!You are just as bad as Cable.The whole point of Ã¢â¬ÅstreamingÃ¢â¬ï¿½ is to watch WITHOUT paying the insane fees Cable companies charge, and get a better quality picture.If a consumer is paying $65+ for hi speed internet in order to stream and youÃ¢â¬â¢re charging $60 on top …		Functionality and Features
Karah	1.0 out of 5 stars	Not happy with customer service	I signed up for a 7 day free trial the day of the Super Bowl for the halftime show and forgot to cancel until the day it renewed (8 days later), because the messages were going to junk mail. I called the same day I was charged and it was "renewed" for $59.99 for the coming month. NO REFUND, NI MERCY - RIDICULOUS AND BAD CUSTOMER SERVICE		Customer Support and Responsiveness
Bill	4.0 out of 5 stars	Great option to cutting the cable	It has most of the channels I watched on satellite for almost half the price. Simple remote with my device makes it a little time consuming to navigate channels. Clear picture, no buffering. Just need a good internet provider with speed and your ready.		Compatibility and Device Issues
Hans Wagner	1.0 out of 5 stars	Endless password resets, dormant support team.	Contents is probably OK but set up is a chore. So far I have reset my password 5 times in 5 days, still no access on my TV (thru Fire stick). Have asked for support on Friday, still waiting for an answer ........		Customer Support and Responsiveness
Amazon Customer	1.0 out of 5 stars	DoesnÃ¢â¬â¢t have the features of fubo app on Apple TV, roku and PlayStation Vue	you canÃ¢â¬â¢t view the guide while watching a program. Apple TV and roku apps allow you to continue to watch a stream while surfing the guide to see what else is on. CanÃ¢â¬â¢t do that with firestick. It also doesnÃ¢â¬â¢t support side by side streams allowing you to watch more than one channel at the same time. Apple TV and and PlayStation vue allow that. Amazon is huge. IÃ¢â¬â¢m not sur…		Customer Support and Responsiveness
MoMo	4.0 out of 5 stars	Fubotv	It is not that easy to use as there are more steps in deleting the recordings and other functions - I was thinking of switching from Hulu to FuboTV but now I have to think over again.		Functionality and Features
anonymous	3.0 out of 5 stars	Not the easiest to use	Kind of a pain to use. With the fire stick I had to go to my computer to enter a code to get the video to work. Then when I tried to activate it on another tv (with another trip to my pc to enter a code) it killed the stream on my first tv even though it says you can watch on multiple devices at once.		Compatibility and Device Issues
Cynthia A Wedig	2.0 out of 5 stars	DidnÃ¢â¬â¢t stream well	Internet is unavailable where I live but get great signal so everything has to run on airplay here. This freezes up often and your recorded shows donÃ¢â¬â¢t keep playing. You have to re-start each new episode.		Performance and Stability
Jay Crowell	3.0 out of 5 stars	Not worth $60 a month	DoesnÃ¢â¬â¢t have the local ABC channel, itÃ¢â¬â¢s to glitchy on the menu. IÃ¢â¬â¢m currently using YouTube TV and it has local ABC channel but missing A&E but performs better and is $5 a mo. cheaper. Will be switching and dropping Fubu TV		Functionality and Features
sd'a	1.0 out of 5 stars	Unsatisfatory	Never able to stream it. Am not inter stead in it. Too much trouble and Amazon Customer Service could not help or resolve the problem. I do not want to subscribe to it.		Customer Support and Responsiveness
Jeff	3.0 out of 5 stars	Great for soccer lovers	No ESPN or local ABC, Fox is a downer...missing a lot of Football. The fact that you canÃ¢â¬â¢t fast forward your recorded shows stinks. Also Im experiencing a lot of buffering and dropped signal even with 100mbps internet. Does have Scripps channels like HGTV and Food network plus as bunch of Soccer channels.		Functionality and Features
tl23red	1.0 out of 5 stars	Try to get a free trial before you commit. Might not be worth it. nightmare for me.	The only app/streaming service I have that constantly freezes. Also, if you are watching a live event that runs past the scheduled broadcast time slot, you cannot exit the channel and relaunch the live feed. your only option is to launch the replay which starts from the beginning of the broadcast with NO fast forward capabilities. The stream was freezing throughout the 3rd period of an NHL broadc…		Performance and Stability
Elbert Pitts	2.0 out of 5 stars	The Amazon user interface needs improvement.	I absolutely love everything except the user interface for Amazon. Amazon users can not browse channel listing without stopping what you're watching to get to the channel guide. The Roku user interface doesn't have this problem. To me it will make more sense for the Amazon user interface to be better because there is a lot more Amazon users than Roku users. This is the only disappointment but a h…		User Interface and UX
Bonnie Rathburn	3.0 out of 5 stars	Lousy streaming.	Was very happy at first, loved the programming. Fit right in with what we like to watch. But in less than a week, the streaming was terrible. It would freeze than fast forward to catch up. The voices are out of sync. Really disappointed! I give it my trial time to see if it improves if not I will cancel.		Performance and Stability
Steve	1.0 out of 5 stars	just terrible	Terrible. shuts down at every single big game. ALWAYS! You do get a refund when this happens on big games but its really not worth it missing the game it defeats the purpose of paying to enjoy a game.I switched to Sling and they have never ever let me down on any game.		Functionality and Features
Art Paniagua	3.0 out of 5 stars	Almost Perfect-- Lacks ESPN and ABC	I really like FUBO and has been a good LIVE STREAMING app. The big issue I have is that without ABC and ESPN, I am missing some key games I can not see anywhere else. I think if they were to get ESPN And ABC they would have one of the best packages out there that would satisfy most people as a whole.		Functionality and Features
wtnupp	1.0 out of 5 stars	Cuts out of what it is airing-not worth the $$.	Was consider changing from Hulu since price was going up but and this offered NFL. Picture had a slight lag and Fubo stopped showing the game when there was 5 minutes left at the end! Tried to go back and Fubos app said game had ended and it hadnÃ¢â¬â¢t! If thatÃ¢â¬â¢s the way they air, I dint want it -so cancelled!!!		Performance and Stability
michael pointer	1.0 out of 5 stars	Confusing and obscure cancellation process	I think I canceled this, I hope I did. ItÃ¢â¬â¢s administration and navigation are confusing. For about the same amount of money you can get Hulu which has a much more understandable cancellation policy and it works.		User Interface and UX
Amazon Customer	4.0 out of 5 stars	Give it a try!	Simple set up and easy to use. Has a bonus built in DVR at no additional cost. Would have given 5 Ã¢Â­ï¿½Ã¯Â¸ï¿½ but it is missing a few major networks .		Functionality and Features
Shari D.	3.0 out of 5 stars	Good, but with a few bugs to work out!	I liked being able to watch my PAC-12 football, but the screen was blurry when the streaming wasnÃ¢â¬â¢t good!I recorded several football games and the one I really wanted to watch it malfunctioned and didnÃ¢â¬â¢t record it!		Functionality and Features
Matthew R Brungard	1.0 out of 5 stars	Not as advertised!	Would not purchase again. Very expensive for channels you donÃ¢â¬â¢t really need. They say it works across three devices but I could only get it to work on my cell phone. WouldnÃ¢â¬â¢t work on TV or computer. Beware!		Compatibility and Device Issues
Christopher L. Devries	3.0 out of 5 stars	Easy navigation but buffer problems galore	The guide is super easy to navigate and I like how easy it is to favorite channels. The record option is intuitive as well. I have been plagued by buffer problems however. I tried all the suggested helps but it happens with seemingly no predictability.		Performance and Stability
Chris	4.0 out of 5 stars	Worked just as intended with no issues	Loved it! Used it for a game on nbc. DidnÃ¢â¬â¢t lag. DidnÃ¢â¬â¢t buffer. Worked really good. Only reason a knocked a star is that I didnÃ¢â¬â¢t see hbo on the extra movie channels. They have showtime but I like to switch it up once and a while. So for now sling tv works for my house. Definitely be thinking of you guys in the future tho.		Performance and Stability
J.Fo	1.0 out of 5 stars	No FuboTV	Already contacted them with open ticket number, been waiting days for a response and or refund. Strong WiFi and backup phone connection same issues. Just a poor streaming app in Tempe AZ.		Customer Support and Responsiveness
L. Reynolds	2.0 out of 5 stars	Not impressed	Very confusing trying to find on demand shows. Not very user friendly. Also football game that claimed to be on was no where to be found.		User Interface and UX
Amazon Customer	4.0 out of 5 stars	Pros and cons	Pros- Fubo carries all of our local channels Its really easy to use Customer service is really goodCons- Fubo buffers alot. Channels will stop streaming due to FuboÃ¢â¬â¢s technical difficulties. Picture is not always clear. Pricey to only be able to use in one location. Ie if hubby goes to the beach and I stay home, we cant both watch Fubo.		Customer Support and Responsiveness
Robert B.	3.0 out of 5 stars	No search function	The app over all works pretty good. However, there seems to be no search function anywhere, at least no where I have found. It is pretty annoying when I am trying to find a specific show and have to go scrolling through hundreds of other shows just to find mine. There is a search function on the iOS app why not on this one?		Functionality and Features
J-Boy209	2.0 out of 5 stars	Lack of usability	It's UI is just laggy & not very intuitive. The mobile app is a little better, plus 30hrs of DVR storage is lame. YouTube TV gives you unlimited DVR recordings for 8 months or so. Also, no ABC/ESPN/Disney family of channels. And it's too damn expensive for what you get & how polished the Smart TV app is.		Performance and Stability
DOLAmazon Customer	2.0 out of 5 stars	App needs to improve for FireTV Firestick	The channel selection is good but the app interface is poor. There is no settings section where the closed captions can be turned on. When watching a channel and trying to go back to the guide, it goes back to the top of it, so you have to scroll all the way to the channel you were watching. No way to go back to previous channel.		User Interface and UX
Bonnie McCoy	1.0 out of 5 stars	Not as good as NFL Game Day Ticket	Whole reason I downloaded this app was to watch the Bears/Dolphins games as advertised on their site. Once downloaded it did not bring up the game I wanted to watch. It got deleted quickly. Save your money and get NFL Game Day Ticket		Customer Support and Responsiveness
Amazon Customer	1.0 out of 5 stars	App ok only	The app itself might be ok..not completely user-friendly, but fine in general, however, the actual fubutv subscription and set up is horrible - just did the trial so thankfully didn't pay for it!		User Interface and UX
Mark R. Waller	3.0 out of 5 stars	Great Service but has a way to go	I love FuboTV. I'm giving it 3 stars because their functionality is no where close to play station vue. They have a long way to go to catch up. And yet they cost about the same. I picked Fubo because of it's channel line-up. Until something changes, I'll stick with Fubo.		Functionality and Features
Critical Customer	1.0 out of 5 stars	Movies lagging	I have tried to watch a movie 3 times now and it keeps lagging, and I know it's not our internet, because our movies don't lag Netflix and work fine.		Performance and Stability
youarenotwill	4.0 out of 5 stars	Great selection, bad interface	I love having so many choices in sports. The regular cable channels is an added bonus. I really like the DVR function too. The only problem is that it's not a very intuitive interface. I still can't get my dad to figure it out, the fact that he's 69 might have something to do with it though.		User Interface and UX
dennis	1.0 out of 5 stars	Stand for the national anthem.	I cannot support most sports in general due to the fact that too many of the players refuse to stand for the national anthem. Therefore I will not support most spots.		Customer Support and Responsiveness
Jason	3.0 out of 5 stars	Limited channels for the price they charge	High price for what channels you get and what channels you don't get. Missing CW and local stations. Missing ESPN which is a big turn-off.		Functionality and Features
Bianca	3.0 out of 5 stars	I like it but not the best	I like the variety and numbers of channels.I dislike: buffering and freezing too much compared to major competitors (I have max. speed internet); less flexibility on searching other programs while watching tv compared to other competitors. The Fubo platform needs a more updated approach to apps. The only reason I switched to Fubo is the international and spanish channels.		Compatibility and Device Issues
Catherine	3.0 out of 5 stars	Awkward to use with Forests k	Couldn't get to the menu/ guide while watching a program. Slow switching between channels. For the price not worth it.		Performance and Stability
KatI	1.0 out of 5 stars	constant freeze	Every time I have turned it on, it freezes. I have to shut off my T>V. and start over. Somebody said Internet Speed too slow. I checked that and seems to be fine.		Performance and Stability
May Tempest	1.0 out of 5 stars	I didn't get this 38 minutes ago	I've know who's hacked my account...good thing my credit card won't work for awhile yet!And when I see that female dog, I'm going to make her heel...		Security and Privacy Concerns
Johnazon	1.0 out of 5 stars	Fubo is horrible.	It crashes, the menu is confusing, it isnÃ¢â¬â¢t worth the money. Not even close. What a joke. Fubo really sucks.		Performance and Stability
Singularity	4.0 out of 5 stars	Low Latency	There is no lag in transmission. This is far better than some other streaming services that lag an average of 2 minutes behind time.		Performance and Stability
M Coons	3.0 out of 5 stars	Live stream kept buffering.	Purchased to watch an out of region game on NBA TV. The game was blocked out on PS Vue. Great that we were able to get the game but the stream buffered every 30 seconds. Very annoying. My internet is 100mb down on fiber. My device was hard wired. I donÃ¢â¬â¢t ever have buffering issues when streaming other apps. The first 7 days were free and I will be canceling before IÃ¢â¬â¢m charged.		Compatibility and Device Issues
K Aaron Rhodes	4.0 out of 5 stars	Great service, but missing espn n abc	Lots of channels like MTV , plenty of sports too. Good selection of add ons like NFL Red Zone. Good quality n reliability. Only neg itÃ¢â¬â¢s missing ESPN n ABC.		Functionality and Features
Amazon Customer	3.0 out of 5 stars	No Captions Fubo Tv	Does not let me add captions to screen - I have written customer service a few days ago but so far no response!		Customer Support and Responsiveness
mary hill	2.0 out of 5 stars	High price for membership	Price is high for membership. We used free trial for football game that wasn't on sunday ticket. Stream wasn't reliable in regards to picture quality.		Customer Support and Responsiveness
Mark	4.0 out of 5 stars	Good alternative to Cable	My only complaint is no ABC channel other than that worth the money. Very good tech support.		Customer Support and Responsiveness
TingleNanners	3.0 out of 5 stars	Streaming isnÃ¢â¬â¢t there yet	I liked the layout of the menu. It was categorized and simple. The only knock is the quality of streaming and the fuzzy picture. I couldnÃ¢â¬â¢t experience March Madness in 4K. Boohoo! #privilegedwhitepeople		User Interface and UX
Dennis Imhof	2.0 out of 5 stars	Good amount of content BUT the app is terrible	Good amount of content BUT the app is terrible. There is no search function under shows and movies, terrible categorization. It takes forever to find a show. If you want to watch a show starting with a letter back in the alphabet for youÃ¢â¬â¢d have to scroll down forever every single time. No favorites function either. Just downright wayyyy behind todayÃ¢â¬â¢s standard for an app. Very disap…		Functionality and Features
Kathy Mitchell Lewis	3.0 out of 5 stars	I should be a little cheaper	I can get the channels that I watch frequently, but it freezes a lot at night or just blinks out and go back to the firestick home page		Performance and Stability
Amazon Customer	1.0 out of 5 stars	Ok	Rarely use.it. not what I was looking for and streaming can be slow.		Performance and Stability
John MacDonald	2.0 out of 5 stars	Not an effective replacement for PSVUE	Picture quality very poor, with frequent pixilation without effective solution by customer support. Also, customer support is foreign and difficult to understand.		Customer Support and Responsiveness
Amazon Customer	1.0 out of 5 stars	Just use the free trial	The streaming quality and app interface are average at best. The channel selection isnÃ¢â¬â¢t great and the subscription price seems too high for what you get. Hon stay this costs about as much as my cable package and has far fewer channels.		User Interface and UX
Fillmore Wood	4.0 out of 5 stars	Great content but slightly awkward interface	Great content, but slightly awkward interface makes it difficult to select particular events and days. The availability of sports content not available elsewhere makes it all worthwhile.		User Interface and UX
Czaja Silvasi	1.0 out of 5 stars	DonÃ¢â¬â¢t install! Possible hacked code	DonÃ¢â¬â¢t install this App! Many people talk about it being buggy, but I think it has some hacked code because I keep getting messages that the app canÃ¢â¬â¢t install despite having uninstalled I from my fire tv. I am having to reset to factory settings thanks to fuboTV. STAY AWAY		Security and Privacy Concerns
Alf12	3.0 out of 5 stars	CouldnÃ¢â¬â¢t use.	We were at a campground. The wireless was not adequate to support fubo TV. I cancelled it. I was disappointed but not necessarily FiboÃ¢â¬â¢s problem.		Customer Support and Responsiveness
Lynne Watkins	1.0 out of 5 stars	We do NOT recommend it!	We have not had access because the app will not let us log in. There is no customer service person to consult with or cancel with. We do NOT recommend that anyone try this app.		Customer Support and Responsiveness
Shenera	3.0 out of 5 stars	Not sure if I like this service	I liked the availability of multiple channels and the DVR function. But found it difficult to use in comparison to other streaming services. It also kept refreshing and I get error messages.		Functionality and Features
halftone	1.0 out of 5 stars	not a very good interface	The interface was not really all that good and it does not have the local ABC station in New Hampshire unless it was hidden in that interface.		User Interface and UX
sandi	1.0 out of 5 stars	I DO NOT WANT IT!!!!!!	I only wanted to investigate- not subscribe. Our band width will not support fubo		Customer Support and Responsiveness
Jonathan	3.0 out of 5 stars	Good if you don't need ESPN	Good signal and easy to use. If it were a bit cheaper and included ESPN I would still have it. DVR functions well but recordings cannot be extended so I missed the end of a few games.		Functionality and Features
Daniel	1.0 out of 5 stars	dissapointed	It crashed the one time I really wanted to use it which was for the USA national team game where we didnt qualify. To add insult to injury, it came on just in time to see all of the terrible-ness happen for the usa (80 minutes late). They need to get some much better servers in order to pull off what they are trying to make a reality		Performance and Stability
Wendy White	4.0 out of 5 stars	App loads slow	Got tired of att and sling showing theyÃ¢â¬â¢re symbol during commercials. Went to Fubo more channels for same price. App does load a little slow but so did att.		Performance and Stability
Review response	1.0 out of 5 stars	WARNING: IT'S A WASTE, DON'T BUY IT	I do not recommend this service because even with a great internet connection, the stream kept cutting out or lagging, plus it was always about 30 seconds later than the live broadcast!! Not happy one bit, very disappointed. I never give a bad review, I simply choose to not say nothing at all, however, as a paying customer, I would've wanted to know.		Performance and Stability
Caitlin	1.0 out of 5 stars	Couldn't even really try the product	Tried everything to log in after subscribing. Just kept reading error. Tried calling customer service and held for 5 minutes before I switched to trying YouTubeTV. Immediately satisfied with YouTubeTV's accessibility. Had to wait a few days before I could even cancel my Fubo subscription because everything I tried just kept reading error.		Customer Support and Responsiveness
David Draper	2.0 out of 5 stars	Poor connections	I tried this in multiple different locations, was always lagging and pausing sometimes timing out.		Performance and Stability
Amazon Customer	3.0 out of 5 stars	Fubo FireTV App Review	I tried the free trial for Fubo. The video quality on the FireTv was great, however the app was horrible. A lot of obvious features that should be there were not. I tried the native app on my Samsung TV. The video quality was terrible, but the app had the features the FireTV was missing.		Functionality and Features
sam abundis	3.0 out of 5 stars	Better than Hulu but lacks record series option.	They need to add an option to "record series" on their guide and DVR. They are also missing ABC network. They have a better interface than Hulu. If they fix these issues I will switch back and raise rating.		User Interface and UX
Paul R. Thorsnes	3.0 out of 5 stars	Some issues...	A 2 minute lag from broadcast. No closed captioning.		Performance and Stability
jamie	4.0 out of 5 stars	Good app	Good quality, freezes sometimes,		Performance and Stability
Misty R.	2.0 out of 5 stars	Middle of the pack	This app freezes a lot whereas other live tv apps like Sling do not, also DOES NOT HAVE ESPN for for a "sports app" that's kind of a deal breaker. Not the worst live tv app but not the best , middle of the pack.		Performance and Stability
M. Najera	3.0 out of 5 stars	Fubo TV expensive service, average quality.	Interface is really poor, video quality is average, not bad, but not as good as other services like sling tv, and the service is as expensive or more than other similar services, so Fubo should have offered better quality.		User Interface and UX
Love reading	3.0 out of 5 stars	Interface could be better	Did not have Espn and the interface was not as easy to use as Youtube T.V. but it was still a good program but not for me.		User Interface and UX
Wheeler & Associates	2.0 out of 5 stars	Heavy Bandwidth Dependency	fubo is a fairly priced solution, but you MUST have great bandwidth available to you or you will be in a constant state of lag or screen freezing for more than 15 seconds at a time. Cancelled subscription within the trial period.		Performance and Stability
Anthony	4.0 out of 5 stars	Good	Has all I need at a affordable price, never lags and quality is great		Performance and Stability
Manny	4.0 out of 5 stars	Better options than sling	The local and sport channels are great and the interface is really easy to use.		User Interface and UX
daniel leslie	1.0 out of 5 stars	Could be much better especially for the price	Has some good features but also a lot of buffering issues and sometimes cuts completely out .		Functionality and Features
Robert Hale	1.0 out of 5 stars	Not my kind of interface	I was not a fan it the layout or user interface.		User Interface and UX
Mike H Johnson	1.0 out of 5 stars	Will check back later	Not very useful		Functionality and Features
seth bergstrom	4.0 out of 5 stars	Overall good service	I like the picture and stream quality. I donÃ¢â¬â¢t like the interface and the difficulty of navigating. It is lacking in channels people want like ESPN.		User Interface and UX
arthur gray	4.0 out of 5 stars	Good but not great	I liked the sports but the locals are missing which is very important for games and also no ESPN, how are you all about sports and don't have ESPN?		Functionality and Features
antonio nieves	3.0 out of 5 stars	Just ok fuboTV Live	It's just ok as it lags too much for my liking.		Performance and Stability
Slikpt	2.0 out of 5 stars	Recording and pause problems	Recording and pausing did not function properly.		Functionality and Features
Boutwells	3.0 out of 5 stars	Good service	Hate hate hate the rewind and fast-forward function. I mean really 15 seconds at a time!		Functionality and Features
David R Keith Jr	2.0 out of 5 stars	No customer service or tech suport.	I canceled during the first week. I was unable to log into account on FireTv. and no technical support available,Had no problem logging in with PC, Andriod tablet or Andriod cell phine.		Customer Support and Responsiveness
Flip Spiceland	1.0 out of 5 stars	Currently only method to stream any sporting events in 4k	Did a trial signup to watch michigan vs western Michigan football game on the 4K beta FS1 channelChannel crashed every couple minutesPlayed this from the app on rocku ultra and watch 4K via Netflix and prime video with no problems		Performance and Stability
Domingo Castro	1.0 out of 5 stars	It freezes constantly is not worth the price	The price is not worth for the quality of the service. Some programs freezes. This was a constant problem.		Performance and Stability
L. Beer	1.0 out of 5 stars	Impossible to cancel	Did not want. Chatted with rep and she could not cancel it nor BTN +. Told me I had to remove them from my device. Couldn't find them to do so. Hoping I will not be charged. I will not pay.		Compatibility and Device Issues
Jerry H Gerling	1.0 out of 5 stars	Missed half of my favorite soccer team's game - Liverpool vs Tottenham - as ...	Buffering 20% of the time. Confusing menus, not able to access all programs from cross references. Missed half of my favorite soccer team's game - Liverpool vs Tottenham - as result of a "program down, try again a little later" notice.		User Interface and UX
Peklossal	4.0 out of 5 stars	Intuitive UI - Easy to Navigate	The App's interface is easy to navigate and responds (or snaps) from screen to screen w/no discernible lag, given that I'm running the app on a Fire TV 4K stick with a fast connection to the web (~65 Mbps download speed).		Performance and Stability
Patrick	3.0 out of 5 stars	ItÃ¢â¬â¢s.....ok	Site crashes a lot. Also, on occasion, when you try and change a channel, the sound from the previous will NOT stop and plays over the current channel. It takes a force stop of the app to fix the problem.		Performance and Stability
Amazon Customer	4.0 out of 5 stars	Not bad, could be better	It's missing a few of our favorite channels and a lot of unnecessary channels as well.		Functionality and Features
Mamabean14	4.0 out of 5 stars	Needs ESPN & last local channel.	Just needs ESPN & is missing 1 of the local channels. Not quite as polished as Playstation Vue, but well its still going & the Vue is going bye bye. Next to no buffering, so thats nice. Would be 5 stars if it had ESPN.		Functionality and Features
Rebecca Slominski	1.0 out of 5 stars	Don't get app	Couldn't get to work. Couldn't get ahold of someone with customer service.		Customer Support and Responsiveness
Mark S. Harvala	3.0 out of 5 stars	Buffering Issues	Enjoy Fubo other than the buffering that at times freezes the program youÃ¢â¬â¢re watching. I then habe to exit out of Fubo and then re-Enter the program. Commercials repeat and repeat and repeat during commercial breaks.		Performance and Stability
MELISSA COVERDILL	1.0 out of 5 stars	Beware this purchase. Impossible to Cancel	Phoned customer service within an hour cancel during free trial. Refused to help. Month 3 being charged for an account that hasn't been used!		Customer Support and Responsiveness
Daniel Gonzalez	3.0 out of 5 stars	Good but costly	What I was looking for but should be able to stream more than 1 device at a time for $45/month. $5/month to stream on multiple devices		Compatibility and Device Issues
Denise	1.0 out of 5 stars	Horrible customer service.	Horrible customer service. Charged account after canceling subscription and refused to return money. Didn't have the show's and channels they advertised having. Total rip off. Do not use this.		Customer Support and Responsiveness
David A, Cobin	4.0 out of 5 stars	It freezes too often	I use it to watch rangers hockey games. Too frequently the stream freezes. When it works it is great. I aalso use it to watch the news, . It does not freeze as often. I will use it to watch other shows.		Performance and Stability
Hamilton Traylor	1.0 out of 5 stars	Problems	Wanted it for ESPN and related sports networks. Spent a lot of time on tech support. Gave up and went to Sling. They tried, but simply too hard.		Customer Support and Responsiveness
Sug	1.0 out of 5 stars	Makes me almost miss comcast	Although I like the selection of Fubo soccer coverage, that is where my praise ends. None of my other streaming apps perform so poorly. The incessant buffering while watching live TV is just terrible. Imagine trying to watch Redzone on Sunday and ooops too bad, you cant because today fubo just doesn't work today. Or right in the middle of a match, the screen seizes up and you miss the rest of the…		User Interface and UX
Patrick M Mason	4.0 out of 5 stars	Pretty Good Live Sports Application	I honestly only wanted to see the Olympics, the app has its limitations, as does most streaming apps it lags, over all the FuboTv is mediocre on anything other than sports, but it covers alot of sports. Off the top of my head NHL network and ESPN are not on the STANDARD format, but again I joined this app only for the Olympics.		Performance and Stability
Michael S. Cook	3.0 out of 5 stars	There are better streaming services	Video freezes quite a bit. I have canceled it.		Performance and Stability
Pauline Goldsmith-Johnson	1.0 out of 5 stars	Did not stream	The app delayed on an episode of a show and then a message popped to say that the device was not compatible even though it allowed me to sign up online with a security code.		Compatibility and Device Issues
Amazon Customer	2.0 out of 5 stars	Two Stars	not a great interface, problems with certain features causing app to close.		User Interface and UX
Marcy Brooks	2.0 out of 5 stars	Not playing correctly	Great games featured buy kept rebooting and Ã¢â¬Åscreen shaking.Ã¢â¬ï¿½ Missed 3/4 of game		Functionality and Features
Donnie Gay	1.0 out of 5 stars	Recording feature did not work	Recording feature didn't work. While watching a recorded football game, I paused the program for a few minutes.. When I returned after less than 5 minutes, the recording had disappeared		Functionality and Features
Christina C.	4.0 out of 5 stars	I like it mainly because it's the only one that offers ...	I like it mainly because it's the only one that offers the channel i want. I did experience some freezes here in there but not frequently. So far i am keeping my subscription but would like 0 freezes for a 5 star.		Performance and Stability
Chris D	1.0 out of 5 stars	Extremely Disappointing.	Wanted to watch one game, but actually found myself interested in the packages they offered and might have considered keeping fubo since we are dropping Directv. However that first night all of fubo crashed. Even the webpage accessed by internet on a computer so I couldnÃ¢â¬â¢t contact support.		Performance and Stability
Jason hall	1.0 out of 5 stars	No customer service	Supposed to be a free trial and they charged me money and they have no customer service or an esy way to cancel the subscription		Customer Support and Responsiveness
LadyLove60	1.0 out of 5 stars	Not worth the aggravation and the frustration.	The live stream freezes all of the channels donÃ¢â¬â¢t work. I can be watching something and it go back to the home screen. Looking for reliable streaming more channels for that price.		Performance and Stability
Vincent	4.0 out of 5 stars	Price	Guide was not easy to navigate, it was confusing . I probably canceled too soon. Would try it again if made easier to understand. Had all the channels I wanted & liked the price.		User Interface and UX
Micky	1.0 out of 5 stars	channels	missing channels i watch		Functionality and Features
Kevin	3.0 out of 5 stars	CBS nbc no abc	DidnÃ¢â¬â¢t get local channel 7 ABC why is that missing thatÃ¢â¬â¢s one of my local channels other than that everythingÃ¢â¬Ës OK so far so good		Functionality and Features
Jae Fernandez	3.0 out of 5 stars	Three Stars	Interface is nice, selection not so much.		User Interface and UX
kevin burns	2.0 out of 5 stars	Interface lacking	Cloud DVR interface not good, skipping ahead is a pain, guide works oddly, doesnÃ¢â¬â¢t seem like it fully worked out.		User Interface and UX
Nicole Staley	1.0 out of 5 stars	Not Worth The Money	Fubo would constantly freeze and not work, it's not worth the hassle or the monthly charge.		Performance and Stability
Heather Oleson	2.0 out of 5 stars	Good sports access	Internet did not support the amount needed for live feed, however, had great shows and sports access.		Customer Support and Responsiveness
HM	3.0 out of 5 stars	Three Stars	VERY slow to load.		Performance and Stability
Fabio	2.0 out of 5 stars	Very slow	Does not work.. very slow and image is not good		Performance and Stability
Charles J.	1.0 out of 5 stars	Frustrating to watch	The picture frequently freezes up, which is especially not good when watching sports. I am cancelling the Fubo subscription. Also, when accessing the app, most often it can't connect unless I unplug and plug in the Fire stick.		Performance and Stability
Stephanie S	1.0 out of 5 stars	Not worth the money!	No TNT, TBS or ESPN. Definitely not worth $70 monthly. I have to pay for another streaming platform just to watch the NBA on top of the extra fee for Fubo.TvÃ¢â¬â¢s sportÃ¢â¬â¢s package.		Compatibility and Device Issues
Chad Holtquist	4.0 out of 5 stars	Only as good as your internet service	I like the variety of channels and that recording feature. I especially like that they provide broadcast of local channels		Functionality and Features
Alicia Whitcraft	1.0 out of 5 stars	Too expensive	Looking for MLB app to watch my home team. At $50 a month, I will buy tickets and go to the game!		Customer Support and Responsiveness
Khamora	2.0 out of 5 stars	Freezes, lags and buffers slow	I love how it offers extended channels however, the price of $35 a month is pretty steep for a app that freezes terribly & buffers & lags during the shows and commercials...Basically not worth paying cable price for.		Performance and Stability
Amazon Customer	3.0 out of 5 stars	Three Stars	It would have been great but missing a network I like that would be a deal breaker		Functionality and Features
irfan rasheed	1.0 out of 5 stars	user experience is horrible for the fire stick app	I have fubo tv subscription. However, no on demand option is available on the app.I have to use fubotv on the computer in case I want to watch on demand movies. Moreover, user experience is horrible for the fire stick app. I wish they make it similar to their default User interface on computers.		User Interface and UX
T. Moore	4.0 out of 5 stars	Its okay	Cluttered interface. Hard to navigate.		User Interface and UX
Amazon Customer	1.0 out of 5 stars	Stick with DirecTV now	Low video quality, when you bring up the guide, the stream stops, interface is not intuitive. Stick with DirecTV now.		User Interface and UX
Amazon Customer	4.0 out of 5 stars	Great soccer games and more	Great soccer games and more! Every once in a while it does freeze up. You have to shut it down and start over again. A little frustrating...when the reception starts to blimish the picture..you have to restart again. Good powerful wifi is required. Overall! Good ap!		Performance and Stability
Yunna	2.0 out of 5 stars	Not worth it for the price	It keeps freezing and when you change the channel the previous channel's audio feeds over so u have two shows playing at once and it will only stop after I unplug my devices it was very frustrating I couldn't bot even enjoy my trial because I was scared to turn the channel		Compatibility and Device Issues
David P	3.0 out of 5 stars	Good content but unreliable. Constantly retrying to view a channel is not an acceptable experience in 2016.	I was keen to test Bein Sports on fubo tv and was pretty happy with the coverage of non-football events like F1 racing and rugby. The problem I had with this app is the flakiness of the connection. We have a 75Mb broadband link (cable) which supports all the main on-demand movie channels (Amazon, Netflix, Hulu, Crackle) with no problem. Live apps like Twitch and CBS work fine, as did SlingTV (whi…		Customer Support and Responsiveness
Gregory Bryan Hoag	3.0 out of 5 stars	Picture Quality Poor	I understand that streaming HD video is data intensive, but the video quality on fubo is disappointing. I am using the FireTV app, and the video quality is nowhere near as good as other streaming TV. I give fubo 3 stars instead of 2 because they do offer a DVR feature.		Functionality and Features
Josh P	1.0 out of 5 stars	Hated	Hated this app. Too confusing for me		User Interface and UX
Saul Morales	2.0 out of 5 stars	Needs way better picture quality.	I wish it was compatible to 4K TV. Picture was very dark and blurry, didn't even look like HD channels. Sorry.		Compatibility and Device Issues
RayRay	1.0 out of 5 stars	Get your house in order or IÃ¢â¬â¢ll be forced to take my business elsewhere!	My WiFi strength is 150Mbps or more and it repeatedly buffers and freezes. Making it a pain to watch anything! Extremely unreliable!		Performance and Stability
Brad Whittle	4.0 out of 5 stars	19 year Son got this he watches it on the ...	19 year Son got this he watches it on the FIRE stick I got him for collage. So we give this a thumbs up thanks		Performance and Stability
Amazon Customer	4.0 out of 5 stars	Good app!	Great picture quality, guide worked well but the functionality needs some improvement. Overall great for streaming sports		Functionality and Features
Gerald Bennett	1.0 out of 5 stars	donÃ¢â¬â¢t waist your time	there was no search feature and if you wanted to watch anything on demand you had to wait until they aired it even if it was an old episode and you only have 72 hours to watch it		Functionality and Features
joe caronna	3.0 out of 5 stars	Nice app. Not polished but nice	Nice app. Not polished but nice. Cannot watch TV while surfing the guide as you can on Vue. Better interface than Hulu but not great channel selection.		User Interface and UX
Kim Sims	2.0 out of 5 stars	SMH	At times the shows will freeze up and the sound would continue. Then there is no BET, MTV, or VH1. I'm really not happy at all.		Performance and Stability
Amazon Customer	3.0 out of 5 stars	Excellent app just needs few extra channels	Wish it had a few more channels like boomerang,GSN,more than one MTV and country music channel like the multiple devices Cloud DVR and price		Compatibility and Device Issues
James Grayson Jr	2.0 out of 5 stars	Two Stars	Missing too many of my favorite channels		Functionality and Features
dwight martin	1.0 out of 5 stars	Needs a lot of work behind others streaming service	Loading of streaming too slow and to change channels you have to go out vs channel up or down		Performance and Stability
Robert	2.0 out of 5 stars	Frozen Fubo	If would freeze up all the time and you couldn't watch your show.		Performance and Stability
Firestarter	4.0 out of 5 stars	Enjoying TV without all the wasted money!	Wish I could just go channel to channel but canÃ¢â¬â¢t with Firestick. Miss movie channels. Still exploring all the features.		Functionality and Features
Chad F.	1.0 out of 5 stars	Missing channels	Missing channels		Functionality and Features
Floyd Butler	1.0 out of 5 stars	Fubotv mostly buffers	We have real good WiFi. Even with no other devices connected fubotv was constantly buffering. Would not recommend.		Compatibility and Device Issues
Wendy J. Worley	1.0 out of 5 stars	Fubo	Stream quality is so slow and I have mega speed internet.		Performance and Stability
Brittney	2.0 out of 5 stars	Had several options to choose from but seemed like every one I picked wouldnÃ¢â¬â¢t load	Had several options to choose from but seemed like every one I picked wouldnÃ¢â¬â¢t load. Then it would freeze up and kick me out.		Performance and Stability
Andres	1.0 out of 5 stars	Sucks, sucks, sucks...	Wanted to try this out to see some soccer games and see if it was worth the price for future purchase but it just sucked. First, the image quality was blurry most of the time and kept on buffering even though I have a very good high speed internet provider. After 28 minutes in to the game it just kept on displaying a message that there was no connection and to try again. After a couple more minut…		Customer Support and Responsiveness
J. apen	3.0 out of 5 stars	did not realize some channels were missing	it is missing the YES channel and ABC plus a few more		Functionality and Features
K. Francis	1.0 out of 5 stars	Not the best streaming app	Unfortunately this app is too bloated with pay for play features.		Functionality and Features
Bob	2.0 out of 5 stars	Not what I wanted.	A sports oriented streaming device without ESPN. CouldnÃ¢â¬â¢t watch the local channels I wanted.		Compatibility and Device Issues
MARCUS CRAFT	1.0 out of 5 stars	never could get it loaded or set up...never gets to anywhere to set it up	total waste of time..... never lets it set up, never got to use it.... and I have done computer support, so not a rookie		Customer Support and Responsiveness
christine	2.0 out of 5 stars	Slow	Streaming was slow kept breaking up. Didnt like the way the guide was set up.		Performance and Stability
Cat Halligan	4.0 out of 5 stars	Not bad at all	Not as easy to use as expected and it's missing some favorite channels but overall it's a good product for the price.		Functionality and Features
Carmella Walker	1.0 out of 5 stars	Disliked	I didn't like it at all. I couldn't watch a show without it slowing down. It's not worth the money they charge monthly		Performance and Stability
Denise Norfolk	4.0 out of 5 stars	Decent	Like what is offered, just not for $. Easy to use. Difficult to reach customer service by phone and via website.		Customer Support and Responsiveness
Amazon Customer	1.0 out of 5 stars	Does not open on Fire TV	It wouldnÃ¢â¬â¢t open on my smart tv. I guess itÃ¢â¬â¢s not supported on Fire Tv.		Customer Support and Responsiveness
Trix	1.0 out of 5 stars	Not good.	Very non-intuitive - also warnings of being charged for it later were a negative. Couldn't get it to work at all.		User Interface and UX
A. Conway	4.0 out of 5 stars	Four Stars	Missing ABCÃ¢â¬Â¦ Otherwise this is the best service I have tried		Functionality and Features
Mary L Dye	1.0 out of 5 stars	Fraud	I didnÃ¢â¬â¢t use this feature or order anything from fubo. Please explain		Functionality and Features
Marissa Brock	1.0 out of 5 stars	BEWARE!!!!!!!!!	BEWARE THIS APP WILL SLOW DOWN YOUR FIRESTICK. IM GETTING RID OF IT		Performance and Stability
Kindle Customer	2.0 out of 5 stars	Poor streaming quality	The streaming quality is poor. The picture would pixilate very often. Sometimes the picture would freeze.		Performance and Stability
Amazon Customer	1.0 out of 5 stars	Terrible - will never use again. Don't even try it	Terrible terrible app, will never use it again. We tested it, tried it out before the game and about 10 minutes into it - the site crashed. Phones were disconnected, website was down and we had to watch the match on another platform.		Performance and Stability
J. C.	1.0 out of 5 stars	Never able to complete the registration	Registration website was broken. Never able to complete the transaction. Never received what we wanted.		Functionality and Features
Amazon Customer	1.0 out of 5 stars	Too slow	Too slow and freezes alot.		Performance and Stability
Angel Aguirre	1.0 out of 5 stars	Great, -_-	Within 1 hour of use, the application crashed and couldnt watch any of the channels. Great, -_-		Performance and Stability
Kindle Customer	3.0 out of 5 stars	Couldn't really watch tv because it's always crashing!	Freezes and crashes to much		Performance and Stability
Jesse S.	3.0 out of 5 stars	not bad	Missing lot of common channels like ABC, HISTORY ETC. Buffers a lot		Functionality and Features
Ivan M.	1.0 out of 5 stars	The app crashed during an important game, and did ...	The app crashed during an important game, and did not come back until way after the game was over. I will NEVER use it again		Performance and Stability
TBear	4.0 out of 5 stars	Video quality is awesome ... dvr not so much.	It's a great streaming product for sports. With a few holes left to fill. The DVR function still needs allot of work to be used like a real DVR.		Functionality and Features
Tehk	1.0 out of 5 stars	No thank you	Channels freeze alot. I stream 4k with no problem through Netflix and Amazon prime. Would not recommend this over sling tv.		Performance and Stability
Leon	2.0 out of 5 stars	Not good enough for the money	This app confusingly advertises channels which are not actually available unless you pay extra. For 10 bucks you get FUBO PRO that only includes 2 Univision channels. I was able to watch Copa America, but after that you only get to watch the US soccer ligue. No Europe, Brazil, Argentina or even Mexico soccer. The DVR function of the app works very well, and as far as I am concerned, is the most i…		User Interface and UX
jampach	1.0 out of 5 stars	Stability issues.	Did not work, freezes often.		Performance and Stability
Amazon Customer	1.0 out of 5 stars	Not the best streaming service	Freezes often as well as when you watch prerecorded shows it double plays if that makes sense.		Performance and Stability
Mike T.	3.0 out of 5 stars	Not for me	It freezes more than the others that I have tried		Performance and Stability
william montes	1.0 out of 5 stars	I think its a good service, however during the world cup qualifiers	I think its a good service, however during the world cup qualifiers, the app was crashing. might have been to much traffic. for this reason i cancelled it. i was unable to watch the games that i really wanted to watch, due to slowness.		Performance and Stability
RightPath	1.0 out of 5 stars	TERRIBLE SERVICE	Totally frustrated! Impossible to see a complete movie because the screen freezes!DonÃ¢â¬â¢t buy the subscription you gonna waste your money and time!		Performance and Stability
Kindle Customer	2.0 out of 5 stars	In a word meh	Not great... Limited selection, and lagged often. Had to restart movies from the beginning after pausing. This would have been high end in 2005.		Performance and Stability
Amber P.	2.0 out of 5 stars	Not worth the money	ItÃ¢â¬â¢s slow and doesnÃ¢â¬â¢t offer as many channels as I originally thought. IÃ¢â¬â¢m cancelling after my free week trial. IÃ¢â¬â¢ll jusr stick with Hulu to live stream		Performance and Stability
MarkR	3.0 out of 5 stars	It's ok for the money.	It's average at best. Not a very good interface on Roku. Good channel selection for the money, but I don't watch soccer, so a lot are wasted. Don't like having to leave one channel to go to the next.		User Interface and UX
scott david mccaffrey	4.0 out of 5 stars	News/sports	Has more of the channels I like. Slow to connect		Performance and Stability
RHLLA	4.0 out of 5 stars	Pretty good and I can finally watch La Liga	Pretty good and I can finally watch La Liga!I'm not experiencing problems I've read in other reviews from earlier part of 2016. As of Aug. 2016, works really well, I tried to use it on all my devices, FireTV, iPad and laptop, all were streaming very good quality.It also has a "DVR" function, which lets you watch replay of matches you picked up to 72 hours after the game ends. As of right now you …		Functionality and Features
Michael L. Fontenot	1.0 out of 5 stars	Poor App	Poor App installation; customer service is increasingly important to me		Customer Support and Responsiveness
Karon M.	3.0 out of 5 stars	Just missing a channel or 2 like VH1	Pretty good service especially for the price just was missing to channel or 2 for me		Functionality and Features
Juan and Mindy Cadenillas	1.0 out of 5 stars	Frustrating app	Very frustrating app. WhatÃ¢â¬â¢s the point of having this app if it is going to crash if they have too many users at the same time. Sling Tv or Fox on Demand are way better. Not worth it.		Performance and Stability
William	1.0 out of 5 stars	Not worth the price!	Crashed ALOT!		Performance and Stability
Jessica Cam	2.0 out of 5 stars	Video lagging.	There is lag time which is not enjoyable. It also seems a little pricey as well.		Performance and Stability
Jennifer	1.0 out of 5 stars	DonÃ¢â¬â¢t get FUBO	Never worked on any device.		Compatibility and Device Issues
Anna Christine Murphy	2.0 out of 5 stars	Freezes a lot, delayed in actual time.	Streaming poor, freezes often and is very slow to actual time!		Performance and Stability
Craig	1.0 out of 5 stars	One Star	Tv shows constantly freeze and HD goes in and out during live shows		Performance and Stability
Jason LaMacchia	4.0 out of 5 stars	Where is ESPN?	I liked it but ItÃ¢â¬â¢s missing ESPN.		Functionality and Features
Bryan N,	3.0 out of 5 stars	Very limited	I did not like the platform		Compatibility and Device Issues
marky	1.0 out of 5 stars	A ripp off	I do not recommend it, I gave it 1 star because I can't give 0, very frustrating to sign in, is a hustle. I am in the 7 day trial I will not continue. It took me more than 3 times to sign in, trying to watch the clasico. I went back to bein on sling tv, which is not that good neither, but I think I preferred it over Fubo. II took me some time to sign up, I kept receiving a message saying that my …		Customer Support and Responsiveness
Amazon Customer	4.0 out of 5 stars	I really like the channel lineup	I really like the channel lineup. However the stream sometimes freezes or drops quality, if that gets fixed then it is a 5 star review.		Performance and Stability
Ray	2.0 out of 5 stars	Two Stars	Slow & prone to glitches. Be warned.		Performance and Stability
Mary Ann Decker	1.0 out of 5 stars	Did not have the three Local National affiliates	It did not feature the three local channels...only two...NBC and CBS		Functionality and Features
Tbrad	1.0 out of 5 stars	Save you time and money	Dont have alot of channels, kept freezing up and going extra slow never had this problem with directv now or sling tv!!		Performance and Stability
Linda L Lowe	2.0 out of 5 stars	Buffering	Slows down (buffers) at peak times. Especially during NASCAR races.		Performance and Stability
Sarkis Anac	1.0 out of 5 stars	System crashes with big games	I ordered to specifically watch one soccer match, 30 minutes in and the entire system crashed. Turns out anytime there is a major game the system crashes. I deleted and cancelled my subscription the next day		Performance and Stability
GC	1.0 out of 5 stars	Not Worth It	Not at all useful		Functionality and Features
michjed	4.0 out of 5 stars	Good	Some shows freeze		Performance and Stability
John A. Heny	3.0 out of 5 stars	Missing one thing	Missing ABC, or I would replace DirecTV now		Functionality and Features
L. R. H	2.0 out of 5 stars	I was unable to get this app to work, ...	I was unable to get this app to work, and their customer service is non-existant. I would advise not downloading this app until they get the problems worked out. I have been unable to contact them to cancel my subscription before they charge my credit card.		Customer Support and Responsiveness
Wilfredo Rosa	2.0 out of 5 stars	Lot of work still needed	Application for Fire Tv is lacking a lot of functionality and no on demand option. Hangs consistently and interface is disfunctional.		User Interface and UX
Amazon Customer	4.0 out of 5 stars	Interface needs work	Interface needs to improve. Otherwise I love it.		User Interface and UX
Chattanooga	3.0 out of 5 stars	Good service	Good service, great channel lineup, however, needs some interface updates on Fire TV in order to make easier navigation.		User Interface and UX
Ahren Braun	1.0 out of 5 stars	Couldn't log into AMAZON Fire TV after signing up. ...	Couldn't log into AMAZON Fire TV after signing up. Always redirected to reset password. Customer service doesn't answer phone, but did return my call within 1 day. Too late, gave up		Customer Support and Responsiveness
MCX2345	3.0 out of 5 stars	good app but the closed caption obstructs a good portion of the screen	Any play in the bottom third of the screen is hard to watch because of the closed caption (Watching copa america coverage in Univision and Univision Deportes). If this closed caption issue is solved, the service would be fabulous. CC is not useful when watching live sports anyway given the very long transcription delay		Functionality and Features
J. X	1.0 out of 5 stars	One Star	It keeps jumping forward and backwards on the match. Frustrating. Support only has answering machine		Customer Support and Responsiveness
Connie Rhodes	3.0 out of 5 stars	Why some channels not available when paid for?	disliked .Had to try to make adjustsment to device in order to bring in channels		Compatibility and Device Issues
Amazon Customer	4.0 out of 5 stars	Good streaming quality	It has all the channels I need to watch Football. Good streaming quality. Need to improve the interface to make it more user friendly.		User Interface and UX
May Tempest	1.0 out of 5 stars	I didn't get this 38 minutes ago	I've know who's hacked my account...good thing my credit card won't work for awhile yet!And when I see that female dog, I'm going to make her heel...		Security and Privacy Concerns
Johnazon	1.0 out of 5 stars	Fubo is horrible.	It crashes, the menu is confusing, it isnÃ¢â¬â¢t worth the money. Not even close. What a joke. Fubo really sucks.		Performance and Stability
Singularity	4.0 out of 5 stars	Low Latency	There is no lag in transmission. This is far better than some other streaming services that lag an average of 2 minutes behind time.		Performance and Stability
M Coons	3.0 out of 5 stars	Live stream kept buffering.	Purchased to watch an out of region game on NBA TV. The game was blocked out on PS Vue. Great that we were able to get the game but the stream buffered every 30 seconds. Very annoying. My internet is 100mb down on fiber. My device was hard wired. I donÃ¢â¬â¢t ever have buffering issues when streaming other apps. The first 7 days were free and I will be canceling before IÃ¢â¬â¢m charged.		Compatibility and Device Issues
K Aaron Rhodes	4.0 out of 5 stars	Great service, but missing espn n abc	Lots of channels like MTV , plenty of sports too. Good selection of add ons like NFL Red Zone. Good quality n reliability. Only neg itÃ¢â¬â¢s missing ESPN n ABC.		Functionality and Features
Amazon Customer	3.0 out of 5 stars	No Captions Fubo Tv	Does not let me add captions to screen - I have written customer service a few days ago but so far no response!		Customer Support and Responsiveness
mary hill	2.0 out of 5 stars	High price for membership	Price is high for membership. We used free trial for football game that wasn't on sunday ticket. Stream wasn't reliable in regards to picture quality.		Customer Support and Responsiveness
Mark	4.0 out of 5 stars	Good alternative to Cable	My only complaint is no ABC channel other than that worth the money. Very good tech support.		Customer Support and Responsiveness
TingleNanners	3.0 out of 5 stars	Streaming isnÃ¢â¬â¢t there yet	I liked the layout of the menu. It was categorized and simple. The only knock is the quality of streaming and the fuzzy picture. I couldnÃ¢â¬â¢t experience March Madness in 4K. Boohoo! #privilegedwhitepeople		User Interface and UX
Dennis Imhof	2.0 out of 5 stars	Good amount of content BUT the app is terrible	Good amount of content BUT the app is terrible. There is no search function under shows and movies, terrible categorization. It takes forever to find a show. If you want to watch a show starting with a letter back in the alphabet for youÃ¢â¬â¢d have to scroll down forever every single time. No favorites function either. Just downright wayyyy behind todayÃ¢â¬â¢s standard for an app. Very disap…		Functionality and Features
Kathy Mitchell Lewis	3.0 out of 5 stars	I should be a little cheaper	I can get the channels that I watch frequently, but it freezes a lot at night or just blinks out and go back to the firestick home page		Performance and Stability
Amazon Customer	1.0 out of 5 stars	Ok	Rarely use.it. not what I was looking for and streaming can be slow.		Performance and Stability
John MacDonald	2.0 out of 5 stars	Not an effective replacement for PSVUE	Picture quality very poor, with frequent pixilation without effective solution by customer support. Also, customer support is foreign and difficult to understand.		Customer Support and Responsiveness
Amazon Customer	1.0 out of 5 stars	Just use the free trial	The streaming quality and app interface are average at best. The channel selection isnÃ¢â¬â¢t great and the subscription price seems too high for what you get. Hon stay this costs about as much as my cable package and has far fewer channels.		User Interface and UX
Fillmore Wood	4.0 out of 5 stars	Great content but slightly awkward interface	Great content, but slightly awkward interface makes it difficult to select particular events and days. The availability of sports content not available elsewhere makes it all worthwhile.		User Interface and UX
Czaja Silvasi	1.0 out of 5 stars	DonÃ¢â¬â¢t install! Possible hacked code	DonÃ¢â¬â¢t install this App! Many people talk about it being buggy, but I think it has some hacked code because I keep getting messages that the app canÃ¢â¬â¢t install despite having uninstalled I from my fire tv. I am having to reset to factory settings thanks to fuboTV. STAY AWAY		Security and Privacy Concerns
Alf12	3.0 out of 5 stars	CouldnÃ¢â¬â¢t use.	We were at a campground. The wireless was not adequate to support fubo TV. I cancelled it. I was disappointed but not necessarily FiboÃ¢â¬â¢s problem.		Customer Support and Responsiveness
Lynne Watkins	1.0 out of 5 stars	We do NOT recommend it!	We have not had access because the app will not let us log in. There is no customer service person to consult with or cancel with. We do NOT recommend that anyone try this app.		Customer Support and Responsiveness
Shenera	3.0 out of 5 stars	Not sure if I like this service	I liked the availability of multiple channels and the DVR function. But found it difficult to use in comparison to other streaming services. It also kept refreshing and I get error messages.		Functionality and Features
halftone	1.0 out of 5 stars	not a very good interface	The interface was not really all that good and it does not have the local ABC station in New Hampshire unless it was hidden in that interface.		User Interface and UX
sandi	1.0 out of 5 stars	I DO NOT WANT IT!!!!!!	I only wanted to investigate- not subscribe. Our band width will not support fubo		Customer Support and Responsiveness
Jonathan	3.0 out of 5 stars	Good if you don't need ESPN	Good signal and easy to use. If it were a bit cheaper and included ESPN I would still have it. DVR functions well but recordings cannot be extended so I missed the end of a few games.		Functionality and Features
Daniel	1.0 out of 5 stars	dissapointed	It crashed the one time I really wanted to use it which was for the USA national team game where we didnt qualify. To add insult to injury, it came on just in time to see all of the terrible-ness happen for the usa (80 minutes late). They need to get some much better servers in order to pull off what they are trying to make a reality		Performance and Stability
Wendy White	4.0 out of 5 stars	App loads slow	Got tired of att and sling showing theyÃ¢â¬â¢re symbol during commercials. Went to Fubo more channels for same price. App does load a little slow but so did att.		Performance and Stability
Review response	1.0 out of 5 stars	WARNING: IT'S A WASTE, DON'T BUY IT	I do not recommend this service because even with a great internet connection, the stream kept cutting out or lagging, plus it was always about 30 seconds later than the live broadcast!! Not happy one bit, very disappointed. I never give a bad review, I simply choose to not say nothing at all, however, as a paying customer, I would've wanted to know.		Performance and Stability
Caitlin	1.0 out of 5 stars	Couldn't even really try the product	Tried everything to log in after subscribing. Just kept reading error. Tried calling customer service and held for 5 minutes before I switched to trying YouTubeTV. Immediately satisfied with YouTubeTV's accessibility. Had to wait a few days before I could even cancel my Fubo subscription because everything I tried just kept reading error.		Customer Support and Responsiveness
David Draper	2.0 out of 5 stars	Poor connections	I tried this in multiple different locations, was always lagging and pausing sometimes timing out.		Performance and Stability
Amazon Customer	3.0 out of 5 stars	Fubo FireTV App Review	I tried the free trial for Fubo. The video quality on the FireTv was great, however the app was horrible. A lot of obvious features that should be there were not. I tried the native app on my Samsung TV. The video quality was terrible, but the app had the features the FireTV was missing.		Functionality and Features
sam abundis	3.0 out of 5 stars	Better than Hulu but lacks record series option.	They need to add an option to "record series" on their guide and DVR. They are also missing ABC network. They have a better interface than Hulu. If they fix these issues I will switch back and raise rating.		User Interface and UX
Paul R. Thorsnes	3.0 out of 5 stars	Some issues...	A 2 minute lag from broadcast. No closed captioning.		Performance and Stability
jamie	4.0 out of 5 stars	Good app	Good quality, freezes sometimes,		Performance and Stability
Misty R.	2.0 out of 5 stars	Middle of the pack	This app freezes a lot whereas other live tv apps like Sling do not, also DOES NOT HAVE ESPN for for a "sports app" that's kind of a deal breaker. Not the worst live tv app but not the best , middle of the pack.		Performance and Stability
M. Najera	3.0 out of 5 stars	Fubo TV expensive service, average quality.	Interface is really poor, video quality is average, not bad, but not as good as other services like sling tv, and the service is as expensive or more than other similar services, so Fubo should have offered better quality.		User Interface and UX
Love reading	3.0 out of 5 stars	Interface could be better	Did not have Espn and the interface was not as easy to use as Youtube T.V. but it was still a good program but not for me.		User Interface and UX
Wheeler & Associates	2.0 out of 5 stars	Heavy Bandwidth Dependency	fubo is a fairly priced solution, but you MUST have great bandwidth available to you or you will be in a constant state of lag or screen freezing for more than 15 seconds at a time. Cancelled subscription within the trial period.		Performance and Stability
Anthony	4.0 out of 5 stars	Good	Has all I need at a affordable price, never lags and quality is great		Performance and Stability
Manny	4.0 out of 5 stars	Better options than sling	The local and sport channels are great and the interface is really easy to use.		User Interface and UX
daniel leslie	1.0 out of 5 stars	Could be much better especially for the price	Has some good features but also a lot of buffering issues and sometimes cuts completely out .		Functionality and Features
Robert Hale	1.0 out of 5 stars	Not my kind of interface	I was not a fan it the layout or user interface.		User Interface and UX
Mike H Johnson	1.0 out of 5 stars	Will check back later	Not very useful		Functionality and Features
seth bergstrom	4.0 out of 5 stars	Overall good service	I like the picture and stream quality. I donÃ¢â¬â¢t like the interface and the difficulty of navigating. It is lacking in channels people want like ESPN.		User Interface and UX
arthur gray	4.0 out of 5 stars	Good but not great	I liked the sports but the locals are missing which is very important for games and also no ESPN, how are you all about sports and don't have ESPN?		Functionality and Features
antonio nieves	3.0 out of 5 stars	Just ok fuboTV Live	It's just ok as it lags too much for my liking.		Performance and Stability
Slikpt	2.0 out of 5 stars	Recording and pause problems	Recording and pausing did not function properly.		Functionality and Features
Boutwells	3.0 out of 5 stars	Good service	Hate hate hate the rewind and fast-forward function. I mean really 15 seconds at a time!		Functionality and Features
David R Keith Jr	2.0 out of 5 stars	No customer service or tech suport.	I canceled during the first week. I was unable to log into account on FireTv. and no technical support available,Had no problem logging in with PC, Andriod tablet or Andriod cell phine.		Customer Support and Responsiveness
Flip Spiceland	1.0 out of 5 stars	Currently only method to stream any sporting events in 4k	Did a trial signup to watch michigan vs western Michigan football game on the 4K beta FS1 channelChannel crashed every couple minutesPlayed this from the app on rocku ultra and watch 4K via Netflix and prime video with no problems		Performance and Stability
Domingo Castro	1.0 out of 5 stars	It freezes constantly is not worth the price	The price is not worth for the quality of the service. Some programs freezes. This was a constant problem.		Performance and Stability
L. Beer	1.0 out of 5 stars	Impossible to cancel	Did not want. Chatted with rep and she could not cancel it nor BTN +. Told me I had to remove them from my device. Couldn't find them to do so. Hoping I will not be charged. I will not pay.		Compatibility and Device Issues
Jerry H Gerling	1.0 out of 5 stars	Missed half of my favorite soccer team's game - Liverpool vs Tottenham - as ...	Buffering 20% of the time. Confusing menus, not able to access all programs from cross references. Missed half of my favorite soccer team's game - Liverpool vs Tottenham - as result of a "program down, try again a little later" notice.		User Interface and UX
Peklossal	4.0 out of 5 stars	Intuitive UI - Easy to Navigate	The App's interface is easy to navigate and responds (or snaps) from screen to screen w/no discernible lag, given that I'm running the app on a Fire TV 4K stick with a fast connection to the web (~65 Mbps download speed).		Performance and Stability
Patrick	3.0 out of 5 stars	ItÃ¢â¬â¢s.....ok	Site crashes a lot. Also, on occasion, when you try and change a channel, the sound from the previous will NOT stop and plays over the current channel. It takes a force stop of the app to fix the problem.		Performance and Stability
Amazon Customer	4.0 out of 5 stars	Not bad, could be better	It's missing a few of our favorite channels and a lot of unnecessary channels as well.		Functionality and Features
Mamabean14	4.0 out of 5 stars	Needs ESPN & last local channel.	Just needs ESPN & is missing 1 of the local channels. Not quite as polished as Playstation Vue, but well its still going & the Vue is going bye bye. Next to no buffering, so thats nice. Would be 5 stars if it had ESPN.		Functionality and Features
Rebecca Slominski	1.0 out of 5 stars	Don't get app	Couldn't get to work. Couldn't get ahold of someone with customer service.		Customer Support and Responsiveness
Mark S. Harvala	3.0 out of 5 stars	Buffering Issues	Enjoy Fubo other than the buffering that at times freezes the program youÃ¢â¬â¢re watching. I then habe to exit out of Fubo and then re-Enter the program. Commercials repeat and repeat and repeat during commercial breaks.		Performance and Stability
MELISSA COVERDILL	1.0 out of 5 stars	Beware this purchase. Impossible to Cancel	Phoned customer service within an hour cancel during free trial. Refused to help. Month 3 being charged for an account that hasn't been used!		Customer Support and Responsiveness
Daniel Gonzalez	3.0 out of 5 stars	Good but costly	What I was looking for but should be able to stream more than 1 device at a time for $45/month. $5/month to stream on multiple devices		Compatibility and Device Issues
Denise	1.0 out of 5 stars	Horrible customer service.	Horrible customer service. Charged account after canceling subscription and refused to return money. Didn't have the show's and channels they advertised having. Total rip off. Do not use this.		Customer Support and Responsiveness
David A, Cobin	4.0 out of 5 stars	It freezes too often	I use it to watch rangers hockey games. Too frequently the stream freezes. When it works it is great. I aalso use it to watch the news, . It does not freeze as often. I will use it to watch other shows.		Performance and Stability
Hamilton Traylor	1.0 out of 5 stars	Problems	Wanted it for ESPN and related sports networks. Spent a lot of time on tech support. Gave up and went to Sling. They tried, but simply too hard.		Customer Support and Responsiveness
Sug	1.0 out of 5 stars	Makes me almost miss comcast	Although I like the selection of Fubo soccer coverage, that is where my praise ends. None of my other streaming apps perform so poorly. The incessant buffering while watching live TV is just terrible. Imagine trying to watch Redzone on Sunday and ooops too bad, you cant because today fubo just doesn't work today. Or right in the middle of a match, the screen seizes up and you miss the rest of the…		User Interface and UX
Patrick M Mason	4.0 out of 5 stars	Pretty Good Live Sports Application	I honestly only wanted to see the Olympics, the app has its limitations, as does most streaming apps it lags, over all the FuboTv is mediocre on anything other than sports, but it covers alot of sports. Off the top of my head NHL network and ESPN are not on the STANDARD format, but again I joined this app only for the Olympics.		Performance and Stability
Michael S. Cook	3.0 out of 5 stars	There are better streaming services	Video freezes quite a bit. I have canceled it.		Performance and Stability
Pauline Goldsmith-Johnson	1.0 out of 5 stars	Did not stream	The app delayed on an episode of a show and then a message popped to say that the device was not compatible even though it allowed me to sign up online with a security code.		Compatibility and Device Issues
Amazon Customer	2.0 out of 5 stars	Two Stars	not a great interface, problems with certain features causing app to close.		User Interface and UX
Marcy Brooks	2.0 out of 5 stars	Not playing correctly	Great games featured buy kept rebooting and Ã¢â¬Åscreen shaking.Ã¢â¬ï¿½ Missed 3/4 of game		Functionality and Features
Donnie Gay	1.0 out of 5 stars	Recording feature did not work	Recording feature didn't work. While watching a recorded football game, I paused the program for a few minutes.. When I returned after less than 5 minutes, the recording had disappeared		Functionality and Features
Christina C.	4.0 out of 5 stars	I like it mainly because it's the only one that offers ...	I like it mainly because it's the only one that offers the channel i want. I did experience some freezes here in there but not frequently. So far i am keeping my subscription but would like 0 freezes for a 5 star.		Performance and Stability
Chris D	1.0 out of 5 stars	Extremely Disappointing.	Wanted to watch one game, but actually found myself interested in the packages they offered and might have considered keeping fubo since we are dropping Directv. However that first night all of fubo crashed. Even the webpage accessed by internet on a computer so I couldnÃ¢â¬â¢t contact support.		Performance and Stability
Jason hall	1.0 out of 5 stars	No customer service	Supposed to be a free trial and they charged me money and they have no customer service or an esy way to cancel the subscription		Customer Support and Responsiveness
LadyLove60	1.0 out of 5 stars	Not worth the aggravation and the frustration.	The live stream freezes all of the channels donÃ¢â¬â¢t work. I can be watching something and it go back to the home screen. Looking for reliable streaming more channels for that price.		Performance and Stability
Vincent	4.0 out of 5 stars	Price	Guide was not easy to navigate, it was confusing . I probably canceled too soon. Would try it again if made easier to understand. Had all the channels I wanted & liked the price.		User Interface and UX
Micky	1.0 out of 5 stars	channels	missing channels i watch		Functionality and Features
Kevin	3.0 out of 5 stars	CBS nbc no abc	DidnÃ¢â¬â¢t get local channel 7 ABC why is that missing thatÃ¢â¬â¢s one of my local channels other than that everythingÃ¢â¬Ës OK so far so good		Functionality and Features
Jae Fernandez	3.0 out of 5 stars	Three Stars	Interface is nice, selection not so much.		User Interface and UX
kevin burns	2.0 out of 5 stars	Interface lacking	Cloud DVR interface not good, skipping ahead is a pain, guide works oddly, doesnÃ¢â¬â¢t seem like it fully worked out.		User Interface and UX
Nicole Staley	1.0 out of 5 stars	Not Worth The Money	Fubo would constantly freeze and not work, it's not worth the hassle or the monthly charge.		Performance and Stability
Heather Oleson	2.0 out of 5 stars	Good sports access	Internet did not support the amount needed for live feed, however, had great shows and sports access.		Customer Support and Responsiveness
HM	3.0 out of 5 stars	Three Stars	VERY slow to load.		Performance and Stability
Fabio	2.0 out of 5 stars	Very slow	Does not work.. very slow and image is not good		Performance and Stability
Charles J.	1.0 out of 5 stars	Frustrating to watch	The picture frequently freezes up, which is especially not good when watching sports. I am cancelling the Fubo subscription. Also, when accessing the app, most often it can't connect unless I unplug and plug in the Fire stick.		Performance and Stability
Stephanie S	1.0 out of 5 stars	Not worth the money!	No TNT, TBS or ESPN. Definitely not worth $70 monthly. I have to pay for another streaming platform just to watch the NBA on top of the extra fee for Fubo.TvÃ¢â¬â¢s sportÃ¢â¬â¢s package.		Compatibility and Device Issues
Chad Holtquist	4.0 out of 5 stars	Only as good as your internet service	I like the variety of channels and that recording feature. I especially like that they provide broadcast of local channels		Functionality and Features
Alicia Whitcraft	1.0 out of 5 stars	Too expensive	Looking for MLB app to watch my home team. At $50 a month, I will buy tickets and go to the game!		Customer Support and Responsiveness
Khamora	2.0 out of 5 stars	Freezes, lags and buffers slow	I love how it offers extended channels however, the price of $35 a month is pretty steep for a app that freezes terribly & buffers & lags during the shows and commercials...Basically not worth paying cable price for.		Performance and Stability
Amazon Customer	3.0 out of 5 stars	Three Stars	It would have been great but missing a network I like that would be a deal breaker		Functionality and Features
irfan rasheed	1.0 out of 5 stars	user experience is horrible for the fire stick app	I have fubo tv subscription. However, no on demand option is available on the app.I have to use fubotv on the computer in case I want to watch on demand movies. Moreover, user experience is horrible for the fire stick app. I wish they make it similar to their default User interface on computers.		User Interface and UX
T. Moore	4.0 out of 5 stars	Its okay	Cluttered interface. Hard to navigate.		User Interface and UX
Amazon Customer	1.0 out of 5 stars	Stick with DirecTV now	Low video quality, when you bring up the guide, the stream stops, interface is not intuitive. Stick with DirecTV now.		User Interface and UX
Amazon Customer	4.0 out of 5 stars	Great soccer games and more	Great soccer games and more! Every once in a while it does freeze up. You have to shut it down and start over again. A little frustrating...when the reception starts to blimish the picture..you have to restart again. Good powerful wifi is required. Overall! Good ap!		Performance and Stability
Yunna	2.0 out of 5 stars	Not worth it for the price	It keeps freezing and when you change the channel the previous channel's audio feeds over so u have two shows playing at once and it will only stop after I unplug my devices it was very frustrating I couldn't bot even enjoy my trial because I was scared to turn the channel		Compatibility and Device Issues
David P	3.0 out of 5 stars	Good content but unreliable. Constantly retrying to view a channel is not an acceptable experience in 2016.	I was keen to test Bein Sports on fubo tv and was pretty happy with the coverage of non-football events like F1 racing and rugby. The problem I had with this app is the flakiness of the connection. We have a 75Mb broadband link (cable) which supports all the main on-demand movie channels (Amazon, Netflix, Hulu, Crackle) with no problem. Live apps like Twitch and CBS work fine, as did SlingTV (whi…		Customer Support and Responsiveness
Gregory Bryan Hoag	3.0 out of 5 stars	Picture Quality Poor	I understand that streaming HD video is data intensive, but the video quality on fubo is disappointing. I am using the FireTV app, and the video quality is nowhere near as good as other streaming TV. I give fubo 3 stars instead of 2 because they do offer a DVR feature.		Functionality and Features
Josh P	1.0 out of 5 stars	Hated	Hated this app. Too confusing for me		User Interface and UX
Saul Morales	2.0 out of 5 stars	Needs way better picture quality.	I wish it was compatible to 4K TV. Picture was very dark and blurry, didn't even look like HD channels. Sorry.		Compatibility and Device Issues
RayRay	1.0 out of 5 stars	Get your house in order or IÃ¢â¬â¢ll be forced to take my business elsewhere!	My WiFi strength is 150Mbps or more and it repeatedly buffers and freezes. Making it a pain to watch anything! Extremely unreliable!		Performance and Stability
Brad Whittle	4.0 out of 5 stars	19 year Son got this he watches it on the ...	19 year Son got this he watches it on the FIRE stick I got him for collage. So we give this a thumbs up thanks		Performance and Stability
Amazon Customer	4.0 out of 5 stars	Good app!	Great picture quality, guide worked well but the functionality needs some improvement. Overall great for streaming sports		Functionality and Features
Gerald Bennett	1.0 out of 5 stars	donÃ¢â¬â¢t waist your time	there was no search feature and if you wanted to watch anything on demand you had to wait until they aired it even if it was an old episode and you only have 72 hours to watch it		Functionality and Features
joe caronna	3.0 out of 5 stars	Nice app. Not polished but nice	Nice app. Not polished but nice. Cannot watch TV while surfing the guide as you can on Vue. Better interface than Hulu but not great channel selection.		User Interface and UX
Kim Sims	2.0 out of 5 stars	SMH	At times the shows will freeze up and the sound would continue. Then there is no BET, MTV, or VH1. I'm really not happy at all.		Performance and Stability
Amazon Customer	3.0 out of 5 stars	Excellent app just needs few extra channels	Wish it had a few more channels like boomerang,GSN,more than one MTV and country music channel like the multiple devices Cloud DVR and price		Compatibility and Device Issues
James Grayson Jr	2.0 out of 5 stars	Two Stars	Missing too many of my favorite channels		Functionality and Features
dwight martin	1.0 out of 5 stars	Needs a lot of work behind others streaming service	Loading of streaming too slow and to change channels you have to go out vs channel up or down		Performance and Stability
Robert	2.0 out of 5 stars	Frozen Fubo	If would freeze up all the time and you couldn't watch your show.		Performance and Stability
Firestarter	4.0 out of 5 stars	Enjoying TV without all the wasted money!	Wish I could just go channel to channel but canÃ¢â¬â¢t with Firestick. Miss movie channels. Still exploring all the features.		Functionality and Features
Chad F.	1.0 out of 5 stars	Missing channels	Missing channels		Functionality and Features
Floyd Butler	1.0 out of 5 stars	Fubotv mostly buffers	We have real good WiFi. Even with no other devices connected fubotv was constantly buffering. Would not recommend.		Compatibility and Device Issues
Wendy J. Worley	1.0 out of 5 stars	Fubo	Stream quality is so slow and I have mega speed internet.		Performance and Stability
Brittney	2.0 out of 5 stars	Had several options to choose from but seemed like every one I picked wouldnÃ¢â¬â¢t load	Had several options to choose from but seemed like every one I picked wouldnÃ¢â¬â¢t load. Then it would freeze up and kick me out.		Performance and Stability
Andres	1.0 out of 5 stars	Sucks, sucks, sucks...	Wanted to try this out to see some soccer games and see if it was worth the price for future purchase but it just sucked. First, the image quality was blurry most of the time and kept on buffering even though I have a very good high speed internet provider. After 28 minutes in to the game it just kept on displaying a message that there was no connection and to try again. After a couple more minut…		Customer Support and Responsiveness
J. apen	3.0 out of 5 stars	did not realize some channels were missing	it is missing the YES channel and ABC plus a few more		Functionality and Features
K. Francis	1.0 out of 5 stars	Not the best streaming app	Unfortunately this app is too bloated with pay for play features.		Functionality and Features
Bob	2.0 out of 5 stars	Not what I wanted.	A sports oriented streaming device without ESPN. CouldnÃ¢â¬â¢t watch the local channels I wanted.		Compatibility and Device Issues
MARCUS CRAFT	1.0 out of 5 stars	never could get it loaded or set up...never gets to anywhere to set it up	total waste of time..... never lets it set up, never got to use it.... and I have done computer support, so not a rookie		Customer Support and Responsiveness
christine	2.0 out of 5 stars	Slow	Streaming was slow kept breaking up. Didnt like the way the guide was set up.		Performance and Stability
Cat Halligan	4.0 out of 5 stars	Not bad at all	Not as easy to use as expected and it's missing some favorite channels but overall it's a good product for the price.		Functionality and Features
Carmella Walker	1.0 out of 5 stars	Disliked	I didn't like it at all. I couldn't watch a show without it slowing down. It's not worth the money they charge monthly		Performance and Stability
Denise Norfolk	4.0 out of 5 stars	Decent	Like what is offered, just not for $. Easy to use. Difficult to reach customer service by phone and via website.		Customer Support and Responsiveness
Amazon Customer	1.0 out of 5 stars	Does not open on Fire TV	It wouldnÃ¢â¬â¢t open on my smart tv. I guess itÃ¢â¬â¢s not supported on Fire Tv.		Customer Support and Responsiveness
Trix	1.0 out of 5 stars	Not good.	Very non-intuitive - also warnings of being charged for it later were a negative. Couldn't get it to work at all.		User Interface and UX
A. Conway	4.0 out of 5 stars	Four Stars	Missing ABCÃ¢â¬Â¦ Otherwise this is the best service I have tried		Functionality and Features
Mary L Dye	1.0 out of 5 stars	Fraud	I didnÃ¢â¬â¢t use this feature or order anything from fubo. Please explain		Functionality and Features
Marissa Brock	1.0 out of 5 stars	BEWARE!!!!!!!!!	BEWARE THIS APP WILL SLOW DOWN YOUR FIRESTICK. IM GETTING RID OF IT		Performance and Stability
Kindle Customer	2.0 out of 5 stars	Poor streaming quality	The streaming quality is poor. The picture would pixilate very often. Sometimes the picture would freeze.		Performance and Stability
Amazon Customer	1.0 out of 5 stars	Terrible - will never use again. Don't even try it	Terrible terrible app, will never use it again. We tested it, tried it out before the game and about 10 minutes into it - the site crashed. Phones were disconnected, website was down and we had to watch the match on another platform.		Performance and Stability
J. C.	1.0 out of 5 stars	Never able to complete the registration	Registration website was broken. Never able to complete the transaction. Never received what we wanted.		Functionality and Features
Amazon Customer	1.0 out of 5 stars	Too slow	Too slow and freezes alot.		Performance and Stability
Angel Aguirre	1.0 out of 5 stars	Great, -_-	Within 1 hour of use, the application crashed and couldnt watch any of the channels. Great, -_-		Performance and Stability
Kindle Customer	3.0 out of 5 stars	Couldn't really watch tv because it's always crashing!	Freezes and crashes to much		Performance and Stability
Jesse S.	3.0 out of 5 stars	not bad	Missing lot of common channels like ABC, HISTORY ETC. Buffers a lot		Functionality and Features
Ivan M.	1.0 out of 5 stars	The app crashed during an important game, and did ...	The app crashed during an important game, and did not come back until way after the game was over. I will NEVER use it again		Performance and Stability
TBear	4.0 out of 5 stars	Video quality is awesome ... dvr not so much.	It's a great streaming product for sports. With a few holes left to fill. The DVR function still needs allot of work to be used like a real DVR.		Functionality and Features
Tehk	1.0 out of 5 stars	No thank you	Channels freeze alot. I stream 4k with no problem through Netflix and Amazon prime. Would not recommend this over sling tv.		Performance and Stability
Leon	2.0 out of 5 stars	Not good enough for the money	This app confusingly advertises channels which are not actually available unless you pay extra. For 10 bucks you get FUBO PRO that only includes 2 Univision channels. I was able to watch Copa America, but after that you only get to watch the US soccer ligue. No Europe, Brazil, Argentina or even Mexico soccer. The DVR function of the app works very well, and as far as I am concerned, is the most i…		User Interface and UX
jampach	1.0 out of 5 stars	Stability issues.	Did not work, freezes often.		Performance and Stability
Amazon Customer	1.0 out of 5 stars	Not the best streaming service	Freezes often as well as when you watch prerecorded shows it double plays if that makes sense.		Performance and Stability
Mike T.	3.0 out of 5 stars	Not for me	It freezes more than the others that I have tried		Performance and Stability
william montes	1.0 out of 5 stars	I think its a good service, however during the world cup qualifiers	I think its a good service, however during the world cup qualifiers, the app was crashing. might have been to much traffic. for this reason i cancelled it. i was unable to watch the games that i really wanted to watch, due to slowness.		Performance and Stability
RightPath	1.0 out of 5 stars	TERRIBLE SERVICE	Totally frustrated! Impossible to see a complete movie because the screen freezes!DonÃ¢â¬â¢t buy the subscription you gonna waste your money and time!		Performance and Stability
Kindle Customer	2.0 out of 5 stars	In a word meh	Not great... Limited selection, and lagged often. Had to restart movies from the beginning after pausing. This would have been high end in 2005.		Performance and Stability
Amber P.	2.0 out of 5 stars	Not worth the money	ItÃ¢â¬â¢s slow and doesnÃ¢â¬â¢t offer as many channels as I originally thought. IÃ¢â¬â¢m cancelling after my free week trial. IÃ¢â¬â¢ll jusr stick with Hulu to live stream		Performance and Stability
MarkR	3.0 out of 5 stars	It's ok for the money.	It's average at best. Not a very good interface on Roku. Good channel selection for the money, but I don't watch soccer, so a lot are wasted. Don't like having to leave one channel to go to the next.		User Interface and UX
scott david mccaffrey	4.0 out of 5 stars	News/sports	Has more of the channels I like. Slow to connect		Performance and Stability
RHLLA	4.0 out of 5 stars	Pretty good and I can finally watch La Liga	Pretty good and I can finally watch La Liga!I'm not experiencing problems I've read in other reviews from earlier part of 2016. As of Aug. 2016, works really well, I tried to use it on all my devices, FireTV, iPad and laptop, all were streaming very good quality.It also has a "DVR" function, which lets you watch replay of matches you picked up to 72 hours after the game ends. As of right now you …		Functionality and Features
Michael L. Fontenot	1.0 out of 5 stars	Poor App	Poor App installation; customer service is increasingly important to me		Customer Support and Responsiveness
Karon M.	3.0 out of 5 stars	Just missing a channel or 2 like VH1	Pretty good service especially for the price just was missing to channel or 2 for me		Functionality and Features
Juan and Mindy Cadenillas	1.0 out of 5 stars	Frustrating app	Very frustrating app. WhatÃ¢â¬â¢s the point of having this app if it is going to crash if they have too many users at the same time. Sling Tv or Fox on Demand are way better. Not worth it.		Performance and Stability
William	1.0 out of 5 stars	Not worth the price!	Crashed ALOT!		Performance and Stability
Jessica Cam	2.0 out of 5 stars	Video lagging.	There is lag time which is not enjoyable. It also seems a little pricey as well.		Performance and Stability
Jennifer	1.0 out of 5 stars	DonÃ¢â¬â¢t get FUBO	Never worked on any device.		Compatibility and Device Issues
Anna Christine Murphy	2.0 out of 5 stars	Freezes a lot, delayed in actual time.	Streaming poor, freezes often and is very slow to actual time!		Performance and Stability
Craig	1.0 out of 5 stars	One Star	Tv shows constantly freeze and HD goes in and out during live shows		Performance and Stability
Jason LaMacchia	4.0 out of 5 stars	Where is ESPN?	I liked it but ItÃ¢â¬â¢s missing ESPN.		Functionality and Features
Bryan N,	3.0 out of 5 stars	Very limited	I did not like the platform		Compatibility and Device Issues
marky	1.0 out of 5 stars	A ripp off	I do not recommend it, I gave it 1 star because I can't give 0, very frustrating to sign in, is a hustle. I am in the 7 day trial I will not continue. It took me more than 3 times to sign in, trying to watch the clasico. I went back to bein on sling tv, which is not that good neither, but I think I preferred it over Fubo. II took me some time to sign up, I kept receiving a message saying that my …		Customer Support and Responsiveness
Amazon Customer	4.0 out of 5 stars	I really like the channel lineup	I really like the channel lineup. However the stream sometimes freezes or drops quality, if that gets fixed then it is a 5 star review.		Performance and Stability
Ray	2.0 out of 5 stars	Two Stars	Slow & prone to glitches. Be warned.		Performance and Stability
Mary Ann Decker	1.0 out of 5 stars	Did not have the three Local National affiliates	It did not feature the three local channels...only two...NBC and CBS		Functionality and Features
Tbrad	1.0 out of 5 stars	Save you time and money	Dont have alot of channels, kept freezing up and going extra slow never had this problem with directv now or sling tv!!		Performance and Stability
Linda L Lowe	2.0 out of 5 stars	Buffering	Slows down (buffers) at peak times. Especially during NASCAR races.		Performance and Stability
Sarkis Anac	1.0 out of 5 stars	System crashes with big games	I ordered to specifically watch one soccer match, 30 minutes in and the entire system crashed. Turns out anytime there is a major game the system crashes. I deleted and cancelled my subscription the next day		Performance and Stability
GC	1.0 out of 5 stars	Not Worth It	Not at all useful		Functionality and Features
michjed	4.0 out of 5 stars	Good	Some shows freeze		Performance and Stability
John A. Heny	3.0 out of 5 stars	Missing one thing	Missing ABC, or I would replace DirecTV now		Functionality and Features
L. R. H	2.0 out of 5 stars	I was unable to get this app to work, ...	I was unable to get this app to work, and their customer service is non-existant. I would advise not downloading this app until they get the problems worked out. I have been unable to contact them to cancel my subscription before they charge my credit card.		Customer Support and Responsiveness
Wilfredo Rosa	2.0 out of 5 stars	Lot of work still needed	Application for Fire Tv is lacking a lot of functionality and no on demand option. Hangs consistently and interface is disfunctional.		User Interface and UX
Amazon Customer	4.0 out of 5 stars	Interface needs work	Interface needs to improve. Otherwise I love it.		User Interface and UX
Chattanooga	3.0 out of 5 stars	Good service	Good service, great channel lineup, however, needs some interface updates on Fire TV in order to make easier navigation.		User Interface and UX
Ahren Braun	1.0 out of 5 stars	Couldn't log into AMAZON Fire TV after signing up. ...	Couldn't log into AMAZON Fire TV after signing up. Always redirected to reset password. Customer service doesn't answer phone, but did return my call within 1 day. Too late, gave up		Customer Support and Responsiveness
MCX2345	3.0 out of 5 stars	good app but the closed caption obstructs a good portion of the screen	Any play in the bottom third of the screen is hard to watch because of the closed caption (Watching copa america coverage in Univision and Univision Deportes). If this closed caption issue is solved, the service would be fabulous. CC is not useful when watching live sports anyway given the very long transcription delay		Functionality and Features
J. X	1.0 out of 5 stars	One Star	It keeps jumping forward and backwards on the match. Frustrating. Support only has answering machine		Customer Support and Responsiveness
Connie Rhodes	3.0 out of 5 stars	Why some channels not available when paid for?	disliked .Had to try to make adjustsment to device in order to bring in channels		Compatibility and Device Issues
Amazon Customer	4.0 out of 5 stars	Good streaming quality	It has all the channels I need to watch Football. Good streaming quality. Need to improve the interface to make it more user friendly.		User Interface and UX
Fabian S	1.0 out of 5 stars	One Star	At the time I need it the most the app crashed		Performance and Stability
mh908089	2.0 out of 5 stars	Lousy app and service	Had this for 2 months. 1st month was okay not too much buffering 2nd month lots of buffering to the point of channels being unwatchable. I contacted customer service and followed their advice. I emptied cach and data hard reset fire tv I uninstalled then reinstalled app. Still lots of buffering and every 20 minutes screensaver came on. This happened in both tv's. The app is horrilble. I changed t…		Customer Support and Responsiveness
JG	2.0 out of 5 stars	Poor quality	Not ready for prime time: low quality video, frequently freezes.		Performance and Stability
bloads2001	4.0 out of 5 stars	So much better since the Jan 2017 update! Works great now, but would still like SAP audio capability.	I was using the FuboTV app on my FireTV stick, and it was working terribly...pausing often to buffer, lousy video quality, terrible user interface with non-intuitive controls and fast forward/back scrubbing that would only jump in 9 minute increments. I was about to give up on the FuboTV service, but then they upgraded the application earlier this month (Jan 2017), and what an incredible differen…		User Interface and UX
SRMD72	1.0 out of 5 stars	Needs alot of improvement	Picture quality is not good on some channels. Price is very high for what is offered . Missing important channels.		Functionality and Features
Christopher M. Schultz	3.0 out of 5 stars	Service good. Interface bad.	Great service. The interface on Roku and FireTv is not that great. I am sure it will improve.		User Interface and UX
Jessica	1.0 out of 5 stars	Poor	App repeatedly crashed		Performance and Stability
John	1.0 out of 5 stars	Horrible to use	Terrible interface		User Interface and UX
Michael K.	2.0 out of 5 stars	Local Channels missing	Local channels missing.		Functionality and Features
Debbie	1.0 out of 5 stars	It was horrible. I tried it and it kept crashing and ...	It was horrible. I tried it and it kept crashing and I can't even get into my account to cancel. I definately would not recommend it.		Performance and Stability
Chris Thomas	1.0 out of 5 stars	H	Lag		Performance and Stability
Ben Newmark	1.0 out of 5 stars	One Star	Not useful. Only one real channel. Ill stick with YouTube.		Functionality and Features
Elver Deras	1.0 out of 5 stars	Needs improvement	The app had too much lag.		Performance and Stability
Igor P	1.0 out of 5 stars	One Star	I wish fubotv had better customer service		Customer Support and Responsiveness
David B. Pessoa	3.0 out of 5 stars	Buggy but good on PC	Works well on the PC but buggy on Amazon Fire TV and likely other platforms		Compatibility and Device Issues
Pete Casselberry	4.0 out of 5 stars	?	I like the varietyStreaming is a little slow		Performance and Stability
outdoortechie	2.0 out of 5 stars	App Needs to be Redesigned	You can't even easily change the channel. You have to go back to the schedule, and it goes back to the top channel on the list, FS1. So, if you're watching HGTV and want to go to the Food Network, which is the next channel down, it takes forever, since they are more than half way down the list. The app is even worst on my Roku, where it freezes often and the schedule never changes from the time s…		Performance and Stability
Bob Ambroso	3.0 out of 5 stars	its pretty good	quality of streeam is good but pauses on my fire-stick every so often. Sports channels are good but missing a few other channels that I had on DirectvNow (Science, etc)		Functionality and Features
Badr Zahzouhi	1.0 out of 5 stars	Not Great !	Not Great , missing majority of AFCON games		Functionality and Features
jose garcia	4.0 out of 5 stars	Good app	Is a good app but sometimes freezes		Performance and Stability
Salvador	1.0 out of 5 stars	I am glad I tried first.	Constant buffering and freezes.		Performance and Stability
Leann Calixtro	1.0 out of 5 stars	Terrible experience	Technical issues, false advertising, and the slowest and most unhelpful service IÃ¢â¬â¢ve ever experienced.		Performance and Stability
Amazon Customer	4.0 out of 5 stars	Four Stars	I really like the DVR feature!!		Functionality and Features
babbage	1.0 out of 5 stars	The smart phone app as well as the web site issued ...	Quite frustrating. During the CONCACAF 2018 World Cup last day of qualifications, this service did not work; their servers or network obviously crashed. It seems they are not built to handle events such as international soccer, especially games involving the World Cup. The smart phone app as well as the web site issued all kinds of errors including "Game not available in your area" even though I …		Performance and Stability
Daniel Martinez	3.0 out of 5 stars	Failed When I Needed it the Most	It crashed during El Clasico and I had to go somewhere else to see it.		Performance and Stability
Jason M.	3.0 out of 5 stars	Good but needs some work	Great concept, but they still seem to be working out the kinks. Roku interface is clunky, non-intuitive, and doesn't offer access to the DVR features. Had a couple of error messages which kept me from getting any programming for half an hour. The fire stick interface is better but still could be improved greatly but gives options to see the schedule but not a quick way to locate your station. On …		User Interface and UX
HeyJer	2.0 out of 5 stars	Not a recommended service at this point.	Stream quality is good but the app has no features like watching on demand games or replays. UI is inefficient - scroll for days to click something. Inconsistent offerings vs web vs other platforms' apps.Also, I DVRd a game and the ending was cut off (maybe bc it ran longer than scheduled?) and game seems truncated upon replay.Expensive!!		Functionality and Features
Amazon Customer	3.0 out of 5 stars	$20 for first 2 months is the only good thing.	The best thing about Fubo is the price during the special price. 2 Months for $20 can not be beat. They make it far too difficult to record and watch stuff though. Every time you want to change channels you must go back to main screen and start from the top. The lack of channels is also a problem for us. I like that they have a few must have channels, but the ones missing hurt badly when nothing …		Functionality and Features
Amazon Customer	1.0 out of 5 stars	One Star	Lag		Performance and Stability
InTheBeginning	1.0 out of 5 stars	Free trials are the new way to scam people.	Free trials are the new way to scam people. They purposely make it confusing and provide little record on your account actions whether you cancelled or not		User Interface and UX
xxx	3.0 out of 5 stars	Average at best	The picture quality is good but the interface is average at best. You have to search thru every channel to get the one you want. The captions on the highlighted channel doesn't always reflect the content, and there is no way to recall last channel selected. I have the trial now - not sure if will keep it.		User Interface and UX
Kevin C. Snell	2.0 out of 5 stars	Find something better	Tried this out as a discounted service. The amount of channels were disappointing and the quality of the TV froze and pixelated often. Watching LIVE football games also lagged quite a bit behind LIVE TV. Canceled my service after the trial price ended.		Performance and Stability
Anthony S. Davis	3.0 out of 5 stars	Good for sports but that's about it	Great for sports. Doesn't carry ESPN or any Disney affiliated that I'm aware of. App navigation was ok but not nearly as intuitive as some of the other streaming apps. Ability to record a series or specific sports team would be nice. No search function or on demand that I could find		User Interface and UX
Mark Simon	3.0 out of 5 stars	Cautiously ok	DVR buggy as hell on the PC but seems to be working ok on the Kindle Fire TV. Their customer support is useless so far. No reply to my ticket from 5 days ago. Let's see.		Customer Support and Responsiveness
john t. genna	3.0 out of 5 stars	Three Stars	too slow		Performance and Stability
Computer guy	1.0 out of 5 stars	Good line up but otherwise very very poor. Only useful for live games	The options for streaming sports are limited, but fubo is not the answer. Although they have a good selection of options, the service overall is extremely poor.The apps are atrocious. The majority of the apps available, including for roku, the worst of them, are very poorly functional. On roku you can only watch live - no access to your DVR, prior games, or even to fast forward or go back. Plain …		Functionality and Features
Gloria Vazquez	1.0 out of 5 stars	EXTREMELY LOUSY CHANNEL, A RIP OFF!!	They really deserve a 1/4 star. The channel is a fraud. I paid the first month and am canceling soon. I could not watch ONE GAME without freezes and disconnecting. You have to reboot about every 5 to 10 minutes to get an image with movement. and of course, when you reboot a team made a goal and you missed it. I sent them on the very first day a complaint and somebody answered that due to the high…		Performance and Stability
sorensene	1.0 out of 5 stars	If I could give this zero stars, I would.	My husband subscribed to watch Racing: motorcycle, F1, etc. We are both very tech savvy, but he found this interface to be very difficult to navigate. We called to cancel, and were charged for 2 months. We realized this error when we got an Ã¢â¬Åinsufficient fundÃ¢â¬ï¿½ notice from our CC company while trying to pay a bill. FUBO snuck through a $60 charge and caused us to be short of our payme…		Performance and Stability
R. Turner	1.0 out of 5 stars	Doesn't really work, not ready for prime time	I was very excited about cutting the cord and still being able to watch EPL and Champions League soccer games as well as being able to record games to watch later. Also much cheaper than cable. I downloaded the app and tried to watch a few games. No luck. It asked me to wait, and I gave up after 5 minutes. Tried with a college football game, no luck. I tried MSNBC, which I could watch, but the vi…		Performance and Stability
Amazon Customer	1.0 out of 5 stars	PLEASE if you think you canceled read this	I won't post my entire experience however there is a detailed review on both trustpilot and the BBB. The most important thing from my experience to be careful about:1, Don't let them put you in a loop towards the end of your trial . I canceled after 1 hour and still was put into that loop where you will get replies to emails where the goal may be to run out the clock on the 7 days.2. VERY IMPORTA…		Customer Support and Responsiveness
Nina Steven	1.0 out of 5 stars	Pointless - The content is available elsewhere. Sometimes for free.	It seems Fubo has missed the point of the cord-cutting "targeted streaming content service" trend. Or, at least, they want you to think it's cord cutting. Unlike NFL, NBA and MLB apps that offer the user the ability to focus on just the content they are after (baseball, hockey, US football), Fubo delivers packages of fairly low bandwidth sports streams that force you to channel surf in order to f…		Performance and Stability
Byron T.	3.0 out of 5 stars	FuboTV Service is OK and may be Right for you but some Services needs to be improved.	Note: I have not used the Amazon App for FobuTV. This review is for FuboTV service. I sign up for FuboTV from their website & have only used them for little over 2 weeks now. I replaced Google TV service with FuboTV due to Google getting out of TV Service & for new customer suggest either YouTubeTV or FuboTV. I could have kept Google TV Service but if they're not accepting new subscribers, then s…		Functionality and Features
M. Holderfield	4.0 out of 5 stars	3+ Month Long Redundant Running Commercials Spoil the FuboTV Experience	Have had FuboTV for 6mos and I have no issues other than a few hiccups on streaming occasional. What they need to fix is their commercial programming. I have contacted them about having to watch & listen to the Dr. Dre Beats headphone commercial at every commercial break since January. The song being played is very annoying and having to hear it every 5 - 10 min is noxious at best. Their tech sup…		Customer Support and Responsiveness
Westerly Guild Man	3.0 out of 5 stars	Good content, just not for me...	After trialing FuboTV for a week I chose to cancel. The sports content was very good (for international sports), and the content of movies and tv programs was pretty good. My main complaints were: 1. while I could save or record movies soon to be aired on individual networks, I did not see a way to save those that were on demand, meaning that each time I wanted to watch an on demand movie I would…		Customer Support and Responsiveness
James S. Aiken	1.0 out of 5 stars	be highly skeptical of positive reviews-avoid this garbage	I signed on for trial to watch ALDS baseball only to find the games i wanted to watch weren't broadcast. Tried some of the programming which was basically over-the-air with commercials that I already get for free. When I called to offer my feed back and get a refund they were totally unresponsive. Heres the deal: product was not worth $60/month when you can get more way content from broadcast+hul…		Performance and Stability
Igor Abadzic	1.0 out of 5 stars	Stay AWAY from FuboTV!	The Fubo TV live is OK. I had several occasions where live shows (NBC) have issue with unsynchronized audio and video. I tested FUBO TV for 1.5 monts and decided that Hulu offers more for less money. After canceling my subscription (6/29) I immediately lost Fubo TV on my Roku device and LG TV. After 30min long technical support Ã¢â¬ÅhelpÃ¢â¬ï¿½ I was told that this is very well known issue bet…		Compatibility and Device Issues
Alex	1.0 out of 5 stars	Blocked and disappointed.	My husband and I loved Fubo. Then someone got a hold of our password and kept kicking us off while we were watching TV. Was told to change my password and that would fix it. It didn't. So we created a new account to avoid getting kicked off, and they flagged us and blocked us from signing up for a free trial. I asked if we could proceed without the free trial, as we are willing to continue paying…		Performance and Stability
Colleen B.	1.0 out of 5 stars	It feels like a part time job using this thing	Miserable. All this thing will do is raise your cortisol. I have never felt hatred for an inanimate object before. It feels like a part time job using this thing. I feel like I should get a paycheck. It had made what is supposed to be a relaxing pastime a stressful headache. It's like paying for stress. The DVR function is useless because it won't show you an image when you rewind. You will end u…		Functionality and Features
Jacci halliday	1.0 out of 5 stars	Be very afraid!	They offered a free 7-day trial. I wanted to watch a game so I said oh sure why not. The game was then blacked out in my area. I canceled the service literally 15 minutes after signing up. They said that 2-years early I had used the service. So, my free trial was void. They charged me a full month of service. Even though I didn't use it and the game they promised I couldn't watch. They are litera…		Functionality and Features
A. Myers	1.0 out of 5 stars	The streaming was horrible. The picture kept pausing and skipping	The streaming was horrible. The picture kept pausing and skipping. I would record a program and then play it and it would skip a lot. Then, I would go to the network website and watch it from there and it played flawlessly. When I finally decided to end my subscription, I did so on their website, but got charged anyway. When I tried to find a number to call customer support, I looked everywhere, …		Customer Support and Responsiveness
Amazon Customer	1.0 out of 5 stars	NOT A FREE TRIAL!!!	when i clicked on the free trial offer, it took me to the next page to select my plan and enter my information. I got charged 84.39 immediately. I cancelled the trial and contacted customer service. they told me that the plan i selected was not included in the free trial. I asked why it gave me that option when i selected the free trial and they would not give me an answer. I seemed like a scam t…		Customer Support and Responsiveness
Christy Murphy	1.0 out of 5 stars	FALSE ADVERTISING!	Advertised as having NFL Network and it said content wouldn't load , we wanted to set it to record a series on NFL Network and wouldn't record any of it called two times first person said he could see it but would get engineers on it and call is back NO call back , called a second time she said it wasn't available we are extremely unhappy , my mom joined because dish does not have NFL right now a…		Customer Support and Responsiveness
Critiqula	1.0 out of 5 stars	CRAP CRAP CRAP CRAP CRAP CRAP	CRAP CRAP CRAPCRAP CRAP CRAP!!!I would give it ZERO stars if I could.WHAT A WASTE OF MONEY FOR THE TOUR!!!Every time I try and watch replay the screen eventually freezes and starts over from the beginning of the stage. No clue as to when it will happen...but it happens everyday. The platform does not allow to fast forward or reverse. What a worthless website.NEVER AGAIN. I tried to contact them a…		Performance and Stability
Christopher J. Jones	1.0 out of 5 stars	Rip off	I signed up to watch Le Tour de France on FUBOTV. After paying $50.00 for a one month subscription, FUBO informed me that the fast forward and fast back feature normally available on any recorded content was not available. This feature is routinely available on sports streaming services and has been available on past streaming services for Le Tour. The feature is especially valuable for an event …		Functionality and Features
Bill Lewis	1.0 out of 5 stars	The other streaming services are better.	FuboTV is a disgraceful experience. I have tried it several times over the last year and it has only gotten worse. Perhaps you may like it if:1) you enjoy live events streamed to you several minutes after they happen.2) you enjoy FuboTV injecting their own commercials into the stream, played at every commercial break, sometimes more than once in the same break. When you see the same commercial 50…		Performance and Stability
Christine W. Grizzard	1.0 out of 5 stars	If your tv/laptop are over 6 months old, don't order this!	I got fubo specifically to watch the World Series. But after creating an account, profile, et al, I was finally able to find the game in the list of programs. But when I click on it, the screen goes black and it gives me this message:"This Match is available in 4k. But it looks like this device doesn't support 4k resolution. Visit fubo.tv/4k for a list of supported devices and browsers."OK, it's …		Compatibility and Device Issues
Lion 120	2.0 out of 5 stars	BAD customer service & Limited channels	If you're a fan of ESPN or SKY, forget getting those.Customer support is crap.The initial answering message requires you enter 1 for English, etc, etc, then it'll give you five options of which you have to wait for all to be given before it'll take your choice.Then approximately 45 second later you end up having to do the same thing over again and this will continue, as I found out, for approx 45…		Customer Support and Responsiveness
D. Freeman	2.0 out of 5 stars	Wanted to like this, but so far the interface makes it impossible to do so	When I try to use the channel guide, it only allows me to see a couple of hours into the future to see what is on or to record any show that I may want to see. So far I can find no way to do it, and without that functionality I see no use for this service as it applies to me. I will be cancelling if this is not possible to do.		Functionality and Features
Jerry Zeis	1.0 out of 5 stars	customer service is no service	I accidently had two email accounts active during a free trial period. Customer service tries to sell. They could not deactivate the account. without me reopening one after I tried online. 45 minutes later, both accounts were closed. I only knew one was billed. Then next month, I got a bill for the other one. Even with my ticket number, since the account was closed for over two weeks, there was n…		Customer Support and Responsiveness
B_T_B	1.0 out of 5 stars	Awful, possibly the worst streaming service available in the US	Got this for the World Cup, 2018. Absolutely awful service.Never had any problems streaming HD, I have a 100MB cable connection, Netflix, Amazon etc. all work great.Fubo however:-Constant steaming issues, pauses, blurs, complete crapouts-Doesn't work with my privacy VPN-Commercials on all the shows and films-Stupid expensive		Security and Privacy Concerns
Amazon Customer	1.0 out of 5 stars	Beware, They are playing the difficult to cancel game	Got the "free" 1 week trial to test it out. The streaming service was far below any sort of watchable standard with lots of pauses. I cancelled on day 7 of the free 1 week trial and was charged anyway. I tried to call them twice and was hung up on both times by the automated answering service with a recorded message of "we are sorry but we can't take your call at this time"...click. I tried two d…		Customer Support and Responsiveness
stephanie	1.0 out of 5 stars	CUSTOMER SERVICE: NON-EXISTENT	We got FuboTv so we could watch all the football games this season. The app was cool because it had so many different channels however, sometimes the games would cut out, or not have a clear picture, maybe because whatever signal was bad or something. That issue was the least of my worries though. My issue was when I tried to cancel, After cancelling 2 days before I was supposed to be billed agai…		Customer Support and Responsiveness
Randy Price	1.0 out of 5 stars	Fubo stands for Financially Unstable Burglar Operation	I had Fubo for maybe 6 or 7 months. It was buggy, the stream would get choppy or freeze regularly, and I didnÃ¢â¬â¢t have ESPN. Oh well, I thought. $45 a month is still worth it. That is, until receiving an additional $26 charge for no apparent reason that they refused to refund me. That is stealing so I cancelled my subscription and itÃ¢â¬â¢s doubtful that I will ever have any business with …		Performance and Stability
sofia	1.0 out of 5 stars	Disappointing	Please do not suscribe to this app they can charge you up to three times for one month subscription and refund only one month. I called and tru three times to understand what happened but they clearly have no idea how to keep customers. Also, the buffering time is long and their Ã¢â¬ËexcuseÃ¢â¬â¢ is the the device doesnÃ¢â¬â¢t support fuboTV! Iphone X and apple tv are supposed to be include…		Compatibility and Device Issues
Ted DeMatteo	1.0 out of 5 stars	Zero customer service for log in	I would leave a better review but there is problems with my log in and no customer service to fix it. Waited 3 hours on the phone, no answer. Waited 48 hours for tech response to a ticket, still waiting and the link to chat is gone or non existent. Service sucks if you canÃ¢â¬â¢t get it		Customer Support and Responsiveness
robi	1.0 out of 5 stars	Stream Elsewhere!	Worst streaming service ever. Terrible streaming and service. Don' t waste your money on this 2nd rate streaming company. The stream reception is terrible, or you won't get the channels at all. Customer service is weak. They have 1 remedy for everything. I was streaming with roku. Beware !		Customer Support and Responsiveness
Matthew M. Clarke	1.0 out of 5 stars	Bad Quality picture and buffering	Constant buffering, blurry, fuzzy, low Rez disconnections, stalled shows. I have YouTube TV too and very same show at the very same time comes in great. My internet speed is super fast. Customer service is VERY responsive but no fix.		Customer Support and Responsiveness
Collin Smith	1.0 out of 5 stars	RUN AND DONT STOP	This is the worst streaming service I have ever used. I am getting charged for a subscription customer support has Ã¢â¬ÅcancelledÃ¢â¬ï¿½ several times. I also suddenly had a price increase up to $85 a month for no reason and it was after I had supposedly canceled my subscription myself. If I could give it less than 1 star I would. NEVER EVER USE FUBO AND NEVER TRY THE FREE TRIAL!!!		Customer Support and Responsiveness
Steve Bass	1.0 out of 5 stars	The worst customer service i have ever seen on hold for ...	The worst customer service i have ever seen on hold for 25 minutes only to get cut off repeatedly by the robot non-sense, the stream was poor at best do yourself best stay away from this company. Getting a real person is impossible.		Customer Support and Responsiveness
Gabriel Jones	1.0 out of 5 stars	Pitiful Streaming Connection	The streaming is always low quality and choppy to the point of being unwatchable. I've tried using minimum quality settings, doubling my internet speed, watching recorded tv instead of live, and streaming from mobile devices, but nothing works. FuboTV is a good concept pathetically executed. Complete waste of time and money.		Compatibility and Device Issues
linda	1.0 out of 5 stars	$200 DOWN THE DRAIN FOR SERVICE NEVER USED	DO NOT USE !!!!!!!!!!!! MY HUSBAND CALLED TO CANCEL AFTER DWNLOAD APP AND NEVER USED THE SERVICE .He was told it was cancelled. IT WAS NOT AND EVEN THOU THEY CAN SEE WE NEVER once used the app, they would not refund our money!!!!! TERRIBLE CUSTOMER SERVICE!!! Wish I would have listened to the other reviewers who had the same issue!		Customer Support and Responsiveness
Phil	2.0 out of 5 stars	I love the idea but their customer service stinks - I ...	I love the idea but their customer service stinks - I brought up several issues that I was having with the app for over a month . I received one automated email and that was it for over 2 weeks now. looking into Sling Tv		Customer Support and Responsiveness
Scott Lovelady	2.0 out of 5 stars	They only support one Android TV device, which is the most expensive. Nvidia	The app does not work on every android device. In fact they say they only support Nvidia device. Very expensive Android TV. Beware if you do not have a high end Android TV unit.		Compatibility and Device Issues
Christopher Bow	1.0 out of 5 stars	Spinning wheel of death.	The first event I tried to watch after I subscribed was a disaster. The video crashed and then I was kicked out of Fubo and couldn't log back in. I wasn't the only customer this happened to. I searched twitter feeds and found out this happens a lot. Unsubscribed.		Performance and Stability
Hugh Conway	1.0 out of 5 stars	Fubo is a no go.	No customer service. Extremely difficult to cancel. Programming is mediocre. My experience with Fubo was a total waste. Did I mention no customer service.		Customer Support and Responsiveness
Big D	1.0 out of 5 stars	Terrible. Freezes and crashes constantly.	Terrible. Freezes constantly.		Performance and Stability
Liverpoolfan	1.0 out of 5 stars	Poor streaming experience	The worst steaming experience ever. Terrible quality in trying to watch a live game that was being recorded simultaneously. The recording would just speed up and slow down randomly. Cannot fast forward more than 10 secs at a time. Buyer beware!		Performance and Stability
Evan Jones	1.0 out of 5 stars	I hate this service	I hate this service. Never use it and I am never coming back. Do yourself a favor and AVOID IT. Customer service stinks and so does the deal. Waste of money. May as well throw your $45 into the trash.		Customer Support and Responsiveness
Jeen	1.0 out of 5 stars	Too Much BS	Lags, commercials, overpriced. Don't waste your time.		Performance and Stability
Kurt vdl	1.0 out of 5 stars	Horrible service. I have been unable to watch 3 ...	Horrible service. I have been unable to watch 3 events in one week because of some outage or technical error on their end. And their customer service was slow and didn't solve my problems.		Performance and Stability
Sean Mokler	1.0 out of 5 stars	Horrible reliability and resolution.	Server crashes and when it comes back, the resolution prevents anything but blurs on the screen. For the price, absolutely not worth it.		Performance and Stability
Joel	2.0 out of 5 stars	Two Stars	Glitchy and slow		Performance and Stability
Sci-Fi Writer	1.0 out of 5 stars	Another Useless App That Requires a Cable Provider	What exactly is the point of a streaming app that requires a provider connection? If I already have a provider service, that probably has a DVR device, this app (and the service it provides) is completely useless. NBC Sports, please hop into the present and provide a true streaming app.No one needs cable any more so drop the provider requirement and join the new paradigm.		Compatibility and Device Issues
Roshan Richards	1.0 out of 5 stars	Not worth the brainwashing ads!	We are trying to watch the olympics with the app and they show the same commercials in the same order over and over and over again, and about every 5 minutes! It is to the point of cruelty and torture, really. It makes me not want to watch anymore. They even interrupt the events!! I don't ever want to buy or support Koch, eat McDonalds, use IHC, or watch Mamma Mia ever!! The way they are forcing …		Customer Support and Responsiveness
Michael James	1.0 out of 5 stars	An error has occured	All the time. I can't clear the error.In the past few days, I have uninstalled the app an reinstalled it numerous times... all in some combination of rebooting my Fire TV, deactivating my account, signing out of my NBC Sports account on my laptop and Chromebook and yelling at my TV.Short of resetting the Fire TV to the factory default (not ready to go nuclear to watch the Premier League without f…		Customer Support and Responsiveness
P. Tucker	1.0 out of 5 stars	Terrible app/experience; can't access live content because of technical problems with subscription authentication requirement	The app says I can get access to content if I'm a Dish Network subscriber (I am) and my Dish programming includes NBC Sports (it does). So I:1. Got an activation code through the NBC app (Android version running in Amazon Fire).2. Entered it at nbcsports.com/activate3. Received this message: "Congratulations, you've successfully activated your device and can now watch NBC Sports. It may take a mo…		Compatibility and Device Issues
Amazon Customer	1.0 out of 5 stars	Not Working on any of my Fire TV devices.	I have been using this app for over a year and about two or three weeks ago it has stopped working on any of my Fire TV devices. The app loads but all I get is a cryptic message "an error has occurred". I have tried every suggestion and nothing has worked.		Compatibility and Device Issues
Gubio3	1.0 out of 5 stars	Useless App, Irrelevant TV Station	It's too bad that the people at the NHL and NBC Sports have not figured out that customers are trying to use these apps because they have cut their cables. Many customers, like myself, are tired of paying large bills for unwatched stations while cable prices continue to climb. I am a huge Pittsburgh Penguins fan and wanted to watch the post season games, but the NHL and stations like NBC will onl…		Compatibility and Device Issues
C. Nelson	1.0 out of 5 stars	Absolute Crap	I'd like to write a review, except the app doesn't work... at all... on multiple FireTV devices and models. both the original model and 4k 2nd generation.It simply says:ERRORAn error has occurred.Even after clearing the cache and uninstalling and reinstalling, nada. Bupkis.What really pisses me off is that a quick online search reveals that this is a common problem that has been going on for clos…		Compatibility and Device Issues
Michael M	1.0 out of 5 stars	Has not functioned since December	I've tried it at home, at work, at my parents house, and at friend's houses. It's not supposed to used the SSO for cable cable provider authentication, but I've tried using credentials from multiple providers anyway in case they were trying to make the switch.I've tried it on devices spanning three different generations of FireTV.It's not functional on ANYTHING. When you click open, you get the N…		Functionality and Features
Jonathan	4.0 out of 5 stars	Great for Sports	My only issue with this app is that every time you click on an event, it makes you watch a 30 second ad. This is just a little annoying, especially when you know you are missing stuff. But otherwise, this is a great app. It offers the main sporting events that NBC has, like Sunday Night Football, hockey, etc. Additionally, it offers some unusual sports, like various tournaments (tennis, badminton…		Functionality and Features
Hockeyfreak	2.0 out of 5 stars	If you're getting errors read this! Poorly deployed app, but they have the monopoly...	If you're getting an error when opening the app, or loading content, you can't have any ad blockers active. Bypass your PIHole, remove ad blockers from computer, whatever. That fixes the problem.As for the app, it sucks. The ads are as every 1-star review describes, constant, unrelenting, and repetitive. Hockey games aren't so bad, but the Olympics were terrible. Needing a subscription is expecte…		Performance and Stability
mrsfixit	1.0 out of 5 stars	ZERO stars. Awful, terrible, does not work!	I have this app on 5 Raspberry Pi's, and I also have it on 5 Amazon FireTV sticks.I *have* a cable account- so I have a valid login. Up to now it has worked fairly well on the RPi's, but as of today it is completely and utterly non-functional.It never *ever* worked on any of the Fire sticks. Never. It is authenticated with my provider, it just doesn't work.I'm not in my home state right now, so I…		Functionality and Features
Richard Weaver	1.0 out of 5 stars	TERRIBLE	NBC sports and sports gold are terrible. It makes you re activate your device through your computer or phone multiple times which is a pain. You get your TV set up, then suddenly in a couple of weeks, you have to re activate. That requires your computer and signing into NBC sports each time with a special code. And sometimes the announcer is drowned out by the road noise(cycling). The announcing …		Compatibility and Device Issues
Dr. P. M. Emerson	3.0 out of 5 stars	Monopoly pricing. Mediocre product	Purchased a Ã¢â¬Ësport passÃ¢â¬â¢ for a competition only screened in the US by NBC SportsGold. With no alternative way of watching my choice was either purchase the pack or not watch the games. Pricing is outrageous for what is screened for free in every other country of the world. The live stream in the six nations rugby I was watching is good (as it comes from the U.K.) but abruptly stops a…		Functionality and Features
Steve R.	1.0 out of 5 stars	Pointless	No useful content even when it does work. EPL has moved to Peacuck and that is not available on FireStick. Not sure who I should be more angry with NBC or Amazon. Both are fault. NBC won't get my business any more and Amazon is about to lose it.-Previous Review- They did finally do something to fix it after 2 months . . .Worked fine for months (and still does on one FireStick). Last week, I recei…		Functionality and Features
Tony Butler	3.0 out of 5 stars	The Amazon fire stick has been a good little functioning device that allows me to stream conventional ...	I purchased an Amazon fire stick and downloaded this channel APP along with many other channel app's. I wasn't aware I would be prompted for a review from Amazon for each channel downloaded (or I wouldn't have downloaded 90% of them.) If there are no previous words to this paragraph and a three star review, then it is obvious I haven't had the time nor inclination to review the channel APP. I do …		Functionality and Features
Sindarian	4.0 out of 5 stars	Clunky interface and random commercial insertion during replay events BUT much better than Fox Sport Go	Clunky interface, random commercial insertion on replay events, poor search interface on replay events, and loading screens are why I will only use this NBC Sports interface if I can't hook up my laptop to the TV for some reason.Also, I really do appreciate the fact that NBC is allowing Olympic viewing on replay but the interface is not very friendly. Please go back to the interface that was in u…		User Interface and UX
John	1.0 out of 5 stars	Great if it works...	I installed the app, signed onto my service provider and everything was working great.The next time I tried to login, i just get the "Error An error has occurred" message and can't do anything. I did everything that was recommended, resetting the Fire TV Cube, clearing the data/cache, and fore stopping the App.Seems to be a consistent problem and the only known solution online is to do a hard res…		Compatibility and Device Issues
R.M.S.	1.0 out of 5 stars	A WASTE OF TIME	I've tried over and over to view live sports broadcasts using this app on my Amazon Fire, but never been able to. I receive their confirmation that my subscription is approved after activating the account and confirming my provider connection (Sling TV), but then wait forever for the screen to update as promised. It never happens. I've contacted them for assistance and spent countless fruitless m…		Customer Support and Responsiveness
JJCEO	3.0 out of 5 stars	It was easy to set up with my digital projector and FireTV stick but the app has some problems!	I loaded this app onto my Amazon FireTV stick and I am watching Sunday night NFL football live on a 11 ÃÂ½ foot diagonal screen. The video and sound quality are excellent. Unfortunately when commercials are playing, sometimes NBC blanks the screen with a spinning wheel. The football game does not start playing again when the commercials are over. It forces me to back out of the game and start it…		Compatibility and Device Issues
Jonathan OLeary	1.0 out of 5 stars	Will this ever be fixed?	This NBC Sports app flat out does not work. I have two firesticks and am holding onto a basic cable account just to use apps like this, and it has not worked for months! You login, the screen never updates, you try every combination you can think of but you always end up getting this 'An error has occurred' message. It 100% does not work, and neither Amazon nor NBC have any response or seem to ca…		Customer Support and Responsiveness
Jacob F	1.0 out of 5 stars	Absolute Garbage App	NBC could not care less about their streaming app or the people who pay to watch it's content. Words cannot describe my hatred of NBC Sports and this application but I will try, for the people. First off, it is so full of bugs and glitches that it makes for a truly frustrating watching experience. There is no escape, however, as they have you by the balls owning the exclusive rights to some of th…		Performance and Stability
Derrick4Real	3.0 out of 5 stars	Spoiler headings should be eliminated altogether like "Zlatan puts United ahead	Needs work. You can't fast forward or rewind streams using. When you try to fast forward, the app isn't recognizing the the button pressess on the remote. The app just starts blinking. Often it doesn't recognize the remote control at all. I use mostly for EPL replays, one, the location of highlights means you have to avert your eyes for spoilers. The titles are often spoilers. Replays should be a…		Performance and Stability
ultrafighter	1.0 out of 5 stars	Terrible functionality. I would rather watch a less than legal stream	This app is terrible. I cannot find any way to turn on closed captioning. The playback controls are basically worthless. While watching the NHL West Final, I paused the game and intended to fast forward during the commercial break to catch up. Turns out it is impossible to rewind or fast forward. Ended up missing two goals when we went back to the live game.		Functionality and Features
Josh Albers	2.0 out of 5 stars	A disorganized mess	Where do I start with a review of the NBC Sports app? It works, so that's a plus. There are many other apps out there for sports, but not any others which play NBC Sports, such as the Olympics. Other apps allow one to organize the offerings based on the league and date. There is no such organization with this one. Instead, you get a scrolling list of live events, a list of replayed events, and hi…		Functionality and Features
Samantha	1.0 out of 5 stars	Rip Off	NBC sports runs terribly during live events. They require you to have a paid subscription to watch half the events you follow under one sport wether you are linked to your cable provider or not. During live events the streaming tends to jitter and jump or just all out crash so you have to restart the app and go back to what you were watching. NBC butchered the streaming of Supercross, race times …		Performance and Stability
Amazing Customer	4.0 out of 5 stars	Olympics on Fire TV Stick. Yes with this specific App. Here is how.	This works for Olympics on Fire TV Stick without a cable provider but watch the glitch. Each time the app reopens it toggles in the top left between the logo for this app, and the logo for the standard app which needs a cable account. Pay attention, ignore the other logo. I will add a pic if it goes through with this review.When you are in this app on this device there will be a row with hundreds…		Compatibility and Device Issues
FunkyC.	1.0 out of 5 stars	Poor app	Absolutely a waste of time. No search feature available to find events, backing to arrow through is ridiculous. Beyond that, all you have is NBCs "highlights" edit and worthless commentary; with more commercial length than actual event coverage. I long for the days when ABC was the leader in sports coverage. Live events, factual and to the point auditories, and no political or broadcast politics.…		Functionality and Features
Erin D. Smale	1.0 out of 5 stars	You had ONE job...	Imagine a world where you can watch the Olympics on your favorite streaming device. Like, I dunno, your Amazon Fire Stick. Well, after downloading the NPC Sports app to do just that, I am still left imagining. I configured it with my cable subscription credentials to authorize my access to the rich pagentry of the Olympic games (and why this step is necessary when I get my internet access through…		Compatibility and Device Issues
Shannon	1.0 out of 5 stars	Doesn't work	Tried using the app twice this month. Used to work perfect, apparently since the update keeps on saying there is an issue about 2 mins into a call, or goes to a white/black screen and freezes... Hopefully there is a fix soon.	Performance and Stability
fun game, obsessed with it. XD lol	1.0 out of 5 stars	This App is Horrible Now	I got the new update and boy was I disappointed, it's extremely glitchy and does not function properly at all. It will notify me of a new message hours or days late, and you can't send/ receive pictures anymore. The new update is awful. Before the update it worked great, so if possible do not update your Skype.	Functionality and Features
Raymond R.	1.0 out of 5 stars	Very Unstable	Whether or not it actually works varies from update to update. There are virtually zero adjustable call settings. It's hard to believe an app specially built for a single device can be so awful even YEARS after it was released. Skype for my junky phone works better than this.	Compatibility and Device Issues
Odale	1.0 out of 5 stars	Very poor	Skype keeps crashing on my kindle and it's super annoying. I use my tablet to participate in meetings and talk with my family and it has been horrible since this latest update. I have to turn off and on the tablet repeatedly to reboot skype. Please fix this glitch or we'll be moving to an alternate application.	Performance and Stability
The DOC7OR	1.0 out of 5 stars	skype is the worst now	Since the last update on Kindle, Skype will constantly freeze video calls, drop calls, crash, and distort video, It desperately needs to be fixed by developers.	Performance and Stability
Amanda	1.0 out of 5 stars	Not recommended for kindle fires	I got this app to be able to talk to friends, however after signing into my account, each time I wished to call someone it would freeze, or the app would force close. This is still a problem no matter what I do, therefore I do not recommend it.	Performance and Stability
Aaron	1.0 out of 5 stars	Stopped working.	Notifications stopped comming through. Notifications still come through on other devices. Reinstalled and now it won't let me make any calls. Just keeps saying there was a problem making the call and to try again later. Also makes me sign in every single time. I tried enabling every permission and letting it use unrestricted data. Still doesn't work.	Compatibility and Device Issues
Robert Rivera	2.0 out of 5 stars	Persistant issues	This is ridiculously buggy. It logs in whenever it wants to, crashes the entire operating system when attempting voice calls, and exhibits other issues. Would be a good app, otherwise.	Performance and Stability
TNPanMan Wayne Sacchi	2.0 out of 5 stars	Problem With the Volume	I do not use this program anymore because there is a problem with the Volume control -- I contacted customer service about this and they worked me through this, but with every new update -- the problem comes back -- low volume and no way to adjust this on the Kindle Fire!	Customer Support and Responsiveness
PikaPink88	1.0 out of 5 stars	Kindle Fire HDX 7&#34;	I recently received the Kindle Fire HDX 7&#34; as a gift so I can travel and be able to Skype with it rather than having to use my laptop. I was very disappointed when I tried to skype with it and the audio was just horrible. I was getting a lot of background feedback and so was the other person. I tried to lower my volume but that only made it where I can't hear the other person on the line. We …	Compatibility and Device Issues
Raphael	1.0 out of 5 stars	it won't update!	For some reason Amazon doesn't have the update but I really need to update Skype because it ALWAYS CRASHES	Performance and Stability
Alicia	1.0 out of 5 stars	Horrible calling app	This app is horrible for calling. Everytime I would try it would force close and freeze. The messaging is actually good and it's easy to navigate.	Performance and Stability
mauro	2.0 out of 5 stars	SUCKS	At first it worked fine I was like "Pfft it works fine compared to what people said online the reviews" but when I try to skype with cousin luke it crashes. Texting works fine. Kindle FIR HD SUCKS IT DOESN'T have amazon play!!!	Performance and Stability
CBM	2.0 out of 5 stars	Works...barely	The program works, but that is the best I can say about it. Aside from basic tasks, the program does not seem optimized for the Kindle. For example, I gave up after four tries to reset my password. The keypad covers most of the screen and it is too easy to make mistakes. I will keep the app but make admin changes on a different device.	Compatibility and Device Issues
NP	1.0 out of 5 stars	Did Skype stop supporting my BlackBerry?	Love the BlackBerry, unimpressed Skype not supporting BB10, great OS. Skype buggy on the Android tab as well. Trouble picking up.Skype sucks	Customer Support and Responsiveness
Fox in a Hazmat Suit	1.0 out of 5 stars	Get it together, Skype	Terrible update, along with frequently not making any notification that I have any messages waiting, it constantly crashes my entire tablet without warning and forces it to restart whenever I am checking my contacts, messages or even just trying to open the app. Don't use of you don't absolutely have to, try to find an .apk online of an.older version if you can.	Performance and Stability
Sadie	2.0 out of 5 stars	update ruined app	Skype was bad before always dropped my calls would crash randomly.. did update now it won't let me in at all just says I need to update!! Skype needs to fix this	Performance and Stability
Monica	1.0 out of 5 stars	near crap	First of all, never loads all my contact pics. Secondly, it always freezes up during any type of call, especially video. I'm lucky it even lets me see myself. Even when the video works, if eventually freezes and never works again ! Earlier today i got signed out for no reason! It doesn't even let me turn the view sideways when i turn the tablet vertical.ever since the update our whatever they did…	Performance and Stability
Peter Barnes	2.0 out of 5 stars	Many bugs/glitches	The app works, an it is free, but you will encounter volume problems as well as dropped and lost calls. Reinstalling the app after deleting it from both the device and the cloud seem to fix it temporarily.	Compatibility and Device Issues
$uper gamz	1.0 out of 5 stars	terrible update.	Because of the new update, when I type a message, oftentimes it will glitch, and when I answer a call or video call, it will always freeze up for a moment, then the screen goes dark, then it will force close. Please fix this for a better rating, for now, if there was a half star, you would see it.	Performance and Stability
#maroon5lover	1.0 out of 5 stars	Wont let me sign in..	Horrible. It won't let me sign in. And it logged me out without me pressing the &#34;log out&#34; or &#34;sign out&#34; button. I hate this update. AND the app won't download even after deleting a few apps from my device that are still on my cloud. I'm very annoyed.	Compatibility and Device Issues
Kindle Customer	1.0 out of 5 stars	Once was good	So at first it was a pretty decent app... but just a few days ago it automatically logged me out... so I typed in the info and for some reason it wouldn't let me .. it wasn't that i typed the info incorrectly because it didn't say so... so I changed my password and for some reason it worked... BUT THEN it kept crashing so it's impossible right now...	Performance and Stability
LanieBugs	2.0 out of 5 stars	Please Fix	The app before worked just fine, with the update it now crashes very easily and I am unable to call back or answer calls after without 're-installing or turning off my kindle. Please Fix this issue, considering they are the only app like this we should not be having problems.	Performance and Stability
InfernalCupcake	1.0 out of 5 stars	Sucks	This app is terrible. I've updated this app multiple times in hopes that this app would get fixed. It crashes all the time, calls always drop, and it's overall terrible. I don't know if this is the case with other devices. I have the Kindle Fire HD. In all honesty, this app does not deserve one star. DO NOT GET THIS APP.	Performance and Stability
Susie Q	1.0 out of 5 stars	bring back old version asap!!!!!	No picture, frequent crashes and the other person has to hang up because you can't. Old version was awesome and needs to come back now!	Performance and Stability
Aisha	2.0 out of 5 stars	crashes	Well Skype is new on my kindle fire. I have had it for over a year with hardly any problems. Until now. It keeps crashing and I can't video chat at all. I don't know if it is just my kindle fire or Skype itself...but something needs to be fixed and I think it is the app.	Performance and Stability
connichulin	1.0 out of 5 stars	problematic since update	This was an absolute must have app for any Kindle owners. Since the recent update the app loses video and crashes on every call. Very frustrating. I would go for another option until they can address the issues caused by the latest update.	Performance and Stability
game123	1.0 out of 5 stars	crash	whenever I try to call my friend, it crashes! everytime it tell me to sign in, I have to go through this long process of fixing my password! at first it worked totally fine, and then it all of a sudden, it stops!	Performance and Stability
A.P.	2.0 out of 5 stars	Kindle edition, NOT good...	I have used Skype for many years, desktop and smart phone, and always rated it high, but this Kindle edition sucks! The amount of time the application needs for start-up is ridiculously long (last time it took it 4 minutes to start up), and the application crashes too often.Fix it Skype, or you will have lost a user!	Performance and Stability
torch	1.0 out of 5 stars	why!!!!	Dear skype: this new version lags so much, that it's impossible to text anyone. There is lag everywhere. In the photos, in the text, in the phone calls EVERYWERE it's the only thing I have to text with, so...........crap. don't download.	Performance and Stability
Matthew Cox	1.0 out of 5 stars	pain in my heine	Not only is the other complaints true. It is a pain to download. It takes up SO much space on your device, it's not even funny. I hate it. But I have no other way to contact some of my friends. I really wish they could fix this piece of epic profanity.	Compatibility and Device Issues
P Lucas Johnson	1.0 out of 5 stars	Won't stay loaded	Great idea, seems to work on my computer... But doesn't work at all on my Kindle Fire HD. I tried this for about three or four months; people would call and the programming is so poor that it can't even stay loaded to receive calls. Only good to attempt out-bound calls, only stays loaded for a few hours at most before crashing, barely dependable as anything more than an empty claim.It's clearly a…	Performance and Stability
boomboom	1.0 out of 5 stars	I hate it	I love Skype on my computer but I hate it for kindle. My calls always drop and the sound is bad. I can message people fine but when I go to make a call my kindle eventually freezes up. Skype is the only way I can call and see my boyfriend because we have a long distance international relationship. I hope it works soon.	Performance and Stability
Sean Gately	1.0 out of 5 stars	It's a dud... Come on Skype	I'm hoping the product manager from the Skype Android app team reads reviews because this app needs help. On my KINDLE Fire HD the app will freeze, or the camera will freeze and then crash every time we use it. The volume when connected is absurdly low, and the other party complains about the picture flipping. One of the more (if there can be more) annoying parts of this spp is the constant beepi…	Performance and Stability
EDZA	1.0 out of 5 stars	Skype for hdx	it will not work and crush when you make a call to another device we need a new skype for HDX from "AMAZON"	Compatibility and Device Issues
NEPAReader	1.0 out of 5 stars	Wasted enough time on this	Worthless app. Amazon tells me I have the latest update, my kindle tells me I need to check my mobile network settings. Neither amazon or Skype offer any intuitive ways to get of square one. Wasted enough time on this.	User Interface and UX
ryan taylor	1.0 out of 5 stars	I used to love this app	I used to love this app, but now its a failure, crashing and not connecting all the time, I have to blame Amazon. For making a closed software tablet. I can't use Google apps at all (hangouts), what few apps are made for kindle are lacking compared to their Android counterparts. This was the last straw, I wont be buying Kindle Fire tablets again. Open source is best for consumers.	Performance and Stability
Emily C.	1.0 out of 5 stars	horrible!	I tried to use this to stay in touch with my boyfriend who just moved an it keeps crashing! Please fix! I've tried downloading this app at least 3 times an this is getting ridiculous!	Performance and Stability
kalebguynes	1.0 out of 5 stars	wow	This is my first time using Skype and I couldn't do a thing without it crashing and I can tell this was a good app you messed up badly	Performance and Stability
Lauryn	1.0 out of 5 stars	WAS great	Skype used to be what I used to talk to my boyfriend every day and it was awesome never lagging or dropping calls now I cant have one video chat without it lagging and the call droping after 5 minutes.	Performance and Stability
ndecker	2.0 out of 5 stars	Crashes on Kindle	I've had a horrible experience with this app while deployed. Skype is great on other systems, but constantly crashes or disconnects when talking to others. Too bad, since this was one of the primary reasons I bought the Kindle.	Performance and Stability
ksrao	1.0 out of 5 stars	terrible	We have iPod, iPad, Samsung galaxy s 4, hp laptop, MacBook and kindle in our family.Skype is installed on all devices. Skype for kindle has terrible audio video sync issue (about 5 seconds). Skype works flawless, seamless on other devices except. It's not internet speed because Skype works without sync issues on other devices. Updated latest kindle software (July 2,2014), uninstalled installed Sk…	Compatibility and Device Issues
Andrea	2.0 out of 5 stars	it's ok after a while	It was ok before the update but now since the update Skype won't let me accept some calls or make calls and if they do accept my Skype stops would give a higher rating if they fixed the crashes and stuff :/	Performance and Stability
legendary derpson	1.0 out of 5 stars	Skype crash	Every time I try to join a call my Skype crashes every single time. And it takes forever to load chat. This happened in the most recent update. It will get a better review once they fix the problem	Performance and Stability
Beyoncelover666	1.0 out of 5 stars	Worst App on Kindle	First of allÃÂÃÂÃÂÃÂÃÂÃÂÃÂÃÂ·My recent aren't updatedÃÂÃÂÃÂÃÂÃÂÃÂÃÂÃÂ·My group chats aren't thereÃÂÃÂÃÂÃÂÃÂÃÂÃÂÃÂ·Slow to update chatsLastlyÃÂÃÂÃÂÃÂÃÂÃÂÃÂÃÂ·they should work on the app more and also fix and update this app -.-	Performance and Stability
David M. Scanlan	1.0 out of 5 stars	Read the permission list before you download!!!	It is unbelievable that access to your device you are giving away when you download this app. This is every hackers and data collectors dream come true. Basically with this app whenever you have a Wi-Fi signal or connection with your service provider, you're giving this company and anyone able to exploit it access to all of your personal information and all of devices functions without you being …	Functionality and Features
WHO DID THIS?!	1.0 out of 5 stars	WHY WOULD ANYONE DO THIS	Don't do it. Just....just don't. Save your time...back out of this and don't do it..don't even consider it...Amazon...fix your ish. :| it crashes the volume is ridiculous and once you delete it it won't let you reinstall (at least for me) skypes update ruined Skype.	Performance and Stability
sephiroth7755	2.0 out of 5 stars	It used to be good.	Ever since the update, I have had to constantly redownload because notifications work about 5 times and then never work again unless I redownload the app. I deleted 4 GB of data to keep this app and Terraria from crashing (both update problems). Fix it please.	Performance and Stability
deny08	1.0 out of 5 stars	The update sucks	It crashes every for everything!! I can't make or receive calls. When I do I can't hear anything from the other person. Super pissed off.	Performance and Stability
Steven Kosakewich	2.0 out of 5 stars	TERRIBLE UPDATE	Sucks. Every time I face time my friends for studying in the middle of technology conversation my screen freezes up and turns black... then it shuts down... is just awful.	Performance and Stability
Ryan on Amazon	2.0 out of 5 stars	Hadley Ever Works	There is always an issue with my Skype. I can't see the person, they can't see me. It always freezes. It always shuts down. When it does work, it's choppy. I like Skype but it's not for my Kindle.	Performance and Stability
Greg K.	1.0 out of 5 stars	Awful	It's a great app, if you're a fan of constant crashes that require a full restart of your Kindle before you can use it again. And if you like five minutes intervals between crashes. I've waited a few months for a fix and haven't seen one. What gives???	Performance and Stability
Joann A. Locascio	1.0 out of 5 stars	no good. junk	It crashes every time I connect to my grandson. Disgusted. Don't download it.	Performance and Stability
Blaize	1.0 out of 5 stars	WTF	Wow.The whole point of Skype is being able to video chat,and I can only do that for about thirty seconds before Skype crashes. -_- Uninstalling until it's fixed....DON'T WASTE SPACE DOWNLOADING.	Performance and Stability
Queen AG	1.0 out of 5 stars	waste of time	It doesn't work properly. It opens but has no volume and then constantly crashes. I was forced to update and it was a waste of time, I'm deleting it!	Performance and Stability
Joana in Brazil	1.0 out of 5 stars	One Star	Crashed, tried to uninstall and install again but same thing. It won't work any more	Performance and Stability
lizard lover	1.0 out of 5 stars	no update!!!!	The update wad horrible!!!! It's glitchy, crashing and it give LESS not more features. You took away things in th update not added!!!!!!! I hate the new look to! Why do I have to look at my friends stupid profile while texting!!!! If u don't update it again were it's like th older one I'm getting rid of it!	Performance and Stability
Dauphinty	1.0 out of 5 stars	Not a working app. Will not allow area code to be entered	I am really peeved that the Skype download for Kindle Fire HD 8.9 does not allow for you to add the area/local code, so that you can obtain a number for your device on the local network. This renders video chatting with other friends on Skype useless, since they have no contact number with which to reach you. I tried to delete it twice and reload the application, and even tried the android applic…	Compatibility and Device Issues
dzahien	1.0 out of 5 stars	Bugs all the time.	Freaking lag all the time and it cut off my video calls and I can't seem to call them back. So i have to shut it down and reopen but just to find out that it freaking bug again. I thought you guys were supposed to be the official trustworthy brand or something. You guys let me down.	Performance and Stability
Page A. Kalp	1.0 out of 5 stars	Horrible Update	Very upsetting!!! Was running on my device just fine, then decided to update itself and failed... kept failing and when tried to redownload it failed time and time again...	Compatibility and Device Issues
KatieMay	2.0 out of 5 stars	awful	Skype used to work beautifully but ever since an over all Kindle update it crashes like crazy, stops randomly or glitches out to the point I have to sign out. What happened to Skype it used to be a good thing....clearly someone f-'ed up badly.	Performance and Stability
gary mc kay	1.0 out of 5 stars	Kindle fire	Won't download or update on my kindle fire both kindle will only make calls not receive them need to update 7.46 version for kindle. All my other devices updated working fine.	Compatibility and Device Issues
Morgan	1.0 out of 5 stars	Sucks	Crashes constantly. Sometimes I can have an hour call, sometimes it crashes every five minutes. The sound and picture are off by a decent margin half of the time. Extremely frustrating.	Performance and Stability
Justin Booth	1.0 out of 5 stars	Unusable	I tried to avoid getting the update, but login issues gave me no choice. After setting everything up, I made my first call and the app crashed 10 seconds into it. After that it crashed every time I tried to all, what a waste.	Performance and Stability
MM17	2.0 out of 5 stars	not good app	When messaging, it actually stops the app. When I'm receiving a video call by after a minute the video actually stops, as after 15 sec. , we cannot get to the app anymore, unless we restart this device. Please I need a bug fix here so I can still stick with this app. Thank you.	Compatibility and Device Issues
Ben Carlton	1.0 out of 5 stars	completely and utterly awful	Ever since the update, the app constantly crashes. Calls don't work, camera fails, and freezes up the entire Kindle. App needs a lot of work. Don't waste your time downloading.	Performance and Stability
Klaus	1.0 out of 5 stars	Most crappy app. Ever!	This is the worst application ever made! I give one star because I cannot give 0.It crashes, locks, hangs and does a lot ot bad other things.If I'm so lucky to be able to establish a video chat, it crashes after few minutes.All of this after that MS bought it....sigh!	Performance and Stability
snort	1.0 out of 5 stars	Bad	It crashes. It won't stop ringing. Lack of audio options.	Performance and Stability
LD	1.0 out of 5 stars	Constantly crashes Kindle Fire HD	The app worked great until the new update. Now it completely crashes my Kindle Fire HD (purchased December 2013). It just stopped working and made me restart my device 4 times in less than an hour. it is very, very frustrating. Please find a fix for this, Skype.	Performance and Stability
Keith Erickson	1.0 out of 5 stars	I HATE THIS	Over the summer I was gone and Skype is the only thing I could use it crashed I cried I missed my family don't get it updated	Performance and Stability
Michael G. Martin, MD	2.0 out of 5 stars	it was great, until.....(kindle fire HD user)	There were some things at first, that were annoying,and I learned to put up with. Then the update came out. and now I can't even open the app without a message saying "this app is incompatible with this device. AM I MISSING SOMETHING?! please unbreak Skype.Please.	Functionality and Features
Brian S Zelakiewicz	1.0 out of 5 stars	video lags behind audio	The video lags several seconds behind the audio. It's not a network issue as I have fast internet speeds and have tried it on several other networks. Very annoying and I wish they would fix it	Performance and Stability
Kindle Customer	1.0 out of 5 stars	terrible update	I can't get the update to work and I've tried 29 times and it keeps crashing and won't let me get the update	Performance and Stability
dash	1.0 out of 5 stars	no other star lower than 1	Always crashes hang up and every time it happen i need to restart my kindle for the skype to work again. Way to go skype!!	Performance and Stability
Dan Ames	1.0 out of 5 stars	Bad browser.	It crashed and freezes within minutes of opening a web site.Is there an alternative? How do you fix this problem?	Performance and Stability
Melissa Purtlebaugh	1.0 out of 5 stars	Crap!	Worse app ever! Please fix asap! Crashes repeatedly, does not make calls. Would love to use this app but no luck. Skype my a$$	Performance and Stability
Fuzzymime	1.0 out of 5 stars	One Star	Couldn't figure it out. Not user intuitive.	User Interface and UX
Q.Swaggr	1.0 out of 5 stars	Permissons much? and bugs!	Skype appears to be using every permission I've ever seen. The list of permissions is so long I can't begin to know whether or not there might be somethin sneaky. It's reputable enough, but the fact this crashes soo often and with so many bugs, it's simply not worth it.	Performance and Stability
Rick the diver	1.0 out of 5 stars	Skype for Kindle DOES NOT WORK. Garbage	Zero Stars. Skype for Kindle Fire HD simply doesn't work. Connect for a few seconds and then it crashes. There has been no update for a year [Jan 2014~Dec 2014] so obviously neither Amazon, Skype or Microsoft care about Kindle users. If one of the reasons you carry a tablet it to keep in touch, then not having skype is a very real reason to throw your kindle in the bin and upgrade to another andr…	Performance and Stability
Kindle Customer	1.0 out of 5 stars	Won't work	Keeps crashing says there's an unknown error to download it again from the Amazon app store	Performance and Stability
kitine	1.0 out of 5 stars	poor app quality on Kindle	This app really needs major improvement especially on Kindle gadgets. Always Hangs & crashes. I hope this issue will be resolved.	Performance and Stability
Emilee Dodd	2.0 out of 5 stars	Eh.	It works, but not good. Buggy. Always freeze. Call drops often. Have to restart and redownload. Just a messy app.	Performance and Stability
Hui Yin	1.0 out of 5 stars	One Star	keeping getting black screen on my new fire phone and still waiting for solution from amazon support.	Customer Support and Responsiveness
Ali	1.0 out of 5 stars	update is horrible	So disappointed with the upgrade. Skype crashes and disconnects every time I try to talk to someone. Needs to be fixed or I'm switching to a different app that is more reliable like it was before the update. Skype sucks now :(	Performance and Stability
A. Gift For You	1.0 out of 5 stars	fix your app	Skype consistently lags out for me and crashes itself, this is rediculous, it should be usable on all kindles. Fix your shotty app.	Performance and Stability
Heather DeGroat	1.0 out of 5 stars	horrible connectivity	Breaks up, drops calls, poor video quality, sound feedback delay , Pixelated screen, lagging , fails to connect on repeat, I don't know what happened, it used to be good.....	Performance and Stability
JOSEPH E MOISE	1.0 out of 5 stars	Update Kik, Not Skype	The update was terrible and it keeps crashing. If you want to talk to your friend download kik.	Performance and Stability
Charleen Baune	1.0 out of 5 stars	awful	Keeps crashing. Needs to be fixed!!!!! Let's me make the call and then as soon as answered it crashes. Please fix!!!!	Performance and Stability
patricia gilbert	1.0 out of 5 stars	Help!	I am trying to add this app but it says it is not compatible to my kindle. Anyone know why? I have a brand-new Fire HD.	Compatibility and Device Issues
J. Claussen	1.0 out of 5 stars	Freezes	The app freezes after 1-15min, requiring the tablet to be turned off and on before it will "work" again. Very disappointing.	Performance and Stability
Wayne	1.0 out of 5 stars	what happened?	Skype did work well until I updated on my Kindle fire HD. Now I can not connect, there is no way to sign out, quality is terrible. Whomever created the new interface must not use Skype or they would have been more aware of functionality rather than making it look cool.	User Interface and UX
fnafpro6	1.0 out of 5 stars	just go buy the older version of Skype!!!!!	I HATE THIS IT CRASHED MY KINDLE FIRE JUST FIX IT AMAZON!!!!!ÃÂÃÂÃÂÃÂ°ÃÂÃÂ ÃÂÃÂ¸ÃÂÃÂÃÂÃÂÃÂÃÂÃÂÃÂÃÂÃÂÃÂÃÂ°ÃÂÃÂ ÃÂÃÂ¸ÃÂÃÂÃÂÃÂÃÂÃÂÃÂÃÂ¤ÃÂÃÂÃÂÃÂ°ÃÂÃÂ ÃÂÃÂ¸ÃÂÃÂÃÂÃÂÃÂÃÂÃÂÃÂ¤ÃÂÃÂÃÂÃÂ°ÃÂÃÂ ÃÂÃÂ¸ÃÂÃÂÃÂÃÂÃÂÃÂÃÂÃÂ¤ÃÂÃÂÃÂÃÂ°ÃÂÃÂ ÃÂÃÂ¸ÃÂÃÂÃÂÃÂÃÂÃÂÃÂÃÂ¤ÃÂÃÂÃÂÃÂ°Ã…	Performance and Stability
Wendy L. Woods	1.0 out of 5 stars	Does not work on Kindle Fire HD 8.9"	Skype (Kindle Tablet Edition) does NOT work on Kindle Fire HD 8.9" tablet. When you try to use it, either the app crashes or the Kindle crashes and requires reboot. Sometimes Skype connects and then crashes. Sometimes the video or audio is one way only and then the app crashes. I have yet to have a successful Skype call. Skype worked FINE on the older Kindle Fire HD 7", but not the 8.9". I have r…	Performance and Stability
lindsey	2.0 out of 5 stars	good except new update	The most recent update for skype makes the app crash to much and there are too many glitches. Otherwise its a decent app. If they don't fix the glitches soon though ill probably stop using it	Performance and Stability
N.lewis	1.0 out of 5 stars	bad update	everything worded great until this new update it screwed up the whole app bad making it slow and laggy dont get this app until they fix it	Performance and Stability
Ashley childress	2.0 out of 5 stars	video call	On my kindle it won't let me do a video call , it kicks me off but will dose audio great . It'll call some one and it freezes and I can't even see their face . Not a good app	Performance and Stability
Zombie	1.0 out of 5 stars	Skype is not responding	Can never get this app to run without it crashing. Plus its the only app I have that gets worse with each update.	Performance and Stability
ksonline04	1.0 out of 5 stars	Crashes my kindle	Crashes my kindle, every time, after about 10 mins. It worked well before the most recent update. Very disappointed and annoyed.	Performance and Stability
Jose Ruiz	1.0 out of 5 stars	this app sucks!!!!	I had been using this app since I went to iraq in 2008...but the updates crash all my devices....so put reliable geek to work in those issues	Performance and Stability
Siobhan A.M.	1.0 out of 5 stars	Rather Disappointed.	Skype has always worked perfectly fine on my Kindle Fire, until the recent Kindle system update. Skype just prompts me that it is not compatible with my device anymore. Hopefully this gets resolved asap.	Compatibility and Device Issues
Ronald Raygun	2.0 out of 5 stars	What happened?	As a PC Skype user, this version should be Skype Lite. Disappearing for a usually good and a flexible app with many features...on my PC.	Functionality and Features
MicTate	2.0 out of 5 stars	Update ruined it...	The update just ruined it if you have an old version of skype keep it cause the new updated skype,.. it crashes almost all the time..=_=	Performance and Stability
3trident	1.0 out of 5 stars	horrendous	The quality of everything is just terrible compared to any device. Nothing works correctly at all and it just keeps crashing.	Performance and Stability
Rosalene F Sebastian	1.0 out of 5 stars	what a ridiculous situation	Volume from the external speakers is far to low to be useful, and doesn't seem to be under the control of the kindle fire HD I hold in my hands.Very depressing, as I bought this device for my 80+ grandmother in-law, with the idea they could get away from the older PC, and Skype anywhere in the house.Solved the issue by "side loading" Skype 3.2 from the Skype website. (Google search should show yo…	Functionality and Features
kent brockman	2.0 out of 5 stars	cant hear	on my kindle fire hd. i cant hear the person im talking to, even with my volume turned up all the way. & the video lags constantly. i wish this would work so i can talk to my family.	Performance and Stability
Austin	1.0 out of 5 stars	Update is very disappointing	I know when ever i try to pick up a call it just crashes. i can make calls or get calls. very disappointed in this.	Performance and Stability
Spinova	1.0 out of 5 stars	DOESN'T WORK IN KINDLE FIRE HDX	It crashes when you attempt to call somebody. It reinitializes over and over again. The preinstalled and purchased app presents the same error. Skype doesn't correct the bug, neithet Amazon. So don't waste your time downloading this piece of trash. Android is far away of IOS7.	Performance and Stability
Mitch54	1.0 out of 5 stars	crash	The Skype app for Kindle Fire is awfully. No volume control and always crashing.	Performance and Stability
Ayana Koger	1.0 out of 5 stars	WASTE OF TIME!!!!!!!!	Glitches galore! No picture or sound and if that's not enough it freezes up more than it does working properly. Kindle and apps suck!!!!!!!!!!!!	Performance and Stability
noah rice	2.0 out of 5 stars	crashes a lot	I try calling people and then the screen goes black an then it crashes and doesnt work so could you guys try and get that fixed	Performance and Stability
Whatever the problem was with being able to use the app on the Kindle Fire HD has been fixed. I was able to download the app and use it and it worked	1.0 out of 5 stars	Always Freezing	This app is always freezing and it will either reboot or freezes and the only way out is to hold the power button down. VERY DISAPPOINTED!!!!	Performance and Stability
shgirl	1.0 out of 5 stars	not happy	Skype keeps crashing I've never had this problem on any other device....when I call someone out someone calls me Skype stops responding I hate it out crashes do much fix it please	Performance and Stability
Gabriella Florentine	1.0 out of 5 stars	horrible	The new update version sucks it won't let me call it freezes and drops my calls THIS NEEDS TO BE FIXED	Performance and Stability
Debwamac	1.0 out of 5 stars	Does not work	Skype came installed on my new Kindle Fire HD and it absolutely sucks. It freezes constantly and then causes the Kindle to restart. The volume is ridiculously low and there isn't a volume control for Skype specifically. I'd say this is completely unusable on the Kindle. I'd give zero stars if I could.	Performance and Stability
Michl Ampo	1.0 out of 5 stars	Poor	When downloading the application it was so slow so can you guys please work on that and the conncetion too !	Performance and Stability
Giltorre	1.0 out of 5 stars	crashes alot	This application shuts down during calls. It can lock up your device causing you to reset it by holding power button.	Compatibility and Device Issues
Pamela S.	1.0 out of 5 stars	terrible	Everytime I try to start a call the screen goes white and won't let me choose any options. I have re-downloaded the app several times and continues to disappoint me. I then called tech support and they were no help either. So Thank you for nothing	Customer Support and Responsiveness
Curious	1.0 out of 5 stars	Please help me.... the older version ...	Please help me....the older version of skype was working perfectly......they updated now it's crashing...I make a video call as soon as the other party answer it crashed......can someone help me please	Performance and Stability
baje360	2.0 out of 5 stars	crash central	App crashes constantly and then cannot log back in to continue conversation.	Performance and Stability
Grenadier	1.0 out of 5 stars	Poor....glad this was not a primary reason for my Fire HD purchase	I have not gotten this to work yet on a brand new Kindle Fire HD 8.9". The app either claims that it cannot connect due to "network setting" problems, or it crashes back out to the home screen while trying to load my contact list.	Performance and Stability
Tori.	1.0 out of 5 stars	SUCKY UPDATE	The new update sucksIt's slow and I can barely see the other person! Sometimes they can't even see me. I suggest they fix this before more people get mad. If I could rate the app 0 stars I would.	Performance and Stability
Troy	1.0 out of 5 stars	DON'T GET!!!	All ways crashing in the middle of chats. Never loading. Voice chat don't work. DON'T GET WAIST OF TIME!!!! :(	Performance and Stability
jerry	1.0 out of 5 stars	uhm..	This is a terrible app. I prefer facebooks video chat rounds over this. It Constantly crashes. I hate this app.	Performance and Stability
mdc	1.0 out of 5 stars	what's going on????? ugh	Skype is constantly crashing my kindle, turning it off every time I log on to Skype. The volume does not work at all. I have never been more disappointed!!!!!!!!!	Performance and Stability
Kira	1.0 out of 5 stars	I'm confused....	Anytime I click the get now with 1-click I get a pop up saying that this app may not be compatiable with my device. I'm not sure if I want to try and download this if it's not going to work...	Compatibility and Device Issues
Jesse	1.0 out of 5 stars	sucks	The update for Skype sucks ass. Need to be fixed. Like now. It's a lot slower. Why you have to make a bad update.	Performance and Stability
Kindle Customer	1.0 out of 5 stars	Upsetting.	....The app worked fine before the update with only a glitch or two. Now it crashes my kindle, has volume issues, turns the camera off and drops the call every few minutes. I do not enjoy bug testing a product after its been released. Re release the old version please.	Performance and Stability
Paul	1.0 out of 5 stars	this crashes constantly	This app almost never works. Very inconsistent, crashes all the time. Please fix this it really really really really really sucks.	Performance and Stability
KatVonMonty	1.0 out of 5 stars	I wish I could give this negative stars	This app is trash. It constantly crashes and it needs to be fixed.	Performance and Stability
Jo	1.0 out of 5 stars	No video	There is no video input from caller. Only audio. Skype works fine on other devices, just not Kindle Fire HD.	Compatibility and Device Issues
HannahLovesYa	2.0 out of 5 stars	its...ok i guess	....Its slow sometimes...it glitches up and also turns green but overall its good to connect with family and friends over summer and holoday breaks;)	Performance and Stability
Darrell Leamon	1.0 out of 5 stars	It's a lie	Skype is not installed on Kindle Fire HD. The amazon links take you nowhere. The Skype links take you to a Linux version. There is no customer support at either site, just a bunch of gibberish about it being pre-installed. Kindle Fire is a pharse.	Customer Support and Responsiveness
GoldenGamer0	1.0 out of 5 stars	bad, don't download	Horrible ever since the update it crashes all of the time and the volume is always loud no matter how low you turn it down.	Performance and Stability
XxXwolf_loveXxX	1.0 out of 5 stars	sucks	This sucks the update ruined everything every time i use it it freezes and screws up my device and i would NOT recommend this at all	Performance and Stability
J R	1.0 out of 5 stars	bye, Skype	This app worked OK before the update, but after it, it wouldn't even turn my camera on for more than a second. But when the camera did come on, it crashed the rest of the app. Not even worth downloading.	Performance and Stability
Kyla Green	1.0 out of 5 stars	Horrible	It automatically updated and has been a huge pain since then. It is full of glitches. It lags on my messages. Don't get!!!!!!	Performance and Stability
NÃÂÃÂÃÂÃÂÃÂÃÂÃÂÃÂºria C.	1.0 out of 5 stars	One Star	The app crashes constantly, as it happens to my parents too. Impossible to have a decent conversation	Performance and Stability
Cassie Hall	2.0 out of 5 stars	update	Before the update it was ok I could call people with ease and it would last a longer time now after the update it crashes and I can't do anything on my tablet please fix this	Performance and Stability
HORRIBLE GAME	1.0 out of 5 stars	omg horrible	All it does is lag out. It lags out when u go on the internet. And sometimes I can't even hear my friend. I will be typing something, and my friend calls me, I have to start over on my massage!!!!!!! Dislike!!!!!! if I could give it 0 stars I would!!!!!!!ÃÂÃÂÃÂÃÂ°ÃÂÃÂ ÃÂÃÂ¸ÃÂÃÂÃÂÃÂÃÂÃÂÃÂÃÂ¡ÃÂÃÂÃÂÃÂ°ÃÂÃÂ ÃÂÃÂ¸ÃÂÃÂÃÂÃÂÃÂÃÂÃÂÃÂ¡ÃÂÃÂÃÂÃÂ°…	Performance and Stability
shortnsweet00	1.0 out of 5 stars	please fix it. :(	Skype crashes every time I try to make a call. Please fix this soon.	Performance and Stability
Steve303	1.0 out of 5 stars	Will not open on Kindle Fire HD 7"	I have had my Kindle Fire HD for a few months now and I have yet to be able to use the Skype app. This app stays on the loading screen forever and never opens. I would like to use this app, however I guess it's not compatible with my Fire.	Compatibility and Device Issues
Tomorrow's Man	1.0 out of 5 stars	Avoid at all costs.	Ever since their "upgrade" the app crashes, audio doesn't work, video is choppy at best then lagging, and we lose calls at least three times every 15 minutes. Obviously they've added some sort of throttling to the free version, so we're just going to go with a different provider or use the phone instead of dealing with the new bugs.	Performance and Stability
G. Destefano	2.0 out of 5 stars	crashey	I use it because its all there is but its extremely laggy, glitchy, and crashes all. The. Time. Its the best video chat for kindle but that isnt saying much.	Performance and Stability
matergater 8	1.0 out of 5 stars	skype ruined don't get	If the update never happened I would rate it a 5 star but now I can't Skype with out it crashing it sucks now don't get	Performance and Stability
coolbeans	1.0 out of 5 stars	freezing	I updated it and it freezes and won't let me call I hate this app.. they need to fix it	Performance and Stability
MattMom	1.0 out of 5 stars	No Volume!	I love Skype on my pc and phone but am extremely disappointed to learn that it doesn't work properly on the Kindle Fire HD. We just set it up so that my son can chat with my mom but the volume is far too faint to hear a word. There are no volume controls in the app itself, so the only control is from the device. I have the volume up all the way but still can't hear a thing.I read some of the more…	Compatibility and Device Issues
anne	1.0 out of 5 stars	awful	This app doesn't work for kindle. It has decent video for about a minute then crashes and won't work again. Total BS.	Performance and Stability
Amazon Customer	1.0 out of 5 stars	junk	Crashes all the time	Performance and Stability
rohit	1.0 out of 5 stars	freezing my kindle	I love Skype & am a very old user of their services. Every time I make a video call the app hang and crashes. Plus it crashes the kindle tab, everything stops working I have to restart my tablet so that it functions properly. So not expected from a big & trusted brand like them. Kindly fix the issue as soon as possible.	Performance and Stability
Fred Krenek	2.0 out of 5 stars	bad app !!!!!!!!!!!!	It freezes too much do not get it!!!!!!it is super bad it's not ok I was at the hotel in Texas	Performance and Stability
BelatedGamer	1.0 out of 5 stars	Simply Doesn't Work	Newest update makes me unable to make calls and constantly crashes my kindle. Not recommended; only harmful to your device.	Performance and Stability
Kayla Hartmann	1.0 out of 5 stars	kindle fire hd 16 gb	I hate the upgrade to Skype the layout is horrible and it keeps cutting out when I try to Skype!! I don't want to use this version.	User Interface and UX
singer	1.0 out of 5 stars	milkweed	Look at the date of the review. Sometime in 2013 it all changed. I can no longer use this app because of freezes and low volume. I can't even use it on my pc. Who can use skype? Bring back the old version for kindlefire hd.	Performance and Stability
Noahsproudmommy	1.0 out of 5 stars	worked better before the update	Don't care for the new layout, keeps freezing and shutting off on its own. Please fix this and I may rate higher.	User Interface and UX
Ana Caudill	2.0 out of 5 stars	Ehhhh	It's okay on the kindles, but it's not the best. It lags and at times doesn't work period. 7/10 wouldn't recommend.	Performance and Stability
Very happy customer	2.0 out of 5 stars	Some things to note about the latest Skype version	I have had a 32GB 8.9 HD kindle since it first came out in late 2012 & some earlier models. If you read through many of the reviews you should notice that most of the 5 star ones were written shortly after the release of the HD series in late 2012 & early 2013. On the other hand, the poor 1 & 2 star reviews were written since late 2013 & later.I would agree with this as it matches my own experien…	Performance and Stability
Andrea	1.0 out of 5 stars	keeps crashing in my kindle fire	This new update doesn't work and keeps crashing in my device. Please solve the problem, I cannot even log into my account. It's annoying	Performance and Stability
Amazon Customer	1.0 out of 5 stars	One Star	This update has ruined all functionality I once experienced with skype. I can no longer use it.	Functionality and Features
carlie	1.0 out of 5 stars	...	This app is great on my computer but not so much on my kindle fire hd it crashes allllll the time..	Performance and Stability
Kisla	1.0 out of 5 stars	It's gotten worse with time.	Upon first installing Skype to my kindle fire hd last summer the app was shakey but functional for the most part. The last month or so however there has been remarkable progress in making Skype almost completely unusable and unreliable. Days later I will receive delayed messages from friends. I can't ever tell if the app is still signed onto the internet. Messages I attempt to send just get stuck…	Functionality and Features
renegade zer0	1.0 out of 5 stars	Crashes all the time	When I first got it, it worked fine. After a couple days it started crashing, and sometimes it crashes the entire kindle. I'm going to wait for an update and for now stick to my pc and my 4th gen iPod touch for this lol.	Performance and Stability
MNW99	1.0 out of 5 stars	Simply does not work	I have run Skype successfully until last week when it updated to the new Version. Now I get a black screen and no video, can only output anything to headphones instead of speaker and the volume is so low I can barely hear anything anyway. And then to add insult to injury, it crashes all the time as well. I tried to get back the old version but to no avail. How Skype can release this when it is cl…	Performance and Stability
Derek40	1.0 out of 5 stars	wtf	ever since I got this app I couldn't play any video games and my friend Brady keep calling me and I couldn't hang up and also it ALWAYS CRASHES ON ME I HATE this app it sucks don't get it	Performance and Stability
Kristen	1.0 out of 5 stars	awful	Crashes constantly. I have been very disappointed in amazon. Android is better. Amazon needs to get up there with the android market. Do not download in fact trade your kindle for a tablet with an android system.	Performance and Stability
Shadow Bear	2.0 out of 5 stars	Scam App	Carrying conversations will this app doesn't continue on other devices. It constantly delete conversations on it as well. The other day I did many surveys in which they were suppose to give me 43 credits and double them to 86 credits for taking the survey. I did not receive a single credit and have been getting at least six or more calls a day from marketers everywhere. I have also received hundr…	Compatibility and Device Issues
dwj2357	2.0 out of 5 stars	I have had for two months and all of the ...	I have had for two months and all of the sudden I am unable to send texts at all. Contacted support and they can't seem to help either.	Customer Support and Responsiveness
Kelly	2.0 out of 5 stars	Temporary Success	I downloaded this app about two months ago and it had been working great, but they yesterday it kept saying error every time I tried to send a text. I figured the app was just mal-functioning so I deleted it and re-downloaded it but it still wouldn't work. After that I deleted and re-downloaded it again and tried making a new account, but even the new account wouldn't work. This app was working g…	Functionality and Features
Rudimal	1.0 out of 5 stars	SCAM DON'T DOWNLOAD!	Rip off rip off rip off, even though it's free, try to do the offers no reward just a waste of time. Plus it's full of glitches and slows down my os. DO NOT DOWNLOAD!!!! Virus haven.	Performance and Stability
Steven T. Smith	1.0 out of 5 stars	USELESS on Kindle Fire HD	Can't login, always sends me back to login screen or program crashes/closes. Pretty funny for a program made for Kindle.	Performance and Stability
Joy	1.0 out of 5 stars	Not for Kids	I got this app for my daughters kindle so that she could message her dad, her cousin, and me. Some random person texted my child! And I could not access the messages from the TextMe website.I wish that only people her in contacts can contact her but not sure that's possible. I don't feel this app is safe for children.I also feel that the app isn't user friendly. There are some issues with functio…	Functionality and Features
Kindle Customer	1.0 out of 5 stars	Really bad app	You had to give it info I was not wishing to give and I felt it would be a security risk to run this app.	Security and Privacy Concerns
B. Bozeman	1.0 out of 5 stars	WHERE'S THE USER GUIDE?	Might be a great app - but I will likely never know because there is no user guide and no clue how to make it workAnother convoluted unusable app that hits the buyer with advertising, 'invite friends", and "alerts" so the new user cannot even see the screen. ZERO instructions on use. And an email sent to customer service got the auto-reply - "get back to you soon" a week ago but nothing since.If …	Customer Support and Responsiveness
Amazon Customer	1.0 out of 5 stars	Downloaded and couldn't get past &#34;make an account&#34;	I downloaded this app and never got past entering a name on the first page. Most of the time it would shut down on the main page before I could even open it. I understand it's free and all, but I've got to be able to open it without it crashing. Very disappointed!	Performance and Stability
chuck miller	1.0 out of 5 stars	helpful suggestions	Everytime I tried to make myself an account the app would freeze and stop to the point were I would have to click off and try again and it has yet to work.	Performance and Stability
H Smerz	1.0 out of 5 stars	Bad app	Ads like crazy, echo when talking in a call, and slow app overall	Performance and Stability
Kindle Customer	1.0 out of 5 stars	One Star	Very confusing to use....could not get it to work with my tablet.....uninstallled it will try another product.	User Interface and UX
MBean	1.0 out of 5 stars	VERY EXAGGERATED!!! FREE TEXTED.....HAHAHA!!!	TOO MANY POP-UPS. SHOULDN'T HAVE TO PAY A FEE TO BLOCK ADDS. Very confusing to text, add contacts, etc. I got rid of it. No Thank You,, don't need the aggravation!!!	User Interface and UX
Heidi Van Wyngaarden	1.0 out of 5 stars	Horrible doesn't work don't waste your time or money.	I had previously used this app another time but in the same device. I downloaded to use again but it won't do anything now. Old account worked on and was able to send texts and exchange calls but with current download it does absolutely nothing!! I even payed to secure the phone number and it doesn't work at all. I can't send it receive texts from anyone and won't let me make it receive any phone…	Compatibility and Device Issues
Abby Baker	1.0 out of 5 stars	I don't like this app	I don't like this app. I had this app awhile ago and I deleted my account. Then when I got the app on a different device it wouldn't let me make an account.	Compatibility and Device Issues
Online Veteran Shopper	1.0 out of 5 stars	Good thing it was free	The app worked for a few hours and then I kept getting a message that the device (Kindle) needed to be connected to a Network (which it clearly was). Good thing it was free :{	Compatibility and Device Issues
Barbara Ghebreselassie	1.0 out of 5 stars	Most happy that it cost me nothing because I find that ...	I would give it a minus zero if it were available. Most happy that it cost me nothing because I find that that is what it is worth! Finally had to remove it from my device after never using it and constantly getting messages that it wasn't working. Beware of this one!!!	Compatibility and Device Issues
TEA TOTAL ER	1.0 out of 5 stars	One Star	Did not support my existing cell number	Customer Support and Responsiveness
Anthony Ewald	1.0 out of 5 stars	Not worth it!	Not a user friendly platform. Too many hurdles.	Compatibility and Device Issues
Meg	1.0 out of 5 stars	Sucks	Slow, laggy, and doesn't always work. It worked for a bit and now it refuses to send or receive texts	Performance and Stability
M. LOPEZ	1.0 out of 5 stars	One Star	TOO CONFUSING TO SET UP	User Interface and UX
Tracy	1.0 out of 5 stars	I CAN'T BELIEVE THIS!!!!	So I've had this app for a year until my husband and I 3weeks agowe no longer had access to the WiFi. So I removed from device.Last night on our cell phone we got a text from ME. Yes, ME. My profile picture, nickname,and number from TEXTME. WTF???The message read, Who is this? Hmmmm,,,,,, so we text back who we were and asked why do you have my number. He said his name was David and just got this…	Compatibility and Device Issues
Vidhybhushan Balaji	1.0 out of 5 stars	it is an terrible app its made for a kindle and kindle fire's ...	it is an terrible app its made for a kindle and kindle fire's don't have a voice speaker and I mainly bought it to make calls from my kindle.the text's are slow	Performance and Stability
Tanya Lee Vandre	1.0 out of 5 stars	text now	I do not like this feature. It gives me pop ups all the time.	Functionality and Features
Bobbi Clay	1.0 out of 5 stars	I cancelled this	I cancelled this app from all my devices and am really wondering why I am getting a review for it. If the app is still on a kindle tab and is still being used please shut it down. Thank you	Compatibility and Device Issues
KSS	1.0 out of 5 stars	Waste of time and effort	I cannot for the life of me understand how this app is the "Kindle Fire Edition." I can download it, but that's it. This was the second time I tried downloading this app to our Kindle Fire. It can open it the app, but cannot get beyond that - it freezes. Waste of time and effort.	Performance and Stability
Glenn Woods	1.0 out of 5 stars	Bad design	Doesn't function	Functionality and Features
Mike Puritan	1.0 out of 5 stars	There is nothing free about Textme	Textme is clunky at best and tries to rob you at it's worst. Worked fine for months on the premium plan and then all of a sudden stopped ringing when I received calls.Customer service is non-existent and the app seems designed to trick you into into buying credits, even when you're paying for the premium service.I wish I had gotten rid of it sooner!	Customer Support and Responsiveness
Caren	1.0 out of 5 stars	Its crap.... Keep looking	Barely functional. Except for the fact they mine every ounce of data possible with a garbage app...	Functionality and Features
Tia Colleen	1.0 out of 5 stars	This is a terrible app. My 9 year old daughter was so ...	This is a terrible app. My 9 year old daughter was so excited to finally have a "phone number" so she could text with family from her tablet, but it stopped accepting messages from them very shortly after setting it up. This was just a confusing and stressful mess. Don't get this.	User Interface and UX
donB23	1.0 out of 5 stars	Wants too much access.	Confusing to use and wants access to too much stuff.	User Interface and UX
Ann B. Ridenhour	1.0 out of 5 stars	One Star	Kindle would freeze every time I tried to open App. Deleted it from Kindle.	Performance and Stability
Cheryl Parrow	2.0 out of 5 stars	Phone calls not working text messing up also	Phone calls only work outgoing maybe 10% of the time and the texts are not coming in and sending like they should when I have the other device right by it.. Used to work really good but idk what is going on.. The calls never really worked right but now texting is doing the same. Hopefully it can be fixed or maybe I'm the only one having this issues idk	Compatibility and Device Issues
tauni	1.0 out of 5 stars	Not actual free texting	It didn't see it say anywhere that you have to buy credits to use the texting feature. I thought as long as there was wifi you could text for free..guess not.	Functionality and Features
cindy hutchison	2.0 out of 5 stars	SNEAK IN charges	slowly but surely getting a little better. i DON'T LIKE THEM STARTING NOW TO CHARGE ME TO KEEP A NO.	Performance and Stability
Lisa L	1.0 out of 5 stars	Did not work at all on my fire hdx	I installed this app and that's as far as I got. Every time I tried to open it it would crash then tell me an unknown error occurred. Uninstalled and reinstalled a few times but never got it to even open. Can't say if I liked it or not because I never got to try it.	Performance and Stability
Armando	1.0 out of 5 stars	Just.. donÃÂÃÂÃÂÃÂ¢ÃÂÃÂ¢ÃÂÃÂÃÂÃÂ¬ÃÂÃÂ¢ÃÂÃÂÃÂÃÂ¢t bother. ItÃÂÃÂÃÂÃÂ¢ÃÂÃÂ¢ÃÂÃÂÃÂÃÂ¬ÃÂÃÂ¢ÃÂÃÂÃÂÃÂ¢s crap.	ItÃÂÃÂÃÂÃÂ¢ÃÂÃÂ¢ÃÂÃÂÃÂÃÂ¬ÃÂÃÂ¢ÃÂÃÂÃÂÃÂ¢s crap. DoesnÃÂÃÂÃÂÃÂ¢ÃÂÃÂ¢ÃÂÃÂÃÂÃÂ¬ÃÂÃÂ¢ÃÂÃÂÃÂÃÂ¢t work at all. Functionalities offered are not free as announced. Downloading the app is great but free is expensive for this crap. DonÃÂÃÂÃÂÃÂ¢ÃÂÃÂ¢ÃÂÃÂÃÂÃÂ¬ÃÂÃÂ¢ÃÂÃÂÃÂÃÂ¢t bother, guys.	Functionality and Features
Brenda Hipp	1.0 out of 5 stars	no responses	No. You can text and call but don't wait for a response. It's like having a one sided conversation. Unless I needed emergency assistance, I will never use this. Deleted from my apps	Customer Support and Responsiveness
Amazon Customer	1.0 out of 5 stars	No way	IFT is very bad. When ever you want to get free credits and fill out a buncxh of information it doesn't give you and credits at all. Random people have also texted me.very slow too. So I defiantly don't recommend this app because it sucks.	Performance and Stability
winnie	1.0 out of 5 stars	Glad I didn't pay for it	It wouldn't load. I don't remember what it said, but it would not work on my Kindle HD. So I removed it from the device. Glad I didn't pay for it.	Compatibility and Device Issues
Nicole	1.0 out of 5 stars	this app sucks. To many ads	I would give it negative stars.... this app sucks. To many ads, and lags a lot	Performance and Stability
Herbert Moore	2.0 out of 5 stars	No Instructions.	Was not clear if it was free or not. Fear of hidden charges for me when showing a "points" system, along with charges. How confusing! I am on a fixed income and cannot use it if there is a charge.	User Interface and UX
Karl	1.0 out of 5 stars	Don't waste your time	Really a terrible product and not really free. Requires earning points or whatever to use. On top of that I'm pretty sure they are selling phone numbers. Within 1 day of my son adding my cell number to test texting I got a call from a credit card telemarketer. I never get that crap on my cell phone. Coincidence? I doubt it.You are better off just getting Facebook messenger if most of your actual …	Functionality and Features
Sandi	1.0 out of 5 stars	Texts Get Blocked	This app is inconsistent. Some of the time texts send, but others, they are blocked by TextMe because of "Spamming Security". It does this every time I have a conversation over text. To fix it you have to submit a request online and hope they answer it. Once they do, they'll just block your texts again next time you have a conversation. Not good.	Security and Privacy Concerns
moonstone	1.0 out of 5 stars	Don't waste your time if you have a Kindle	As usual, amazon store communication apps are worthless. After install, it was erroring out when attempting to create account or login, on my Fire HD 8.9. Restarted the tablet and now the app crashes before even getting to the start screen. It's been about 8 months since I attempted all the text/IM options in amazon app store, and you'd THINK at some point the gaping hole would be noticed. No won…	Performance and Stability
RP Kelly	1.0 out of 5 stars	Too confusing, not enough explanation.	Too confusing ,not enough explanation.	User Interface and UX
__squirrelfodder_	2.0 out of 5 stars	Two Stars	It doesn't work on my device	Compatibility and Device Issues
ph34685	2.0 out of 5 stars	Not worth the hassle	Lots of ads keep invading my kindle when I have this open. I'm turning it off and removing it.. I rated it a 2 because it does function.	Functionality and Features
Dr. Lola Montez	1.0 out of 5 stars	Does not text to anyone	I have had VOIP and text apps on other devices that work fine. This one won't text or email. ÃÂÃÂÃÂÃÂ°ÃÂÃÂ ÃÂÃÂ¸ÃÂÃÂ¢ÃÂÃÂÃÂÃÂ¢ÃÂÃÂ¢ÃÂÃÂÃÂÃÂ	Compatibility and Device Issues
Milo W.	2.0 out of 5 stars	Difficulty handling existing contacts	This app does not recognize existing contacts. Every attempt to send a text involved sending a separate number . Poor design feature.	Functionality and Features
Michael Grim	1.0 out of 5 stars	CRASHING	This app is horrible so far. Every time I try to create a account t just crashes!!!!!!!I just hope that it's glitches and it will be fixed soon, but so far I do not recommend it.	Performance and Stability
megan Hardy	1.0 out of 5 stars	BADÃÂÃÂÃÂÃÂ°ÃÂÃÂ ÃÂÃÂ¸ÃÂÃÂÃÂÃÂÃÂÃÂ¢ÃÂÃÂÃÂÃÂÃÂÃÂÃÂÃÂ°ÃÂÃÂ ÃÂÃÂ¸ÃÂÃÂÃÂÃÂÃÂÃÂ¢ÃÂÃÂÃÂÃÂÃÂÃÂÃÂÃÂ°ÃÂÃÂ ÃÂÃÂ¸ÃÂÃÂÃÂÃÂÃÂÃÂ¢ÃÂÃÂÃÂÃÂÃÂÃÂÃÂÃÂ°ÃÂÃÂ ÃÂÃÂ¸ÃÂÃÂÃÂÃÂÃÂÃÂ¢ÃÂÃÂÃÂÃÂÃÂÃÂÃÂÃÂ°ÃÂÃÂ ÃÂÃÂ¸ÃÂÃÂÃÂÃÂÃÂÃÂ¢ÃÂÃÂÃÂÃÂ.	It is not good at all it freeze a lotÃÂÃÂÃÂÃÂ°ÃÂÃÂ ÃÂÃÂ¸ÃÂÃÂÃÂÃÂÃÂÃÂÃÂÃÂ ÃÂÃÂÃÂÃÂ°ÃÂÃÂ ÃÂÃÂ¸ÃÂÃÂÃÂÃÂÃÂÃÂÃÂÃÂ ÃÂÃÂÃÂÃÂ°ÃÂÃÂ ÃÂÃÂ¸ÃÂÃÂÃÂÃÂÃÂÃÂÃÂÃÂ ÃÂÃÂÃÂÃÂ°ÃÂÃÂ ÃÂÃÂ¸ÃÂÃÂÃÂÃÂÃÂÃÂÃÂÃÂ ÃÂÃÂÃÂÃÂ°ÃÂÃÂ ÃÂÃÂ¸ÃÂÃÂÃÂÃÂÃÂÃÂÃÂÃÂ ÃÂÃÂÃÂÃÂ°ÃÂÃÂ ÃÂÃÂ¸ÃÂÃÂÃ…	Performance and Stability
Kindle Customer	2.0 out of 5 stars	Two Stars	It was confusing and I had a hard time following the story	User Interface and UX
Bonner Sawyer	1.0 out of 5 stars	The 6 month update, tldr = not free, more like "Bugmeware!!!"	All the things I said before are true. The app works, the price for the "No Add's" version is high, to high unless you are using a fire tablet as a primary texting device. The App gets more of a "PIA" the longer you use it. Dire warnings that unless you text or call someone in the next "X number of hours" you will lose your number ! If This was after 6 months of more I could see it... But the way…	Functionality and Features
Nick	2.0 out of 5 stars	Not as useful as it appears to be....	It seems to only work with other android devices,not all cell phones or ipads,iphones etc.	Compatibility and Device Issues
Christy sanders	1.0 out of 5 stars	One Star	I tried to download watsapp, but I received a message that my device isn't compatible.	Compatibility and Device Issues
Kelly Reid	1.0 out of 5 stars	Annoying	It sucks keeps crashing	Performance and Stability
Kenneth M. Busler	2.0 out of 5 stars	Why do you keep changing my number????	I like the idea of it and the features , but they keep changing my phone number!	Functionality and Features
Dutch	2.0 out of 5 stars	Some areas of concern	Had minimal trouble installing Textme(Kindle Fire Edition), received my NEW phone number, no problems, yet. Purchased more credits, a little over $15.00 for 1000, text a couple of friends, no problems, yet. All was going well until, 1)-I tried to enter a new contact. No joy. From there all started to go downhill. 2)-had a few missed dialed numbers on the screen tried to delete them according to t…	Customer Support and Responsiveness
Kathleen	1.0 out of 5 stars	Used to work	Today it crashes repeatedly. Can't send can't open. Total garbage. It used to work perfectly.	Performance and Stability
MR D R CHEETHAM	1.0 out of 5 stars	Use to work great now very poor app	It worked great when I first installed it about 3 weeks ago then the updates made some parts stop working and it does not always receive texts and can't always send them.I use to be able to see how much credit I had in stock but that feature has also disappeared now.How come updates make things a lot worse, I thought they were meant to make the app better !Not on this app !!	Functionality and Features
Okie CatFan	1.0 out of 5 stars	BE CAREFUL OF SIGNING UP FOR THE PREMIUM SERVICE	I bought a Kindle Fire 8 HD this year and began looking at ways to use it besides just Kindle. I had given up my VOIP landline phone service so decided to look for an app to use on the tablet as a replacement. I chose this one. I decided to go ahead and buy the premium service so I could keep the number and use this as a backup to replace the VOIP in case something failed with my cell phone.I tes…	Customer Support and Responsiveness
Rachel K.	1.0 out of 5 stars	Aggrivated	I just updated this app I was logged into it when I horseshoe I am not and it keeps telling me my email or password are wrong and I know they are not. I even got someone to tell me the number and it's still not letting me in. I try and contact support and the page will not load! I don't want to start a new acct because I don't want to llosr all my msgs -.- Someone please do something!!!!!!!!	Customer Support and Responsiveness
Morgan Lacefield	1.0 out of 5 stars	Not so hot	Not so hotHard to use. Invasive and I think it required a $ upgrade to be usefulI may not have given Iit a full chanceI like apps that just work and don't require a conversation. This one did not work well for me	Functionality and Features
H. Brown	1.0 out of 5 stars	junk	can't even get through the registration and startup before crashing.	Performance and Stability
payne-pita	1.0 out of 5 stars	One Star	Didn't like it. Doesn't work very well on my device.	Compatibility and Device Issues
Amazon Customer	1.0 out of 5 stars	Do not download	S*** sucks slow as he'll and phone succs	Performance and Stability
Great49er	1.0 out of 5 stars	It was like it was 1998 all I had MSN Messenger while ...	Installed it. Tried to use it. Turns out the person I wanted to text also has to have the app on their device. I thought it was just going to let me text message them and they'd receive it normally. Nope. Uninstalled it.It was like it was 1998 all I had MSN Messenger while my friends had AOL again. LOL.	Compatibility and Device Issues
Frank'sgal	2.0 out of 5 stars	THE APP DOES NOT WORK!!	It does not work!!! When you try to send a pic of just won't work and it just completely stops and sends you to your home page. When you try to text someone sometimes it freezes when you send it and it stops working!	Performance and Stability
Steve Brantley Designs	1.0 out of 5 stars	Don't waste your time.	App crashed the first time I used it and froze my phone the second time. Uninstalled and moved on.	Performance and Stability
Shyra Avery	1.0 out of 5 stars	This app needs improvements	This app moves tooooo slow, and i never get my calls or messages on time and when i try to make a call it either doesnt let me or it takes hours before i can do anything	Performance and Stability
mimiD	1.0 out of 5 stars	You may not link to my contacts!	I will never use a product that requires to link with my contacts for it to function. What are they going to do with my contacts? Privacy people!! Uninstall.	Functionality and Features
Jessica	1.0 out of 5 stars	Not too sure about this one	Nothing but problems with fire tablet 5th gen. Uses many permissions to your device then if you log out, you cant get back in. I tried several username accounts, each one did the same. Cant log back in. However, when I was inside the text part did work except you cant use your contacts to text. When you click on a contact, all you can do is invite them to use text me. All contacts must be manuall…	Compatibility and Device Issues
Verily I say	1.0 out of 5 stars	didn't work	Multiple attempts at getting this app to work. Repeated crashes, even after updating the app. Not worth the effort. I am going to try something different.	Performance and Stability
Kindle Customer	1.0 out of 5 stars	Frustrating	They need to fix their MMS do that your number is recognized as a US Number and other people can text you pictures . Right now every person who texts me gets the same message and it had been researched by developers on the other end to be an issue with the MMS on text me side. Contacted then mirror times problem is still not fixed. The response was to tell the other people to switch to their app.…	Customer Support and Responsiveness
alan d moreton	1.0 out of 5 stars	Two-time,!!	Same as Telex,,continually dropping app,as you load profile INFO,,forget it on a Tablet,Features may be great on a laptop,,that can support the App,!!	Functionality and Features
Kindle Customer	1.0 out of 5 stars	Look elsewhere	Very misleading you won't have free calls. Good luck getting a "local" number with your area code. According to this app. Indiana doesn't exist. Why can't I just download my textnow or textfree app. The marketplace on here is garbage. And your devices are slower than my old dial up ALL connection and I'm not being funny that's the slowest thing I could compare to.	Performance and Stability
Kellie Charice Wyder	1.0 out of 5 stars	One Star	Not very useful for a Kindle fire.	Functionality and Features
Amazon Customer	2.0 out of 5 stars	nothing is important	It's slow and it keeps popping up to ask me enter the passcode. I rarely use it ...I am thinking about uninstalling it	Performance and Stability
Sara	1.0 out of 5 stars	Not a safe app	We were excited to add this app to my daughterÃÂÃÂÃÂÃÂ¢ÃÂÃÂ¢ÃÂÃÂÃÂÃÂ¬ÃÂÃÂ¢ÃÂÃÂÃÂÃÂ¢s device as a communication tool, but shortly after we downloaded it, inappropriate ads began popping up. Then most recently, a man began texting her using my cell number so she thought it was me. We deleted the app immediately.	Compatibility and Device Issues
Average Shopper	1.0 out of 5 stars	Terrible!!!!!!!!!	This app had a very high bar but never jumped!! When I tried opening g it it would crash and kept telling me to update it! Do not waste space with this!!	Performance and Stability
Nimil	1.0 out of 5 stars	does not work!	tried several times to load this app on my kindle fire and every time i loaded it, it crashed immediately. never was able to get it to work.	Performance and Stability
Amazon Customer	2.0 out of 5 stars	Laggy	Extremely laggy on my kindle and so many ads it froze all the time >=(	Performance and Stability
Amazon Customer	1.0 out of 5 stars	Non fictional on Fire HD 8	Could not get it to function on a Fire HD 8 (2016). Got it to work once after a restart. After that, could not log back into the account even after several resets, and reinstalls.	Functionality and Features
tameesha m spencer	1.0 out of 5 stars	it's hard	It is a great app but. Out of nowhere it freeze and it won't let me go back in the app so it's worthless.ÃÂÃÂÃÂÃÂ°ÃÂÃÂ ÃÂÃÂ¸ÃÂÃÂÃÂÃÂÃÂÃÂ¢ÃÂÃÂÃÂÃÂÃÂÃÂÃÂÃÂ°ÃÂÃÂ ÃÂÃÂ¸ÃÂÃÂÃÂÃÂÃÂÃÂ¢ÃÂÃÂÃÂÃÂÃÂÃÂÃÂÃÂ°ÃÂÃÂ ÃÂÃÂ¸ÃÂÃÂÃÂÃÂÃÂÃÂ¢ÃÂÃÂÃÂÃÂÃÂÃÂÃÂÃÂ°ÃÂÃÂ ÃÂÃÂ¸ÃÂÃÂÃÂÃÂÃÂÃÂÃÂÃÂ¤ÃÂÃÂÃÂÃ…	Performance and Stability
Edward T Phillips	2.0 out of 5 stars	The most creepy and weird texting app ever	OK so I tried to send a text to the ownerand all they said was that I need supportI mean that is mean and rude and creepy	Customer Support and Responsiveness
AvidOutdoorsman	2.0 out of 5 stars	Don't care much for it	I have used better IM clients before. I do not like the layout and space allocated for typing messages in. Debating on removing app...mainly because I don't use it much at all.	User Interface and UX
Brooklyn Lewis	1.0 out of 5 stars	HORRIBLE/NEVER GET THIS APP	This app is... HORRIBLE.At first it was good. Then I asked for a four digit code. That's it. I even tried the articles they sent me. But, nothing sorked. And the code was for TIKTOK. They said they didn't support the app. HOW?!?! WHO DOESN'T SUPPORT TIKTOK?!?! It's a really popular app. But then, I called it. I heard a person breathing.... It was really creepy... But yea... DON'T GET THIS APP	Customer Support and Responsiveness
Amanda Arias	1.0 out of 5 stars	Crashed my Kindle	Crashed my Kindle	Performance and Stability
srh	1.0 out of 5 stars	not easy to set up or use	I actually removed from my device. Was not what I expected. I would have to others set up an account using this app.	Compatibility and Device Issues
Jodilynn	1.0 out of 5 stars	What Happen?	I told everyone how great this app was and WHAM!!! What the frig happen?? Suddenly it stopped workingÃÂÃÂÃÂÃÂ°ÃÂÃÂ ÃÂÃÂ¸ÃÂÃÂÃÂÃÂÃÂÃÂÃÂÃÂ¢ÃÂÃÂÃÂÃÂ°ÃÂÃÂ ÃÂÃÂ¸ÃÂÃÂÃÂÃÂÃÂÃÂÃÂÃÂ¢ÃÂÃÂÃÂÃÂ°ÃÂÃÂ ÃÂÃÂ¸ÃÂÃÂÃÂÃÂÃÂÃÂÃÂÃÂ¢ÃÂÃÂÃÂÃÂ°ÃÂÃÂ ÃÂÃÂ¸ÃÂÃÂÃÂÃÂÃÂÃÂÃÂÃÂ¢ It closes, freezes, won't load... I freed…	Performance and Stability
Amazon Customer	1.0 out of 5 stars	Horrible, I cant talk to nobody :(	It loads super slow, ads pop up ALL THE TIME. You need credits to call, and now it doesnt let you send messages past a certain point. I cant talk to my friends now, text or call. Do NOT get this app, its trash.Btw,it crashes all the time now.	Performance and Stability
Amazon Customer	1.0 out of 5 stars	Nothing is Free	I hope everyone now realizes that no matter what the claim, NOTHING is free. That being said I thought I would try this anyway. Downloading time was about 30 seconds. When it wanted me to choose one of their phone numbers I already didn't like it but figured somehow that has something to do with how the app makes money. Continuing on I entered the info it asked of me including my age which again …	Customer Support and Responsiveness
Kindle Customer	1.0 out of 5 stars	Keep looking	I have a lot to complain about, when I first downloaded the app it immediately slowed down my kindle. It took basically all of my storage and friend work at all. Sometimes it would take over an hour just to send one text! It was constantly glitching out and wouldn't let me call even though I paid for unlimited credits. It wouldn't let me go to others apps during a call. I put a password on mine s…	Performance and Stability
Scott R. Russell	1.0 out of 5 stars	Bad App, Not Free, Slow	It is very low quality. Barely does what I need it to do. The calls are always cutting out, no video call, and it's very laggy. When I text, it goes through 10 minutes later, it can only receive 1 image at once, and it's just awful. If you're looking for a texting app, I recommend text now, although Amazon doesn't have it. The "free" is a total scam. There are constant ads you can't get rid of, a…	Performance and Stability
Chris Martin	1.0 out of 5 stars	Terrible app, terrible company.	This app is incredibly glitchy. It crashes all the time. Half the time it won't pop up a notification or the chathead when those options are turned on. And now, during a global pandemic, they feel it's the right time to go pay-only. It's not like people who aren't getting paid during this crisis need to communicate at all. Jerks.	Performance and Stability
Just started playing and already addicted!	2.0 out of 5 stars	Kindle issues	I use this app on my phone on don't have any problems but I cannot get it to work with my Kindle! I feel like I am missing something! Like a Internet connection isn't enough. Any advice? Once it starts working for me I will update my stars!	Functionality and Features
Kindle Customer	1.0 out of 5 stars	Loaded with ads	Holy crap, there are SO MANY ADS. I downloaded this because my phone was broken but I am deleting it the second my new phone arrives.	Functionality and Features
Kendrik Doughty	1.0 out of 5 stars	WARNING: READ IF CONSIDERING DOWNLOADING THIS	So I wanted a texting app that was free for my tablet, right? Well there was this one....and basically, just this one. So I downloaded it again because I used to have it. This is quite possibly, the worst texting app I have ever, EVER used. Adds pop up in text chat threads, other users have reported that they get voicemails instead of texts, I sometimes have to wait for the app to load a thread (…	Compatibility and Device Issues
ERNEST VASQUEZ	1.0 out of 5 stars	THE APP IS THE LAST RESORT	Text me is slow and there so many ads,sometimes there's glitches... This app is a for sure zero...DO NOT GET IT!!	Performance and Stability
Deana Chaimovich	2.0 out of 5 stars	It's Not Very Good	It was ok for a while because I didn't have a phone at the time, so I was just happy to be able to text people. But it got very annoying: loads of ads, always lagging, weird things would happen when I called people, and sometimes pictures wouldn't send. It was at least something while I didn't have a phone, but it was very annoying.	Performance and Stability
Amazon Customer	2.0 out of 5 stars	It just crashed when I opened it!	I read the reviews and I thought it would be a grate app... but it crashed every time I tried to open it! I used my Kindle Fire HD to download this app but it crashed. As I've said. It looks like a great app. And I wish it would've worked. Still download it to see if you can open it. If your any luckier than I am!	Performance and Stability
Don Vans.	2.0 out of 5 stars	It mostlly works	Its great that you can pick a number from an area code of your choosing but it lags because of incessant ads in your feed pop up ads that are starteling at times if you have a headset onYeah its "free" but at the cost of missed text unsent text and constantly hitting pop ups as you try to tap on a name.. But that capitalism.	Performance and Stability
aBiggerMoron	1.0 out of 5 stars	Freezes up	Freezes up like crazy, doesn't do anything special either. Just a shell app	Performance and Stability
Jana Renee	2.0 out of 5 stars	I think another app is better	The app kept logging me out and kept making my messages lag	Performance and Stability
The Orchard Christian Fellowship	2.0 out of 5 stars	Piece of crap	Well sure, it works. That's about it. 1. The app is so slow it doesn't even open half the time. 2. It doesn't let you do anything until it's loaded its ads. 3. Notifications are shoddy at best, sometimes sending 6 or 7 for one text. 4. Unable to name my conversations after the latest update. Absolute trash app.	Performance and Stability
Steven K.	1.0 out of 5 stars	Scamming app	Scammers are using this app. I listed a car for sale on Craigslist and I I have been greeting text scams from different numbers and when I call them back, I get the you have reached your friend on text me. And so forthText me needs to put some security in its app or every legitamate consumer that uses it is in danger of scamming	Security and Privacy Concerns
C CAMPBELL-BIRKETT	2.0 out of 5 stars	PLAGUE OF NAGWARE	If you sign up, be prepared for LOADS of adverts PLUS a plague of nagware if you don't use it as often as the provider would like.	Performance and Stability
Cautious Consumer	1.0 out of 5 stars	It's a SWINDLE!	After proclaiming at every point in their descriptions that you can TEXT COST-FREE ["Free Texting (real SMS messages) to any Phone number in the United States, Canada, and 40 countries."], the app wants me to furnish 5 credits for any and every SMS I try to send. All this FROM the US-based number they assigned me (213-375-xxxx) TO several other US numbers I attempted to text to.There are plenty o…	User Interface and UX
Alissa Mowles	1.0 out of 5 stars	This sucks not what I thought it would be	I didn't even get to log in because it loads way to slow and I heard that you can only make calls a few times in a month so not get this app it sucksÃÂÃÂÃÂÃÂ°ÃÂÃÂ ÃÂÃÂ¸ÃÂÃÂÃÂÃÂÃÂÃÂÃÂÃÂ ÃÂÃÂÃÂÃÂ°ÃÂÃÂ ÃÂÃÂ¸ÃÂÃÂÃÂÃÂÃÂÃÂÃÂÃÂ ÃÂÃÂÃÂÃÂ°ÃÂÃÂ ÃÂÃÂ¸ÃÂÃÂÃÂÃÂÃÂÃÂÃÂÃÂ¤ÃÂÃÂÃÂÃÂ°ÃÂÃÂ ÃÂÃÂ¸ÃÂÃÂÃÂÃÂÃÂÃÂÃ…	Performance and Stability
Dorian	1.0 out of 5 stars	Terrible	The problem started with my account not being able to receive calls. I created a phone number with the app for my company, big mistake. I placed the number on the website and all over signs across the city. I was unable to receive calls and it slowed down my business completely. I was unable to contact anyone at the company. I emailed over ten times and continued to receive a generic reply. If yo…	Performance and Stability
Kindle Customer	1.0 out of 5 stars	a pos	not intuitive or user friendly. awful.	User Interface and UX
Crystal	2.0 out of 5 stars	No add contact option	Ehh... Its functional but I can't figure out how to add contacts. There's no option for it.	Functionality and Features
Michelle	1.0 out of 5 stars	Hacked	Hacked	Security and Privacy Concerns
Raime Friedmann	1.0 out of 5 stars	Stay away	This is not free nor is it compatible with the fire HD10. It crashes often while it tries to soak you for your cash.	Performance and Stability
Kaia	1.0 out of 5 stars	App crashes please fix	The app keeps crashing and sending me back to the home screen when I try to create an account.	Performance and Stability
Missy M	1.0 out of 5 stars	Uninstalled	This was confusing and when I finally was getting somewhere, they wanted money. Uninstalled.	User Interface and UX
Toni Jenkins	2.0 out of 5 stars	Two Stars	CAN'T FIND THIS APP ON MY DEVICES	Compatibility and Device Issues
Kyle Heisler	2.0 out of 5 stars	A not so mobile mobile app.	While the workflows for this app feel better than the PC version of the software, the app is severely limited by it's requirement for an internet connection. I started using the app at work, which luckily has WiFi, however as my device has no cellular connectivity, I have been unable to use it during my recent travels, nor will I be able to use it to study during the 12+ hours it will take to fly…	Functionality and Features
Tina S.	1.0 out of 5 stars	won't work/crashes	only ap to ever crash on my iphone 5s. not worth wait time to download it. not sure what the problem is.	Performance and Stability
john b walter	1.0 out of 5 stars	That's fine since I can only use one at a time	I have a problem with Rosetta Stone. I have Apple and Google devices. I can login to RS on one device at a time. That's fine since I can only use one at a time. BUT Rosetta Stone requires me to have a separate license for Google. I must pay them a second time for the Android device. It's not because different people might be using both devices at the same time, because both devices can't be logge…	Functionality and Features
Kanoelani P.	1.0 out of 5 stars	Useless	Figuring this would be a great companion for the software I have at home; however, this app never lets me fully install the system onto my device. Upon picking the language I would like to proceed forward with, it crashes. I have even tried reinstalling the app with no luck. I hope they fix the bug.	Performance and Stability
Daniel Nielsen	1.0 out of 5 stars	great on Mac; unusable on Kindle	I love this app for my iPhone & iPad; it crashes on sign in on my kid's brand new Kindle Fires. Would love to get support from RS and I'll update my review upon results.	Performance and Stability
FairCritic	1.0 out of 5 stars	rather to give zero star	There is very little time between your answers and next set of questions. I would rather examine my answers against the correct ones and to have time to understand what was right or wrong, especially the spelling and pronounciation. This f*** program does not do that. That is why it is not on my devices any more.	Compatibility and Device Issues
Natalie Kilpatrick	1.0 out of 5 stars	Subscription doesn't carry over from phone	No matter did I pay over a hundred dollars to learn Polish on my android phone, but I decided to download the app on my Kindle, too, too use the wire features. The app immediately picks up that I've been learning Polish, but blocks me out of all the levels I paid for. Useless.	Functionality and Features
CJ	1.0 out of 5 stars	Can't use it because I can't open it!!!!	I tried to sign in and it says...incorrect e-mail or password!!!! I used my only e-mail address so can't be that! I used my password for amazon, and it didn't accept that so I used my password for the device I put the app on, a Kindle fire HD, and that didn't work either. Very frustrating because it sounds like it would be a good app for me!	Compatibility and Device Issues
JoDownes	2.0 out of 5 stars	risky	after reading the privacy statement and licencee agreement I chose to take the course some other way than my kindle fire	Security and Privacy Concerns
D. Johnson	1.0 out of 5 stars	Won't work.	Can't get it to work. Every time it tries to load a course, it crashes. Deleted it.	Performance and Stability
J.	1.0 out of 5 stars	Does not seem to work with the latest kindle fire ...	Does not seem to work with the latest kindle fire. It loads I was able to create an account and when I select the language it starts to load the course and midway it just crashes. I've tried removing it and installing it again but it does the same thing.	Performance and Stability
medic5217	2.0 out of 5 stars	Keeps Crashing.	Keeps Crashing. Seems like it woiuld be a good app if I could get it to work for more than a few minutes.	Performance and Stability
Amazon Customer	1.0 out of 5 stars	crummy hustle attempt	You are only provided one brief lesson...not terribly useful and scarcely enough to reasonably evaluate the program. Then they try to sell. This is not an app, it is a commercial.	Functionality and Features
Sidsam	1.0 out of 5 stars	In few words your application is great, Rosetta stone stinks	first of all it's a clever way by Rosetta stone to push you to buy the product. First of all you cannot judge the product because what they give you is below elementary level , secondly customer support is non existing. I called 4 times for help I was put on hold for so long every time with not as much as asking me to keep holding on until my freshly charged phone ran out of juice every time . In…	Customer Support and Responsiveness
oldwatchunter	2.0 out of 5 stars	Great until crashes	The app is perfect for use traveling if you own the course except it keeps crashing giving me error codes. Crashed in the middle of lessons. Very frustrating!	Performance and Stability
Robert Kirch	1.0 out of 5 stars	very disappointed with additional cost	Have the application on my pc so was hoping to be able to continue on the road. For a $400 purchase the ability to have it on a mobile device should be a given. I am suspicious of the positive reviews that do not mention the cost.	Compatibility and Device Issues
masai	1.0 out of 5 stars	I repeated 'Hola" a dozen times (and I have been told I have a good accent) and each time was told Incorrect which made ...	First of all, they only give you ONE free lesson! And the first lesson is the absolutely most basic. I have studied Spanish in High School and thought myself a later beginner, so I would have to pay the big bucks to get to a challenging level. Then, their voice recognition feature didn't work for repeating words for proper pronunciation. I repeated 'Hola" a dozen times (and I have been told I hav…	Functionality and Features
Dave Guseman	1.0 out of 5 stars	Would be nice if it worked...	The program looked promising and interesting. It would, however, freeze part way into a lesson on my Kindle Fire tablet. More than useless, very frustrating. Couldn't take the torture any more, uninstalled it.	Performance and Stability
John in NY	1.0 out of 5 stars	Other, better systems out there	I did not find it very effective for learning Spanish.I HATE that the version I bought was on CD... said it needed an update... turned itself into a 'cloud' version without asking or giving me any options. I only did this course on one PC in my home office. There is absolutely no need to go to the cloud every time I open it, but it does. I actually unplug my network cable to prevent that.It also …	Customer Support and Responsiveness
ALR	1.0 out of 5 stars	Never got it	Didn't upload to my kindle like it said it did. I got a receipt but no app appeared on my device.	Compatibility and Device Issues
rlargett	2.0 out of 5 stars	Good content, but limited.	They are constantly trying to get me to spend money which is very annoying. The content is good, just like version 3 for the computer. I own the complete set for the computer which is expensive, so I'm not spending any money. I just wanted a version to use on my Fire Tablet. I wish Duolingo was available for this device, but it is not.	Compatibility and Device Issues
kathy harnack	1.0 out of 5 stars	deceiving	This app was confusing and then it tried to make you buy the expensive course when it says it's free, deceiving.	User Interface and UX
Amazon Customer	2.0 out of 5 stars	Much place for improvements	No possibility to slower pace, no way to repeat last step. Very poor voice recognition, matces correct answer even when totally wrong said	Performance and Stability
Turtleface	1.0 out of 5 stars	Do NOT buy, try something else	I bought the full Rosetta Stone and installed it onto my computer along with the apps on my devices so that I could continue practicing Chinese. I went through levels 1 and 2 each in one day. I figured that as the levels increased they would get harder. As I went through all 5 levels I realized that they did not introduce much for new vocabulary from one level to the next. The difficulty was also…	Compatibility and Device Issues
Brenda	1.0 out of 5 stars	It is not supported by rosetta for kindle	Horrible app, not sure why is there if rosetta doesn't support it. The app only works on iPhone, iPad and android devices.	Compatibility and Device Issues
mountaingirl	1.0 out of 5 stars	terrible app	This app crashes every time I try to.open it on my Kindle Fire HD. I finally gave up and deleted it.	Performance and Stability
Liany	1.0 out of 5 stars	Can;t use the app on Kindle Fire	I downloaded this app, but I am unable to use it on Kindle Fire. Nothing happens when I try to log in so I guess it is not compatible	Compatibility and Device Issues
Justin	1.0 out of 5 stars	Will Not Work On The New Kindle Fire HDX	Rosetta Stone is a great learning tool. I have subscribed to the online course for over a year now and my French has improved dramatically. However the Rosetta Course App is awful. ItÃÂÃÂÃÂÃÂ¢ÃÂÃÂ¢ÃÂÃÂÃÂÃÂ¬ÃÂÃÂ¢ÃÂÃÂÃÂÃÂ¢s only designed for Android Operating Systems and is incompatible with the OS on the new Kindle Fire HDX. The app will crash everytime the program tries…	Performance and Stability
adel	1.0 out of 5 stars	SCAM	SCAM -- this product was sold as a nonrefundable download for MAC with Kindle Access. I have not been able to open the download and cannot access the FREE kindle access without paying. I downloaded to 2 separate Mac, both a lap top and desk top and can't open Rosetta on either. The laptop message says "windows applications will not run on Mac." The desktop will not open and the message reads "thi…	Customer Support and Responsiveness
kaiser	1.0 out of 5 stars	crashes	I would love to try Rosetta but it crashes every time I push one button. Huge letdown. I can't even create an account.	Performance and Stability
It is a wonderful day!	2.0 out of 5 stars	Get ready to be prompted to buy and expensive product	Once you get through the first sections they want you to spend a lot of money to continue. With so many free resources on Youtube I deleted it off my device.	Compatibility and Device Issues
torshael collins	1.0 out of 5 stars	Will play with it again but either I'm dumb with I'm not I'm missing something	Can't figure out how to start the program. It keeps saying start your course and no course. Will play with it again but either I'm dumb with I'm not I'm missing something. My daughter needs it for school. Maybe I will figure it out before the class is over and she is ready for Spanish 2 course. Lol	Functionality and Features
Allison Currie	1.0 out of 5 stars	crashes when loading language course	I downloaded this app and would love to actually try it, but it crashes when it tries to load a language course.	Performance and Stability
Geri Banville	1.0 out of 5 stars	Rosetta app	Could not access this app even after numerous attempts. It kept saying password did not match. I even tried changing the password, nothing worked. I removed this app from my device.	Compatibility and Device Issues
Holly J.	1.0 out of 5 stars	Crashes	I would have loved to try out this app but after I downloaded it, it wouldn't open. I tried several times to load a language but it crashes every time I get to the &#34;loading your language&#34; screen.	Performance and Stability
Kendra Jackson	1.0 out of 5 stars	Never worked on my device	Have this program on my laptop, works wonderfully. Keeps kicking me out of Kindle. In need of easier Help feature.	Functionality and Features
A.C	1.0 out of 5 stars	One Star	Not useful	Functionality and Features
W. Miller	1.0 out of 5 stars	Crashes on Kindle Fire	Bought the Rosetta bundle with Kindle Fire...App crashes on the Fire too often to be usable. Total let down. :-(	Performance and Stability
Argelia E. Davey	1.0 out of 5 stars	Could not open the program on Kindle Fire	I spent nearly two hours on the phone with Rosetta's technical support, and we could never get the Kindle Tablet Edition to open on my Kindle. I own the program and have it loaded in my computer, but it would not let me open it in Kindle. Life is short. I don't have that kind of time to spen online with "technical support".	Customer Support and Responsiveness
vyk_2000	1.0 out of 5 stars	Timewaster!	Didn't work on my device (Kindle Fire HDX). This was a timewaster.	Compatibility and Device Issues
outta patience	1.0 out of 5 stars	Does not work on new version of K Fire	Like everyone else reviewing, I could not log in on my Kindle Fire. The really aggravating thing is that it worked fine on my previous gen. Fire for a year. Tech support gave me the same runaround as others: "uninstall and pre-installed". Nope.	Customer Support and Responsiveness
Marc Eldridge	1.0 out of 5 stars	I gave it a one since zero was not an ...	I gave it a one since zero was not an option it will not run on the device I downloaded it to, my Amazon HD Kindle.	Compatibility and Device Issues
[truncated: 1,650 more rows]
