# Supplementary material for: Mining software insights: uncovering the frequently occurring issues in low-rating software applications
Source: PeerJ Comput Sci. 2024 Jul 10;10:e2115. doi: 10.7717/peerj-cs.2115 (PMC11323132; doi:10.7717/peerj-cs.2115)
Supplement: Supplemental Information 1 [file peerj-cs-10-2115-s001.zip › datsets and code/ShapeFinal.ipynb]

# %% [code]
import pandas as pd
import numpy as np
import re
from bs4 import BeautifulSoup
from sklearn.model_selection import train_test_split
from sklearn.neural_network import MLPClassifier
from sklearn.preprocessing import LabelEncoder
from sklearn.metrics import accuracy_score
import shap
from sklearn.feature_extraction.text import TfidfVectorizer
import matplotlib.pyplot as plt
from tqdm import tqdm

# Load and preprocess your data
df = pd.read_csv('shape.csv', encoding='latin1')

# Preprocessing function
def clean_text(text):
    text = BeautifulSoup(text, "lxml").text  # Remove HTML tags
    text = text.lower()
    text = re.sub(r'[^a-zA-Z0-9\s]', '', text)
    return text

df['Base_Reviews'] = df['Base_Reviews'].astype(str).apply(clean_text)

# Split the data into train and test sets
X_train, X_test, y_train, y_test = train_test_split(df['Base_Reviews'], df['category'], test_size=0.2, random_state=123)

# Vectorize the text data using TF-IDF
vectorizer = TfidfVectorizer(stop_words='english', ngram_range=(1, 1))
X_train_tfidf = vectorizer.fit_transform(X_train)
X_test_tfidf = vectorizer.transform(X_test)

# Train the MLP model with adjusted parameters
mlp_model = MLPClassifier(random_state=1, max_iter=300, learning_rate_init=0.005)
mlp_model.fit(X_train_tfidf, y_train)

# Check for convergence
if mlp_model.n_iter_ == mlp_model.max_iter:
    print("Warning: The model may not have converged. Consider increasing max_iter or adjusting other parameters.")


# Create SHAP explainer for the class and compute SHAP values
class_name = 'Compatibility and Device Issues'
class_indices = np.where(y_test == class_name)[0]

# Summarize the background data
X_train_summary = shap.sample(X_train_tfidf, 300)  # Reduced background samples
explainer = shap.KernelExplainer(mlp_model.predict_proba, X_train_summary)
shap_values = explainer.shap_values(X_test_tfidf[class_indices], nsamples='auto')  # Auto number of samples

# Get the top impacting words/features for the class
class_index = np.where(mlp_model.classes_ == class_name)[0][0]
shap_values_class = shap_values[class_index]
feature_names = vectorizer.get_feature_names_out()
top_words = np.argsort(np.abs(shap_values_class).mean(0))[-10:]
top_words_features = [feature_names[idx] for idx in top_words]

print(f"Class: {class_name}")
print(f"Top impacting words/features: {top_words_features}")

# Plot the summary plot for the class to visualize feature importance
shap.summary_plot(shap_values_class, X_test_tfidf[class_indices], feature_names=feature_names)

# Add the SHAP value and impact text
text = "SHAP value of Compatibility and Device Issues class | Impact on model output"
plt.text(0.5, -0.2, text, ha="center", fontsize=10, transform=plt.gca().transAxes)

# Save the plot as a PNG file
plt.savefig("Compatibility and Device Issues.png", dpi=300, bbox_inches="tight")

# Display the plot
plt.show()


# %% [code]
import pandas as pd
import numpy as np
import re
from bs4 import BeautifulSoup
from sklearn.model_selection import train_test_split
from sklearn.neural_network import MLPClassifier
from sklearn.preprocessing import LabelEncoder
from sklearn.metrics import accuracy_score
import shap
from sklearn.feature_extraction.text import TfidfVectorizer

# Step 1: Load and preprocess your data
df = pd.read_csv('shape.csv', encoding='latin1')

# Preprocessing function
def clean_text(text):
    text = BeautifulSoup(text, "lxml").text
    text = text.lower()
    text = re.sub(r'[^a-zA-Z0-9\s]', '', text)
    return text

df['Base_Reviews'] = df['Base_Reviews'].astype(str).apply(clean_text)

# Step 2: Split the data into train and test sets
X_train, X_test, y_train, y_test = train_test_split(df['Base_Reviews'], df['category'], test_size=0.2, random_state=123)

# Step 3: Vectorize the text data using TF-IDF
vectorizer = TfidfVectorizer(stop_words='english', ngram_range=(1, 1))
X_train_tfidf = vectorizer.fit_transform(X_train)
X_test_tfidf = vectorizer.transform(X_test)

# Step 4: Train the MLP model
mlp_model = MLPClassifier(random_state=1, max_iter=300)
mlp_model.fit(X_train_tfidf, y_train)

# Step 5: Create SHAP explainer for the attacking class and compute SHAP values
class_name = 'Compatibility and Device Issues'
# Specify the class name
class_indices = np.where(y_test == class_name)[0]
explainer = shap.KernelExplainer(mlp_model.predict_proba, X_train_tfidf)  # Use sparse matrix
shap_values = explainer.shap_values(X_test_tfidf[class_indices])  # Use sparse matrix

# Step 6: Get the top impacting words/features for the attacking class
class_index = np.where(mlp_model.classes_ == class_name)[0][0]
shap_values_class = shap_values[class_index]
feature_names = vectorizer.get_feature_names_out()  # Get the feature names
top_words = np.argsort(np.abs(shap_values_class).mean(0))[-10:]  # Get the top 10 words/features
top_words_features = [feature_names[idx] for idx in top_words]

print(f"Class: {class_name}")
print(f"Top impacting words/features: {top_words_features}")

# Step 7: Plot the summary plot for the attacking class to visualize feature importance
shap.summary_plot(shap_values_class, X_test_tfidf[class_indices], feature_names=feature_names)

###### new code for bottom of the fig ####

import matplotlib.pyplot as plt

# # Step 7: Plot the summary plot for the supporting class to visualize feature importance
# shap.summary_plot(shap_values_class, X_test_tfidf[class_indices], feature_names=feature_names)

# Add the SHAP value and impact text
text = "SHAP value of Compatibility and Device Issues class | Impact on model output"
plt.text(0.5, -0.2, text, ha="center", fontsize=10, transform=plt.gca().transAxes)

# Save the plot as a PNG file
plt.savefig("Compatibility and Device Issues.png", dpi=300, bbox_inches="tight")

# Display the plot
plt.show()


# %% [code]
# Step 5: Create SHAP explainer for the attacking class and compute SHAP values
class_name = 'Functionality and Feature'  # Specify the class name
class_indices = np.where(y_test == class_name)[0]
explainer = shap.KernelExplainer(mlp_model.predict_proba, X_train_tfidf)  # Use sparse matrix
shap_values = explainer.shap_values(X_test_tfidf[class_indices])  # Use sparse matrix

# Step 6: Get the top impacting words/features for the attacking class
class_index = np.where(mlp_model.classes_ == class_name)[0][0]
shap_values_class = shap_values[class_index]
feature_names = vectorizer.get_feature_names_out()  # Get the feature names
top_words = np.argsort(np.abs(shap_values_class).mean(0))[-10:]  # Get the top 10 words/features
top_words_features = [feature_names[idx] for idx in top_words]

print(f"Class: {class_name}")
print(f"Top impacting words/features: {top_words_features}")

# Step 7: Plot the summary plot for the attacking class to visualize feature importance
shap.summary_plot(shap_values_class, X_test_tfidf[class_indices], feature_names=feature_names)

# %% [code]
# Step 5: Create SHAP explainer for the attacking class and compute SHAP values
class_name = 'User Interface and UX'  # Specify the class name
class_indices = np.where(y_test == class_name)[0]
explainer = shap.KernelExplainer(mlp_model.predict_proba, X_train_tfidf)  # Use sparse matrix
shap_values = explainer.shap_values(X_test_tfidf[class_indices])  # Use sparse matrix

# Step 6: Get the top impacting words/features for the attacking class
class_index = np.where(mlp_model.classes_ == class_name)[0][0]
shap_values_class = shap_values[class_index]
feature_names = vectorizer.get_feature_names_out()  # Get the feature names
top_words = np.argsort(np.abs(shap_values_class).mean(0))[-10:]  # Get the top 10 words/features
top_words_features = [feature_names[idx] for idx in top_words]

print(f"Class: {class_name}")
print(f"Top impacting words/features: {top_words_features}")

# Step 7: Plot the summary plot for the attacking class to visualize feature importance
shap.summary_plot(shap_values_class, X_test_tfidf[class_indices], feature_names=feature_names)

# %% [code]
# Step 5: Create SHAP explainer for the attacking class and compute SHAP values
class_name = 'Performance and Stability'  # Specify the class name
class_indices = np.where(y_test == class_name)[0]
explainer = shap.KernelExplainer(mlp_model.predict_proba, X_train_tfidf)  # Use sparse matrix
shap_values = explainer.shap_values(X_test_tfidf[class_indices])  # Use sparse matrix

# Step 6: Get the top impacting words/features for the attacking class
class_index = np.where(mlp_model.classes_ == class_name)[0][0]
shap_values_class = shap_values[class_index]
feature_names = vectorizer.get_feature_names_out()  # Get the feature names
top_words = np.argsort(np.abs(shap_values_class).mean(0))[-10:]  # Get the top 10 words/features
top_words_features = [feature_names[idx] for idx in top_words]

print(f"Class: {class_name}")
print(f"Top impacting words/features: {top_words_features}")

# Step 7: Plot the summary plot for the attacking class to visualize feature importance
shap.summary_plot(shap_values_class, X_test_tfidf[class_indices], feature_names=feature_names)

# %% [code]
import pandas as pd
import numpy as np
import re
from bs4 import BeautifulSoup
from sklearn.model_selection import train_test_split
from sklearn.neural_network import MLPClassifier
from sklearn.preprocessing import LabelEncoder
from sklearn.metrics import accuracy_score
import shap
from sklearn.feature_extraction.text import TfidfVectorizer

# Step 1: Load and preprocess your data
df = pd.read_csv('shape.csv', encoding='latin1')

# Preprocessing function
def clean_text(text):
    text = BeautifulSoup(text, "lxml").text
    text = text.lower()
    text = re.sub(r'[^a-zA-Z0-9\s]', '', text)
    return text

df['Base_Reviews'] = df['Base_Reviews'].astype(str).apply(clean_text)

# Step 2: Split the data into train and test sets
X_train, X_test, y_train, y_test = train_test_split(df['Base_Reviews'], df['category'], test_size=0.2, random_state=123)

# Step 3: Vectorize the text data using TF-IDF
vectorizer = TfidfVectorizer(stop_words='english', ngram_range=(1, 1))
X_train_tfidf = vectorizer.fit_transform(X_train)
X_test_tfidf = vectorizer.transform(X_test)

# Step 4: Train the MLP model
mlp_model = MLPClassifier(random_state=1, max_iter=300)
mlp_model.fit(X_train_tfidf, y_train)

# Step 5: Create SHAP explainer for the attacking class and compute SHAP values
class_name = 'Security and Privacy Concerns'
# Specify the class name
class_indices = np.where(y_test == class_name)[0]
explainer = shap.KernelExplainer(mlp_model.predict_proba, X_train_tfidf)  # Use sparse matrix
shap_values = explainer.shap_values(X_test_tfidf[class_indices])  # Use sparse matrix

# Step 6: Get the top impacting words/features for the attacking class
class_index = np.where(mlp_model.classes_ == class_name)[0][0]
shap_values_class = shap_values[class_index]
feature_names = vectorizer.get_feature_names_out()  # Get the feature names
top_words = np.argsort(np.abs(shap_values_class).mean(0))[-10:]  # Get the top 10 words/features
top_words_features = [feature_names[idx] for idx in top_words]

print(f"Class: {class_name}")
print(f"Top impacting words/features: {top_words_features}")

# Step 7: Plot the summary plot for the attacking class to visualize feature importance
shap.summary_plot(shap_values_class, X_test_tfidf[class_indices], feature_names=feature_names)

###### new code for bottom of the fig ####

import matplotlib.pyplot as plt

# # Step 7: Plot the summary plot for the supporting class to visualize feature importance
# shap.summary_plot(shap_values_class, X_test_tfidf[class_indices], feature_names=feature_names)

# Add the SHAP value and impact text
text = "SHAP value of Security and Privacy Concerns class | Impact on model output"
plt.text(0.5, -0.2, text, ha="center", fontsize=10, transform=plt.gca().transAxes)

# Save the plot as a PNG file
plt.savefig("Security and Privacy Concerns.png", dpi=300, bbox_inches="tight")

# Display the plot
plt.show()


# %% [code]
import pandas as pd
import numpy as np
import re
from bs4 import BeautifulSoup
from sklearn.model_selection import train_test_split
from sklearn.neural_network import MLPClassifier
from sklearn.preprocessing import LabelEncoder
from sklearn.metrics import accuracy_score
import shap
from sklearn.feature_extraction.text import TfidfVectorizer

# Step 1: Load and preprocess your data
df = pd.read_csv('shape.csv', encoding='latin1')

# Preprocessing function
def clean_text(text):
    text = BeautifulSoup(text, "lxml").text
    text = text.lower()
    text = re.sub(r'[^a-zA-Z0-9\s]', '', text)
    return text

df['Base_Reviews'] = df['Base_Reviews'].astype(str).apply(clean_text)

# Step 2: Split the data into train and test sets
X_train, X_test, y_train, y_test = train_test_split(df['Base_Reviews'], df['category'], test_size=0.2, random_state=123)

# Step 3: Vectorize the text data using TF-IDF
vectorizer = TfidfVectorizer(stop_words='english', ngram_range=(1, 1))
X_train_tfidf = vectorizer.fit_transform(X_train)
X_test_tfidf = vectorizer.transform(X_test)

# Step 4: Train the MLP model
mlp_model = MLPClassifier(random_state=1, max_iter=300)
mlp_model.fit(X_train_tfidf, y_train)

# Step 5: Create SHAP explainer for the attacking class and compute SHAP values
class_name = 'Security and Privacy Concerns'
# Specify the class name
class_indices = np.where(y_test == class_name)[0]
explainer = shap.KernelExplainer(mlp_model.predict_proba, X_train_tfidf)  # Use sparse matrix
shap_values = explainer.shap_values(X_test_tfidf[class_indices])  # Use sparse matrix

# Step 6: Get the top impacting words/features for the attacking class
class_index = np.where(mlp_model.classes_ == class_name)[0][0]
shap_values_class = shap_values[class_index]
feature_names = vectorizer.get_feature_names_out()  # Get the feature names
top_words = np.argsort(np.abs(shap_values_class).mean(0))[-10:]  # Get the top 10 words/features
top_words_features = [feature_names[idx] for idx in top_words]

print(f"Class: {class_name}")
print(f"Top impacting words/features: {top_words_features}")

# Step 7: Plot the summary plot for the attacking class to visualize feature importance
shap.summary_plot(shap_values_class, X_test_tfidf[class_indices], feature_names=feature_names)

###### new code for bottom of the fig ####

import matplotlib.pyplot as plt

# # Step 7: Plot the summary plot for the supporting class to visualize feature importance
# shap.summary_plot(shap_values_class, X_test_tfidf[class_indices], feature_names=feature_names)

# Add the SHAP value and impact text
text = "SHAP value of Security and Privacy Concerns class | Impact on model output"
plt.text(0.5, -0.2, text, ha="center", fontsize=10, transform=plt.gca().transAxes)

# Save the plot as a PNG file
plt.savefig("Security and Privacy Concerns.png", dpi=300, bbox_inches="tight")

# Display the plot
plt.show()


# %% [code]
