# Supplementary material for: Mining software insights: uncovering the frequently occurring issues in low-rating software applications
Source: PeerJ Comput Sci. 2024 Jul 10;10:e2115. doi: 10.7717/peerj-cs.2115 (PMC11323132; doi:10.7717/peerj-cs.2115)
Supplement: Supplemental Information 1 [file peerj-cs-10-2115-s001.zip › datsets and code/CNN model.ipynb]

# %% [code]


#CNN Model ChatGpt Dataset oversampling  ..........


import pandas as pd
import numpy as np
import re
from nltk.stem import WordNetLemmatizer
from sklearn.model_selection import KFold
from keras.preprocessing.text import Tokenizer
from keras.preprocessing.sequence import pad_sequences
from keras.models import Sequential
from keras.layers import Embedding, Conv1D, MaxPooling1D, Flatten, Dropout, Dense
from keras.optimizers import Adam
from sklearn.metrics import confusion_matrix, classification_report
import matplotlib.pyplot as plt
import seaborn as sns
from imblearn.over_sampling import RandomOverSampler

# 1. Load and Preprocess the dataset
df = pd.read_csv('modified_categorized_reviews15.csv', encoding='latin1')
lemmatizer = WordNetLemmatizer()

def clean_text(text):
    text = text.lower()
    text = re.sub(r'[^\w\s]', '', text)
    text = re.sub(r'\d+', '', text)
    tokens = text.split()
    tokens = [lemmatizer.lemmatize(token) for token in tokens]
    return ' '.join(tokens)

df['Base_Reviews'] = df['Base_Reviews'].apply(clean_text)

tokenizer = Tokenizer()
tokenizer.fit_on_texts(df['Base_Reviews'])
X = tokenizer.texts_to_sequences(df['Base_Reviews'])
vocab_size = len(tokenizer.word_index) + 1
maxlen = 100
X = pad_sequences(X, padding='post', maxlen=maxlen)

y_dict = {'Compatibility and Device Issues': 0, 'Functionality and Features': 1, 'Customer Support and Responsiveness': 2, 'Security and Privacy Concerns': 3, 'User Interface and UX': 4, 'Performance and Stability': 5}
y = df['category'].map(y_dict)
y = pd.get_dummies(df['category']).values

# 2. Oversample to balance classes
oversampler = RandomOverSampler(random_state=42)
X_resampled, y_resampled = oversampler.fit_resample(X, y)

# 3. Define the CNN model
def create_model():
    model = Sequential()
    model.add(Embedding(input_dim=vocab_size, output_dim=100, input_length=maxlen))
    model.add(Conv1D(128, 5, activation='relu'))
    model.add(MaxPooling1D(pool_size=2))
    model.add(Flatten())
    model.add(Dropout(0.2))
    model.add(Dense(6, activation='softmax'))
    model.compile(optimizer=Adam(learning_rate=0.001), loss='categorical_crossentropy', metrics=['accuracy'])
    return model

# 4. K-Fold Cross-Validation
n_folds = 10
kfold = KFold(n_splits=n_folds, shuffle=True)
fold_no = 1
acc_per_fold = []

# Lists to store average accuracies across folds
avg_train_acc = []
avg_val_acc = []

for train, test in kfold.split(X_resampled, y_resampled):
    model = create_model()
    history = model.fit(X_resampled[train], y_resampled[train], validation_split=0.1, epochs=10, batch_size=32, verbose=0)
    
    avg_train_acc.append(history.history['accuracy'])
    avg_val_acc.append(history.history['val_accuracy'])

    scores = model.evaluate(X_resampled[test], y_resampled[test], verbose=0)
    acc_per_fold.append(scores[1] * 100)
    fold_no += 1


# %% [code]
# 5. Performance Metrics
print(f'> Average Accuracy across {n_folds}-folds: {np.mean(acc_per_fold):.2f}% (+/- {np.std(acc_per_fold):.2f}%)')


# %% [code]
# Average Training and Validation Accuracy for 5 folds
plt.plot(np.mean(avg_train_acc, axis=0), label='Average Training Accuracy')
plt.plot(np.mean(avg_val_acc, axis=0), label='Average Validation Accuracy')
plt.title('Average Training and Validation Accuracy across 10 folds')
plt.xlabel('Epoch')
plt.ylabel('Accuracy')
plt.legend()
plt.show()


# %% [code]

# Confusion Matrix
y_pred = model.predict(X_resampled)
y_pred_classes = np.argmax(y_pred, axis=1)
y_true_classes = np.argmax(y_resampled, axis=1)
cm = confusion_matrix(y_true_classes, y_pred_classes)
sns.heatmap(cm, annot=True, fmt='g')
plt.show()


# %% [code]
# Classification Report
print(classification_report(y_true_classes, y_pred_classes, target_names=list(y_dict.keys())))

# %% [code]
class_counts = df['category'].value_counts()
print(class_counts)


# %% [code]


#CNN Model ChatGpt Dataset undersampling  ..........
# Import necessary libraries
import pandas as pd
import numpy as np
import re
from nltk.stem import WordNetLemmatizer
from sklearn.model_selection import KFold
from keras.preprocessing.text import Tokenizer
from keras.preprocessing.sequence import pad_sequences
from keras.models import Sequential
from keras.layers import Embedding, Conv1D, MaxPooling1D, Flatten, Dropout, Dense
from keras.optimizers import Adam
from sklearn.metrics import confusion_matrix, classification_report
import matplotlib.pyplot as plt
import seaborn as sns
from imblearn.under_sampling import RandomUnderSampler  # Import RandomUnderSampler for undersampling

# 1. Load and Preprocess the dataset
df = pd.read_csv('modified_categorized_reviews15.csv', encoding='latin1')
lemmatizer = WordNetLemmatizer()

def clean_text(text):
    text = text.lower()
    text = re.sub(r'[^\w\s]', '', text)
    text = re.sub(r'\d+', '', text)
    tokens = text.split()
    tokens = [lemmatizer.lemmatize(token) for token in tokens]
    return ' '.join(tokens)

df['Base_Reviews'] = df['Base_Reviews'].apply(clean_text)

tokenizer = Tokenizer()
tokenizer.fit_on_texts(df['Base_Reviews'])
X = tokenizer.texts_to_sequences(df['Base_Reviews'])
vocab_size = len(tokenizer.word_index) + 1
maxlen = 100
X = pad_sequences(X, padding='post', maxlen=maxlen)

y_dict = {'Compatibility and Device Issues': 0, 'Functionality and Features': 1, 'Customer Support and Responsiveness': 2, 'Security and Privacy Concerns': 3, 'User Interface and UX': 4, 'Performance and Stability': 5}

y = df['category'].map(y_dict)
y = pd.get_dummies(df['category']).values

# 2. Undersample to balance classes
undersampler = RandomUnderSampler(random_state=42)  # Use RandomUnderSampler for undersampling
X_resampled, y_resampled = undersampler.fit_resample(X, y)

# Rest of the code remains the same
# Define the CNN model, K-Fold Cross-Validation, and Performance Metrics
# ...

# 3. Define the CNN model
def create_model():
    model = Sequential()
    model.add(Embedding(input_dim=vocab_size, output_dim=100, input_length=maxlen))
    model.add(Conv1D(128, 5, activation='relu'))
    model.add(MaxPooling1D(pool_size=2))
    model.add(Flatten())
    model.add(Dropout(0.2))
    model.add(Dense(6, activation='softmax'))
    model.compile(optimizer=Adam(learning_rate=0.001), loss='categorical_crossentropy', metrics=['accuracy'])
    return model

# 4. K-Fold Cross-Validation
n_folds = 10
kfold = KFold(n_splits=n_folds, shuffle=True)
fold_no = 1
acc_per_fold = []

# Lists to store average accuracies across folds
avg_train_acc = []
avg_val_acc = []

for train, test in kfold.split(X_resampled, y_resampled):
    model = create_model()
    history = model.fit(X_resampled[train], y_resampled[train], validation_split=0.1, epochs=10, batch_size=32, verbose=0)
    
    avg_train_acc.append(history.history['accuracy'])
    avg_val_acc.append(history.history['val_accuracy'])

    scores = model.evaluate(X_resampled[test], y_resampled[test], verbose=0)
    acc_per_fold.append(scores[1] * 100)
    fold_no += 1


# %% [code]
# 5. Performance Metrics
print(f'> Average Accuracy across {n_folds}-folds: {np.mean(acc_per_fold):.2f}% (+/- {np.std(acc_per_fold):.2f}%)')


# %% [code]
# Average Training and Validation Accuracy for 5 folds
plt.plot(np.mean(avg_train_acc, axis=0), label='Average Training Accuracy')
plt.plot(np.mean(avg_val_acc, axis=0), label='Average Validation Accuracy')
plt.title('Average Training and Validation Accuracy across 10 folds')
plt.xlabel('Epoch')
plt.ylabel('Accuracy')
plt.legend()
plt.show()


# %% [code]
# Confusion Matrix
y_pred = model.predict(X_resampled)
y_pred_classes = np.argmax(y_pred, axis=1)
y_true_classes = np.argmax(y_resampled, axis=1)
cm = confusion_matrix(y_true_classes, y_pred_classes)
sns.heatmap(cm, annot=True, fmt='g')
plt.show()


# %% [code]
# Classification Report
print(classification_report(y_true_classes, y_pred_classes, target_names=list(y_dict.keys())))

# %% [code]
import pandas as pd
import numpy as np
import re
from nltk.stem import WordNetLemmatizer
from keras.preprocessing.text import Tokenizer
from keras.preprocessing.sequence import pad_sequences
from keras.models import Sequential
from keras.layers import Embedding, Conv1D, MaxPooling1D, Flatten, Dropout, Dense
from keras.optimizers import Adam
from sklearn.metrics import roc_curve, auc
import matplotlib.pyplot as plt
from imblearn.under_sampling import RandomUnderSampler
from imblearn.over_sampling import RandomOverSampler

# Load and preprocess the dataset
df = pd.read_csv('modified_categorized_reviews15.csv', encoding='latin1')
lemmatizer = WordNetLemmatizer()

def clean_text(text):
    text = text.lower()
    text = re.sub(r'[^\w\s]', '', text)
    text = re.sub(r'\d+', '', text)
    tokens = text.split()
    tokens = [lemmatizer.lemmatize(token) for token in tokens]
    return ' '.join(tokens)

df['Base_Reviews'] = df['Base_Reviews'].apply(clean_text)

tokenizer = Tokenizer()
tokenizer.fit_on_texts(df['Base_Reviews'])

X = tokenizer.texts_to_sequences(df['Base_Reviews'])
vocab_size = len(tokenizer.word_index) + 1
maxlen = 100
X = pad_sequences(X, padding='post', maxlen=maxlen)

# Define class labels, oversampling, and undersampling
y_dict = {'Compatibility and Device Issues': 0, 'Functionality and Features': 1, 'Customer Support and Responsiveness': 2, 'Security and Privacy Concerns': 3, 'User Interface and UX': 4, 'Performance and Stability': 5}

y = df['category'].map(y_dict)
y = pd.get_dummies(df['category']).values

oversampler = RandomOverSampler(random_state=42)
undersampler = RandomUnderSampler(random_state=42)

# Define the CNN model
def create_model():
    model = Sequential()
    model.add(Embedding(input_dim=vocab_size, output_dim=100, input_length=maxlen))
    model.add(Conv1D(128, 5, activation='relu'))
    model.add(MaxPooling1D(pool_size=2))
    model.add(Flatten())
    model.add(Dropout(0.2))
    model.add(Dense(6, activation='softmax'))
    model.compile(optimizer=Adam(learning_rate=0.001), loss='categorical_crossentropy', metrics=['accuracy'])
    return model

# Train and evaluate the model for oversampling
X_oversampled, y_oversampled = oversampler.fit_resample(X, y)
model_oversampling = create_model()
model_oversampling.fit(X_oversampled, y_oversampled, epochs=10, batch_size=32, verbose=0)

# Train and evaluate the model for undersampling
X_undersampled, y_undersampled = undersampler.fit_resample(X, y)
model_undersampling = create_model()
model_undersampling.fit(X_undersampled, y_undersampled, epochs=10, batch_size=32, verbose=0)

# Function to plot ROC curve and calculate AUC
def plot_roc_auc(models, X, y, titles):
    plt.figure()
    for model, title in zip(models, titles):
        y_pred = model.predict(X)
        fpr, tpr, thresholds = roc_curve(y, y_pred[:, 1])
        roc_auc = auc(fpr, tpr)
        plt.plot(fpr, tpr, lw=2, label=f'{title} (area = {roc_auc:.2f})')

    plt.plot([0, 1], [0, 1], color='navy', lw=2, linestyle='--')
    plt.xlim([0.0, 1.0])
    plt.ylim([0.0, 1.05])
    plt.xlabel('False Positive Rate')
    plt.ylabel('True Positive Rate')
    plt.title('ROC Curve for Sampling Methods (CNN)')
    plt.legend(loc='lower right')
    plt.show()

# Plot both ROC curves on the same diagram
plot_roc_auc([model_oversampling, model_undersampling], X_oversampled, y_oversampled[:, 1], titles=['Oversampling', 'Undersampling'])


# %% [code]
import pandas as pd
import numpy as np
import re
from nltk.stem import WordNetLemmatizer
from keras.preprocessing.text import Tokenizer
from keras.preprocessing.sequence import pad_sequences
from keras.models import Sequential
from keras.layers import Embedding, Conv1D, MaxPooling1D, Flatten, Dropout, Dense
from keras.optimizers import Adam
from sklearn.metrics import roc_curve, auc
import matplotlib.pyplot as plt
from imblearn.under_sampling import RandomUnderSampler
from imblearn.over_sampling import RandomOverSampler

# Load and preprocess the dataset
df = pd.read_csv('modified_categorized_reviews15.csv', encoding='latin1')
lemmatizer = WordNetLemmatizer()

def clean_text(text):
    text = text.lower()
    text = re.sub(r'[^\w\s]', '', text)
    text = re.sub(r'\d+', '', text)
    tokens = text.split()
    tokens = [lemmatizer.lemmatize(token) for token in tokens]
    return ' '.join(tokens)

df['Base_Reviews'] = df['Base_Reviews'].apply(clean_text)

tokenizer = Tokenizer()
tokenizer.fit_on_texts(df['Base_Reviews'])

X = tokenizer.texts_to_sequences(df['Base_Reviews'])
vocab_size = len(tokenizer.word_index) + 1
maxlen = 100
X = pad_sequences(X, padding='post', maxlen=maxlen)

# Define class labels, oversampling, and undersampling
y_dict = {'Compatibility and Device Issues': 0, 'Functionality and Features': 1, 'Customer Support and Responsiveness': 2, 'Security and Privacy Concerns': 3, 'User Interface and UX': 4, 'Performance and Stability': 5}

y = df['category'].map(y_dict)
y = pd.get_dummies(df['category']).values

oversampler = RandomOverSampler(random_state=42)
undersampler = RandomUnderSampler(random_state=42)

# Define the CNN model
def create_model():
    model = Sequential()
    model.add(Embedding(input_dim=vocab_size, output_dim=100, input_length=maxlen))
    model.add(Conv1D(128, 5, activation='relu'))
    model.add(MaxPooling1D(pool_size=2))
    model.add(Flatten())
    model.add(Dropout(0.2))
    model.add(Dense(6, activation='softmax'))
    model.compile(optimizer=Adam(learning_rate=0.001), loss='categorical_crossentropy', metrics=['accuracy'])
    return model

# Train and evaluate the model for oversampling
X_oversampled, y_oversampled = oversampler.fit_resample(X, y)
model_oversampling = create_model()
model_oversampling.fit(X_oversampled, y_oversampled, epochs=10, batch_size=32, verbose=0)

# Train and evaluate the model for undersampling
X_undersampled, y_undersampled = undersampler.fit_resample(X, y)
model_undersampling = create_model()
model_undersampling.fit(X_undersampled, y_undersampled, epochs=10, batch_size=32, verbose=0)

# Function to plot ROC curve and calculate AUC
def plot_roc_auc(models, X, y, titles):
    plt.figure()
    for model, title in zip(models, titles):
        y_pred = model.predict(X)
        fpr, tpr, thresholds = roc_curve(y, y_pred[:, 1])
        roc_auc = auc(fpr, tpr)
        plt.plot(fpr, tpr, lw=2, label=f'{title} (area = {roc_auc:.2f})')

    plt.plot([0, 1], [0, 1], color='navy', lw=2, linestyle='--')
    plt.xlim([0.0, 1.0])
    plt.ylim([0.0, 1.05])
    plt.xlabel('False Positive Rate')
    plt.ylabel('True Positive Rate')
    plt.title('ROC Curve for Sampling Methods (CNN)')
    plt.legend(loc='lower right')
    plt.show()

# Plot both ROC curves on the same diagram
plot_roc_auc([model_oversampling, model_undersampling], X_oversampled, y_oversampled[:, 1], titles=['Oversampling', 'Undersampling'])


# %% [code]


#new Ex :


#CNN Model ChatGpt Dataset oversampling  ..........


import pandas as pd
import numpy as np
import re
from nltk.stem import WordNetLemmatizer
from sklearn.model_selection import KFold
from keras.preprocessing.text import Tokenizer
from keras.preprocessing.sequence import pad_sequences
from keras.models import Sequential
from keras.layers import Embedding, Conv1D, MaxPooling1D, Flatten, Dropout, Dense
from keras.optimizers import Adam
from sklearn.metrics import confusion_matrix, classification_report
import matplotlib.pyplot as plt
import seaborn as sns
from imblearn.over_sampling import RandomOverSampler

# 1. Load and Preprocess the dataset
df = pd.read_csv('modified_categorized_reviews15.csv', encoding='latin1')
lemmatizer = WordNetLemmatizer()

def clean_text(text):
    text = text.lower()
    text = re.sub(r'[^\w\s]', '', text)
    text = re.sub(r'\d+', '', text)
    tokens = text.split()
    tokens = [lemmatizer.lemmatize(token) for token in tokens]
    return ' '.join(tokens)

df['Base_Reviews'] = df['Base_Reviews'].apply(clean_text)

tokenizer = Tokenizer()
tokenizer.fit_on_texts(df['Base_Reviews'])
X = tokenizer.texts_to_sequences(df['Base_Reviews'])
vocab_size = len(tokenizer.word_index) + 1
maxlen = 100
X = pad_sequences(X, padding='post', maxlen=maxlen)

y_dict = {'Compatibility and Device Issues': 0, 'Functionality and Features': 1, 'Customer Support and Responsiveness': 2, 'Security and Privacy Concerns': 3, 'User Interface and UX': 4, 'Performance and Stability': 5}

y = df['category'].map(y_dict)
y = pd.get_dummies(df['category']).values

# 2. Oversample to balance classes
oversampler = RandomOverSampler(random_state=42)
X_resampled, y_resampled = oversampler.fit_resample(X, y)

# 3. Define the CNN model
def create_model():
    model = Sequential()
    model.add(Embedding(input_dim=vocab_size, output_dim=100, input_length=maxlen))
    model.add(Conv1D(128, 5, activation='relu'))
    model.add(MaxPooling1D(pool_size=2))
    model.add(Flatten())
    model.add(Dropout(0.2))
    model.add(Dense(6, activation='softmax'))
    model.compile(optimizer=Adam(learning_rate=0.001), loss='categorical_crossentropy', metrics=['accuracy'])
    return model

# 4. K-Fold Cross-Validation
n_folds = 10
kfold = KFold(n_splits=n_folds, shuffle=True)
fold_no = 1
acc_per_fold = []

# Lists to store average accuracies across folds
avg_train_acc = []
avg_val_acc = []

for train, test in kfold.split(X_resampled, y_resampled):
    model = create_model()
    history = model.fit(X_resampled[train], y_resampled[train], validation_split=0.1, epochs=10, batch_size=32, verbose=0)
    
    avg_train_acc.append(history.history['accuracy'])
    avg_val_acc.append(history.history['val_accuracy'])

    scores = model.evaluate(X_resampled[test], y_resampled[test], verbose=0)
    acc_per_fold.append(scores[1] * 100)
    fold_no += 1


# %% [code]
# 5. Performance Metrics
print(f'> Average Accuracy across {n_folds}-folds: {np.mean(acc_per_fold):.2f}% (+/- {np.std(acc_per_fold):.2f}%)')


# %% [code]
# Average Training and Validation Accuracy for 5 folds
plt.plot(np.mean(avg_train_acc, axis=0), label='Average Training Accuracy')
plt.plot(np.mean(avg_val_acc, axis=0), label='Average Validation Accuracy')
plt.title('Average Training and Validation Accuracy across 10 folds')
plt.xlabel('Epoch')
plt.ylabel('Accuracy')
plt.legend()
plt.show()


# %% [code]
# Import necessary libraries
from sklearn.metrics import confusion_matrix, classification_report, roc_curve, auc
import matplotlib.pyplot as plt
import seaborn as sns

# %% [code]
import pandas as pd
import numpy as np
import re
from nltk.stem import WordNetLemmatizer
from sklearn.model_selection import KFold
from keras.preprocessing.text import Tokenizer
from keras.preprocessing.sequence import pad_sequences
from keras.models import Sequential
from keras.layers import Embedding, Conv1D, MaxPooling1D, Flatten, Dropout, Dense
from keras.optimizers import Adam
from sklearn.metrics import confusion_matrix, classification_report
import matplotlib.pyplot as plt
import seaborn as sns
from imblearn.over_sampling import RandomOverSampler

# 1. Load and Preprocess the dataset
df = pd.read_csv('modified_categorized_reviews15.csv', encoding='latin1')
lemmatizer = WordNetLemmatizer()

def clean_text(text):
    text = text.lower()
    text = re.sub(r'[^\w\s]', '', text)
    text = re.sub(r'\d+', '', text)
    tokens = text.split()
    tokens = [lemmatizer.lemmatize(token) for token in tokens]
    return ' '.join(tokens)

df['Base_Reviews'] = df['Base_Reviews'].apply(clean_text)

tokenizer = Tokenizer()
tokenizer.fit_on_texts(df['Base_Reviews'])
X = tokenizer.texts_to_sequences(df['Base_Reviews'])
vocab_size = len(tokenizer.word_index) + 1
maxlen = 100
X = pad_sequences(X, padding='post', maxlen=maxlen)

y_dict = {'Compatibility and Device Issues': 0, 'Functionality and Features': 1, 'Customer Support and Responsiveness': 2, 'Security and Privacy Concerns': 3, 'User Interface and UX': 4, 'Performance and Stability': 5}

y = df['category'].map(y_dict)
y = pd.get_dummies(df['category']).values

# 2. Oversample to balance classes
oversampler = RandomOverSampler(random_state=42)
X_resampled, y_resampled = oversampler.fit_resample(X, y)

# 3. Define the CNN model
def create_model():
    model = Sequential()
    model.add(Embedding(input_dim=vocab_size, output_dim=100, input_length=maxlen))
    model.add(Conv1D(128, 5, activation='relu'))
    model.add(MaxPooling1D(pool_size=2))
    model.add(Flatten())
    model.add(Dropout(0.2))
    model.add(Dense(6, activation='softmax'))
    model.compile(optimizer=Adam(learning_rate=0.001), loss='categorical_crossentropy', metrics=['accuracy'])
    return model

# 4. K-Fold Cross-Validation
n_folds = 10
kfold = KFold(n_splits=n_folds, shuffle=True)
fold_no = 1
acc_per_fold = []

# Lists to store average accuracies across folds
avg_train_acc = []
avg_val_acc = []

for train, test in kfold.split(X_resampled, y_resampled):
    model = create_model()
    history = model.fit(X_resampled[train], y_resampled[train], validation_split=0.1, epochs=10, batch_size=32, verbose=0)
    
    avg_train_acc.append(history.history['accuracy'])
    avg_val_acc.append(history.history['val_accuracy'])

    scores = model.evaluate(X_resampled[test], y_resampled[test], verbose=0)
    acc_per_fold.append(scores[1] * 100)
    fold_no += 1


# 5. Performance Metrics
print(f'> Average Accuracy across {n_folds}-folds: {np.mean(acc_per_fold):.2f}% (+/- {np.std(acc_per_fold):.2f}%)')

# Average Training and Validation Accuracy for 5 folds
plt.plot(np.mean(avg_train_acc, axis=0), label='Average Training Accuracy')
plt.plot(np.mean(avg_val_acc, axis=0), label='Average Validation Accuracy')
plt.title('Average Training and Validation Accuracy across 10 folds')
plt.xlabel('Epoch')
plt.ylabel('Accuracy')
plt.legend()
plt.show()

# %% [code]
# Confusion Matrix
y_pred = model.predict(X_resampled)
y_pred_classes = np.argmax(y_pred, axis=1)
y_true_classes = np.argmax(y_resampled, axis=1)
cm = confusion_matrix(y_true_classes, y_pred_classes)
sns.heatmap(cm, annot=True, fmt='g')
plt.show()

# ROC Curve
n_classes = len(y_dict)
fpr = dict()
tpr = dict()
roc_auc = dict()
for i in range(n_classes):
    fpr[i], tpr[i], _ = roc_curve(y_resampled[:, i], y_pred[:, i])
    roc_auc[i] = auc(fpr[i], tpr[i])


# %% [code]
# Plot ROC curve for each class
plt.figure(figsize=(10, 8))
colors = ['aqua', 'darkorange', 'cornflowerblue', 'red', 'green', 'blue', 'purple', 'pink']
for i in range(n_classes):

    plt.plot(fpr[i], tpr[i], color=colors[i], lw=2, label=f'ROC curve for {list(y_dict.keys())[i]} (area = {roc_auc[i]:.2f})')

plt.plot([0, 1], [0, 1], 'k--', lw=2)
plt.xlim([0.0, 1.0])
plt.ylim([0.0, 1.05])
plt.xlabel('False Positive Rate')
plt.ylabel('True Positive Rate')
plt.title('Receiver Operating Characteristic (ROC) Curve')
plt.legend(loc='best')
plt.show()


# %% [code]
# Classification Report
print(classification_report(y_true_classes, y_pred_classes, target_names=list(y_dict.keys())))

# %% [code]
